# Supplementary material for: Shotgun-based proteomics of extracellular vesicles in Alzheimer’s disease reveals biomarkers involved in immunological and coagulation pathways
Source: Sci Rep. 2021 Sep 16;11:18518. doi: 10.1038/s41598-021-97969-y (PMC8445922; doi:10.1038/s41598-021-97969-y)
Supplement: Supplementary file 1 — Supplementary Information 1. [file 41598_2021_97969_MOESM1_ESM.txt]

Sample	ID	Replicate
LFQ intensity EV1_1	Con 1	1
LFQ intensity EV1_2	Con 1	2
LFQ intensity EV10_1	Con 10	1
LFQ intensity EV10_2	Con 10	2
LFQ intensity EV11_1	MCI 1	1
LFQ intensity EV11_2	MCI 1	2
LFQ intensity EV12_1	MCI 2	1
LFQ intensity EV13_1	MCI 3	1
LFQ intensity EV13_2	MCI 3	2
LFQ intensity EV14_1	MCI 4	1
LFQ intensity EV14_2	MCI 4	2
LFQ intensity EV15_1	MCI 5	1
LFQ intensity EV15_2	MCI 5	2
LFQ intensity EV16_1	MCI 6	1
LFQ intensity EV16_2	MCI 6	2
LFQ intensity EV17_1	MCI 7	1
LFQ intensity EV17_2	MCI 7	2
LFQ intensity EV18_1	MCI 8	1
LFQ intensity EV18_2	MCI 8	2
LFQ intensity EV19_1	MCI 9	1
LFQ intensity EV19_2	MCI 9	2
LFQ intensity EV2_1	Con 2	1
LFQ intensity EV2_2	Con 2	2
LFQ intensity EV20_1	MCI 10	1
LFQ intensity EV20_2	MCI 10	2
LFQ intensity EV21_1	AD 1	1
LFQ intensity EV21_2	AD 1	2
LFQ intensity EV22_1	AD 2	1
LFQ intensity EV22_2	AD 2	2
LFQ intensity EV23_1	AD 3	1
LFQ intensity EV23_2	AD 3	2
LFQ intensity EV24_1	AD 4	1
LFQ intensity EV24_2	AD 4	2
LFQ intensity EV25_1	AD 5	1
LFQ intensity EV25_2	AD 5	2
LFQ intensity EV26_1	AD 6	1
LFQ intensity EV26_2	AD 6	2
LFQ intensity EV27_1	AD 7	1
LFQ intensity EV27_2	AD 7	2
LFQ intensity EV28_1	AD 8	1
LFQ intensity EV28_2	AD 8	2
LFQ intensity EV29_1	AD 9	1
LFQ intensity EV29_2	AD 9	2
LFQ intensity EV3_1	Con 3	1
LFQ intensity EV3_2	Con 3	2
LFQ intensity EV30_1	AD 10	1
LFQ intensity EV30_2	AD 10	2
LFQ intensity EV4_1	Con 4	1
LFQ intensity EV4_2	Con 4	2
LFQ intensity EV5_1	Con 5	1
LFQ intensity EV5_2	Con 5	2
LFQ intensity EV6_1	Con 6	1
LFQ intensity EV6_2	Con 6	2
LFQ intensity EV7_1	Con 7	1
LFQ intensity EV7_2	Con 7	2
LFQ intensity EV9_1	Con 9	1
LFQ intensity EV9_2	Con 9	2
