# Supplementary material for: Shotgun-based proteomics of extracellular vesicles in Alzheimer’s disease reveals biomarkers involved in immunological and coagulation pathways
Source: Sci Rep. 2021 Sep 16;11:18518. doi: 10.1038/s41598-021-97969-y (PMC8445922; doi:10.1038/s41598-021-97969-y)
Supplement: Supplementary file 3 — Supplementary Table S1. [file 41598_2021_97969_MOESM3_ESM.txt]

Protein IDs	Majority protein IDs	Peptide counts (all)	Peptide counts (razor+unique)	Peptide counts (unique)	Protein names	Gene names	Fasta headers	Number of proteins	Peptides	Razor + unique peptides	Unique peptides	Peptides EV1_1	Peptides EV1_2	Peptides EV10_1	Peptides EV10_2	Peptides EV11_1	Peptides EV11_2	Peptides EV12_1	Peptides EV13_1	Peptides EV13_2	Peptides EV14_1	Peptides EV14_2	Peptides EV15_1	Peptides EV15_2	Peptides EV16_1	Peptides EV16_2	Peptides EV17_1	Peptides EV17_2	Peptides EV18_1	Peptides EV18_2	Peptides EV19_1	Peptides EV19_2	Peptides EV2_1	Peptides EV2_2	Peptides EV20_1	Peptides EV20_2	Peptides EV21_1	Peptides EV21_2	Peptides EV22_1	Peptides EV22_2	Peptides EV23_1	Peptides EV23_2	Peptides EV24_1	Peptides EV24_2	Peptides EV25_1	Peptides EV25_2	Peptides EV26_1	Peptides EV26_2	Peptides EV27_1
A0A075B6H9	A0A075B6H9	1	1	1		IGLV4-69	sp|A0A075B6H9|LV469_HUMAN Immunoglobulin lambda variable 4-69 OS=Homo sapiens OX=9606 GN=IGLV4-69 PE=1 SV=1	1	1	1	1	0	0	0	0	0	0	0	0	0	0	0	0	0	1	0	0	0	0	0	0	0	0	0	0	0	0	0	0	0	0	0	0	0	0	0	0	0	0
A0A075B6I0	A0A075B6I0	1	1	1		IGLV8-61	sp|A0A075B6I0|LV861_HUMAN Immunoglobulin lambda variable 8-61 OS=Homo sapiens OX=9606 GN=IGLV8-61 PE=3 SV=7	1	1	1	1	0	0	0	0	0	1	1	1	1	1	0	0	0	0	0	0	0	0	0	0	0	1	1	0	0	0	0	0	0	0	0	0	0	0	0	0	0	0
A0A075B6J9	A0A075B6J9	2	2	2		IGLV2-18	sp|A0A075B6J9|LV218_HUMAN Immunoglobulin lambda variable 2-18 OS=Homo sapiens OX=9606 GN=IGLV2-18 PE=3 SV=2	1	2	2	2	1	0	0	0	0	0	0	0	0	0	0	1	1	1	1	0	0	0	0	0	0	1	1	0	0	0	0	0	0	0	0	0	0	1	1	1	1	1
A0A075B6K4	A0A075B6K4	2	1	1		IGLV3-10	sp|A0A075B6K4|LV310_HUMAN Immunoglobulin lambda variable 3-10 OS=Homo sapiens OX=9606 GN=IGLV3-10 PE=3 SV=2	1	2	1	1	0	0	0	1	1	2	2	0	0	0	0	0	1	0	0	1	1	1	1	0	1	1	2	0	0	1	0	0	0	0	0	0	0	1	1	1	1	1
A0A075B6K5;P80748	A0A075B6K5;P80748	1;1	1;1	1;1	Ig lambda chain V-III region LOI	IGLV3-9	sp|A0A075B6K5|LV39_HUMAN Immunoglobulin lambda variable 3-9 OS=Homo sapiens OX=9606 GN=IGLV3-9 PE=3 SV=1;sp|P80748|LV321_HUMAN Immunoglobulin lambda variable 3-21 OS=Homo sapiens OX=9606 GN=IGLV3-21 PE=1 SV=2	2	1	1	1	0	1	0	1	1	1	1	1	1	1	1	0	0	1	1	1	1	1	1	1	1	0	1	1	1	1	1	1	1	1	1	1	1	1	1	1	1	1
A0A075B6Q5	A0A075B6Q5	4	3	2		IGHV3-64	sp|A0A075B6Q5|HV364_HUMAN Immunoglobulin heavy variable 3-64 OS=Homo sapiens OX=9606 GN=IGHV3-64 PE=3 SV=1	1	4	3	2	0	0	0	0	0	0	0	0	0	0	0	0	0	0	0	1	1	0	0	1	0	0	0	0	1	0	0	0	1	0	0	1	1	0	0	2	3	1
A0A075B6R2;P0DP07;A0A087WSY4	A0A075B6R2;P0DP07;A0A087WSY4	2;1;1	1;0;0	1;0;0		IGHV4-4;IGHV4-31	sp|A0A075B6R2|HV404_HUMAN Immunoglobulin heavy variable 4-4 OS=Homo sapiens OX=9606 GN=IGHV4-4 PE=3 SV=2;sp|P0DP07|HV431_HUMAN Immunoglobulin heavy variable 4-31 OS=Homo sapiens OX=9606 GN=IGHV4-31 PE=3 SV=1;sp|A0A087WSY4|HV432_HUMAN Immunoglobulin heavy v	3	2	1	1	1	1	1	1	1	1	1	1	1	1	1	1	2	1	0	1	1	1	1	0	1	1	1	1	1	1	1	1	1	2	2	2	2	1	1	2	2	1
A0A075B6S5	A0A075B6S5	2	2	1		IGKV1-27	sp|A0A075B6S5|KV127_HUMAN Immunoglobulin kappa variable 1-27 OS=Homo sapiens OX=9606 GN=IGKV1-27 PE=3 SV=1	1	2	2	1	1	1	1	1	1	0	0	0	0	0	0	0	1	1	1	1	1	1	1	1	1	0	0	1	1	1	1	1	1	1	2	2	2	0	0	1	1	1
A0A075B6S6;P06310;A2NJV5;A0A0A0MRZ7;A0A075B6S2;A0A075B6P5;P01615	A0A075B6S6;P06310;A2NJV5;A0A0A0MRZ7;A0A075B6S2;A0A075B6P5;P01615	2;2;1;1;1;1;1	1;1;0;0;0;0;0	1;1;0;0;0;0;0	Ig kappa chain V-II region RPMI 6410;Ig kappa chain V-II region FR	IGKV2D-30;IGKV A18;IGKV2D-26;IGKV2D-29;IGKV2D-28	sp|A0A075B6S6|KVD30_HUMAN Immunoglobulin kappa variable 2D-30 OS=Homo sapiens OX=9606 GN=IGKV2D-30 PE=3 SV=1;sp|P06310|KV230_HUMAN Immunoglobulin kappa variable 2-30 OS=Homo sapiens OX=9606 GN=IGKV2-30 PE=3 SV=2;sp|A2NJV5|KV229_HUMAN Immunoglobulin kappa v	7	2	1	1	1	1	1	0	1	1	1	1	1	1	1	1	1	0	1	1	1	1	1	1	1	1	1	1	1	1	1	1	1	1	1	2	1	1	0	1	1	1
A0A087WSY6	A0A087WSY6	2	2	1		IGKV3D-15	sp|A0A087WSY6|KVD15_HUMAN Immunoglobulin kappa variable 3D-15 OS=Homo sapiens OX=9606 GN=IGKV3D-15 PE=3 SV=6	1	2	2	1	0	0	0	0	0	0	0	0	0	0	0	0	0	1	2	0	2	2	2	2	2	1	1	1	1	1	0	1	0	1	1	1	1	1	1	1	1	1
A0A087WW87;P01614	A0A087WW87;P01614	2;2	2;2	1;1	Ig kappa chain V-II region Cum	IGKV2-40	sp|A0A087WW87|KV240_HUMAN Immunoglobulin kappa variable 2-40 OS=Homo sapiens OX=9606 GN=IGKV2-40 PE=3 SV=2;sp|P01614|KVD40_HUMAN Immunoglobulin kappa variable 2D-40 OS=Homo sapiens OX=9606 GN=IGKV2D-40 PE=1 SV=2	2	2	2	1	1	1	1	0	2	2	1	1	1	1	1	1	1	0	1	1	1	2	2	2	2	1	1	1	1	1	1	1	1	1	1	1	1	1	0	1	1	2
A0A0A0MRZ8;P04433	A0A0A0MRZ8;P04433	2;2	2;2	2;2	Ig kappa chain V-III region VG	IGKV3D-11	sp|A0A0A0MRZ8|KVD11_HUMAN Immunoglobulin kappa variable 3D-11 OS=Homo sapiens OX=9606 GN=IGKV3D-11 PE=3 SV=6;sp|P04433|KV311_HUMAN Immunoglobulin kappa variable 3-11 OS=Homo sapiens OX=9606 GN=IGKV3-11 PE=1 SV=1	2	2	2	2	1	1	1	1	1	1	1	1	1	1	1	1	1	1	2	1	1	1	1	1	1	1	1	1	2	0	1	2	2	2	1	2	2	1	1	2	2	1
A0A0A0MS15	A0A0A0MS15	3	3	3		IGHV3-49	sp|A0A0A0MS15|HV349_HUMAN Immunoglobulin heavy variable 3-49 OS=Homo sapiens OX=9606 GN=IGHV3-49 PE=3 SV=1	1	3	3	3	0	0	0	0	1	1	0	0	0	0	0	0	0	0	0	0	0	0	0	0	0	0	0	1	0	1	1	1	0	1	1	1	1	0	0	0	1	1
A0A0A0MT36	A0A0A0MT36	3	3	1		IGKV6D-21	sp|A0A0A0MT36|KVD21_HUMAN Immunoglobulin kappa variable 6D-21 OS=Homo sapiens OX=9606 GN=IGKV6D-21 PE=3 SV=1	1	3	3	1	0	0	0	0	0	0	0	0	0	0	0	0	0	0	0	0	0	0	0	0	0	1	2	0	0	0	0	0	0	0	0	0	1	0	0	0	1	0
A0A0B4J1U7	A0A0B4J1U7	2	2	2		IGHV6-1	sp|A0A0B4J1U7|HV601_HUMAN Immunoglobulin heavy variable 6-1 OS=Homo sapiens OX=9606 GN=IGHV6-1 PE=3 SV=1	1	2	2	2	0	1	1	0	0	1	0	0	0	0	1	0	0	0	0	1	1	1	1	0	1	0	0	0	1	0	0	0	1	1	1	1	0	2	2	1	1	1
A0A0B4J1V0	A0A0B4J1V0	3	2	2		IGHV3-15	sp|A0A0B4J1V0|HV315_HUMAN Immunoglobulin heavy variable 3-15 OS=Homo sapiens OX=9606 GN=IGHV3-15 PE=3 SV=1	1	3	2	2	0	1	0	0	1	1	1	1	0	1	1	0	0	1	1	0	0	0	0	0	0	2	2	0	0	0	0	1	1	1	1	1	1	1	1	1	0	1
A0A0B4J1V1;P01762;A0A0C4DH32;A0A0B4J1X8;P01766	A0A0B4J1V1;P01762	4;2;1;1;1	3;1;1;1;1	2;0;0;0;0	Ig heavy chain V-III region TRO	IGHV3-21	sp|A0A0B4J1V1|HV321_HUMAN Immunoglobulin heavy variable 3-21 OS=Homo sapiens OX=9606 GN=IGHV3-21 PE=1 SV=1;sp|P01762|HV311_HUMAN Immunoglobulin heavy variable 3-11 OS=Homo sapiens OX=9606 GN=IGHV3-11 PE=1 SV=2	5	4	3	2	2	2	2	1	2	2	2	2	1	2	1	1	1	1	1	1	1	1	1	1	1	2	2	1	1	1	1	1	1	1	1	1	1	0	1	3	1	2
A0A0B4J1X5	A0A0B4J1X5	3	1	1		IGHV3-74	sp|A0A0B4J1X5|HV374_HUMAN Immunoglobulin heavy variable 3-74 OS=Homo sapiens OX=9606 GN=IGHV3-74 PE=3 SV=1	1	3	1	1	2	3	2	3	3	3	3	3	1	3	2	2	2	0	2	2	2	1	2	1	2	2	3	1	2	2	2	2	2	2	2	1	2	2	1	2	1	1
A0A0B4J1Y8	A0A0B4J1Y8	1	1	1		IGLV9-49	sp|A0A0B4J1Y8|LV949_HUMAN Immunoglobulin lambda variable 9-49 OS=Homo sapiens OX=9606 GN=IGLV9-49 PE=1 SV=1	1	1	1	1	0	0	0	1	0	0	1	0	0	1	0	0	0	0	0	0	0	1	1	1	1	0	0	1	1	0	0	0	0	0	0	0	1	0	0	1	1	1
A0A0B4J1Y9	A0A0B4J1Y9	4	4	3		IGHV3-72	sp|A0A0B4J1Y9|HV372_HUMAN Immunoglobulin heavy variable 3-72 OS=Homo sapiens OX=9606 GN=IGHV3-72 PE=3 SV=1	1	4	4	3	0	1	0	0	0	1	1	1	0	1	1	0	0	0	0	0	0	0	0	1	1	1	1	0	0	1	1	0	1	2	1	0	1	1	1	1	2	1
P0DP09;A0A0B4J2D9	P0DP09;A0A0B4J2D9	2;2	2;2	2;2		IGKV1D-13	sp|P0DP09|KV113_HUMAN Immunoglobulin kappa variable 1-13 OS=Homo sapiens OX=9606 GN=IGKV1-13 PE=3 SV=1;sp|A0A0B4J2D9|KVD13_HUMAN Immunoglobulin kappa variable 1D-13 OS=Homo sapiens OX=9606 GN=IGKV1D-13 PE=3 SV=1	2	2	2	2	0	0	0	0	1	0	0	0	0	0	0	0	0	1	1	0	0	0	0	0	0	0	0	0	0	1	1	0	0	1	1	0	0	0	0	1	1	1
A0A0B4J2H0	A0A0B4J2H0	2	1	1		IGHV1-69-2	sp|A0A0B4J2H0|HV69D_HUMAN Immunoglobulin heavy variable 1-69D OS=Homo sapiens OX=9606 GN=IGHV1-69D PE=1 SV=1	1	2	1	1	0	0	0	1	1	1	0	1	1	1	1	0	0	0	0	0	0	1	1	0	0	1	0	0	0	0	0	1	1	0	1	1	1	1	0	0	0	0
A0A0C4DH24	A0A0C4DH24	3	1	1		IGKV6-21	sp|A0A0C4DH24|KV621_HUMAN Immunoglobulin kappa variable 6-21 OS=Homo sapiens OX=9606 GN=IGKV6-21 PE=3 SV=1	1	3	1	1	0	0	0	0	0	0	0	0	0	0	0	0	0	0	0	0	0	1	1	0	0	0	1	0	0	0	0	0	0	0	0	0	1	0	0	0	1	0
A0A0C4DH29	A0A0C4DH29	3	3	2		IGHV1-3	sp|A0A0C4DH29|HV103_HUMAN Immunoglobulin heavy variable 1-3 OS=Homo sapiens OX=9606 GN=IGHV1-3 PE=3 SV=1	1	3	3	2	0	0	0	1	1	1	0	1	1	1	1	0	0	0	1	0	0	0	0	0	0	1	0	1	0	1	1	0	0	2	2	0	0	1	0	1	0	1
A0A0C4DH31	A0A0C4DH31	2	2	1		IGHV1-18	sp|A0A0C4DH31|HV118_HUMAN Immunoglobulin heavy variable 1-18 OS=Homo sapiens OX=9606 GN=IGHV1-18 PE=3 SV=1	1	2	2	1	0	1	0	0	1	1	0	0	0	0	0	0	0	0	0	0	0	0	0	0	0	0	0	0	0	1	0	0	0	0	0	0	1	1	0	1	1	0
A0A0C4DH33	A0A0C4DH33	2	2	2		IGHV1-24	sp|A0A0C4DH33|HV124_HUMAN Immunoglobulin heavy variable 1-24 OS=Homo sapiens OX=9606 GN=IGHV1-24 PE=3 SV=1	1	2	2	2	0	0	0	0	0	0	0	0	0	0	0	0	0	0	0	0	0	1	0	1	1	0	0	0	0	0	0	1	1	0	0	2	2	0	0	2	2	1
A0A0C4DH34	A0A0C4DH34	2	2	2		IGHV4-28	sp|A0A0C4DH34|HV428_HUMAN Immunoglobulin heavy variable 4-28 OS=Homo sapiens OX=9606 GN=IGHV4-28 PE=3 SV=1	1	2	2	2	0	0	1	0	0	1	0	0	0	0	0	0	0	0	0	0	0	0	0	0	0	0	0	0	1	0	0	0	0	0	0	0	1	0	0	0	0	0
A0A0C4DH38;A0A0J9YXX1	A0A0C4DH38	3;1	3;1	3;1		IGHV5-51	sp|A0A0C4DH38|HV551_HUMAN Immunoglobulin heavy variable 5-51 OS=Homo sapiens OX=9606 GN=IGHV5-51 PE=3 SV=1	2	3	3	3	1	1	1	1	1	1	1	1	1	1	1	1	1	2	2	1	2	1	2	2	2	1	1	2	2	2	2	2	2	2	2	2	2	2	1	2	1	2
A0A0C4DH42;P01767	A0A0C4DH42;P01767	3;3	1;1	1;1	Ig heavy chain V-III region BUT	IGHV3-66	sp|A0A0C4DH42|HV366_HUMAN Immunoglobulin heavy variable 3-66 OS=Homo sapiens OX=9606 GN=IGHV3-66 PE=3 SV=1;sp|P01767|HV353_HUMAN Immunoglobulin heavy variable 3-53 OS=Homo sapiens OX=9606 GN=IGHV3-53 PE=1 SV=2	2	3	1	1	2	2	2	2	2	2	2	2	0	2	1	1	1	0	1	1	1	1	1	0	1	2	2	0	1	1	1	1	1	1	2	1	1	1	1	1	1	1
A0A0C4DH43;P01814	A0A0C4DH43	3;1	2;1	2;1			sp|A0A0C4DH43|HV70D_HUMAN Immunoglobulin heavy variable 2-70D OS=Homo sapiens OX=9606 GN=IGHV2-70D PE=3 SV=1	2	3	2	2	0	0	1	1	0	1	0	0	0	0	0	0	0	0	1	1	1	2	3	2	2	0	0	2	1	1	1	1	1	1	1	1	1	1	1	1	1	0
A0A0C4DH68	A0A0C4DH68	2	2	2		IGKV2-24	sp|A0A0C4DH68|KV224_HUMAN Immunoglobulin kappa variable 2-24 OS=Homo sapiens OX=9606 GN=IGKV2-24 PE=3 SV=1	1	2	2	2	0	1	0	0	1	1	1	1	1	1	1	1	1	1	0	1	1	1	1	1	1	0	1	1	1	1	0	0	0	0	0	1	1	2	2	1	1	1
A0A0G2JMI3	A0A0G2JMI3	1	1	1			sp|A0A0G2JMI3|HV692_HUMAN Immunoglobulin heavy variable 1-69-2 OS=Homo sapiens OX=9606 GN=IGHV1-69-2 PE=3 SV=2	1	1	1	1	0	0	0	0	0	0	0	0	0	0	0	0	0	0	0	0	0	0	0	0	0	0	0	0	0	0	0	0	1	0	0	1	0	0	0	0	0	0
A0A0J9YX35	A0A0J9YX35	3	2	2			sp|A0A0J9YX35|HV64D_HUMAN Immunoglobulin heavy variable 3-64D OS=Homo sapiens OX=9606 GN=IGHV3-64D PE=3 SV=1	1	3	2	2	0	0	0	0	1	2	0	0	0	0	0	1	0	0	1	0	0	0	0	1	1	0	1	2	2	1	1	1	1	0	1	1	1	0	0	2	2	1
A1L4H1-2;A1L4H1	A1L4H1-2;A1L4H1	1;1	1;1	1;1	Soluble scavenger receptor cysteine-rich domain-containing protein SSC5D	SSC5D	sp|A1L4H1-2|SRCRL_HUMAN Isoform 2 of Soluble scavenger receptor cysteine-rich domain-containing protein SSC5D OS=Homo sapiens OX=9606 GN=SSC5D;sp|A1L4H1|SRCRL_HUMAN Soluble scavenger receptor cysteine-rich domain-containing protein SSC5D OS=Homo sapiens OX	2	1	1	1	0	0	0	0	0	0	0	0	0	0	0	0	0	0	0	0	0	0	0	0	0	0	0	0	0	0	0	0	0	0	0	0	0	0	0	0	0	0
P55036-2;P55036;A2A3N6	P55036-2;P55036;A2A3N6	1;1;1	1;1;1	1;1;1	26S proteasome non-ATPase regulatory subunit 4;Putative PIP5K1A and PSMD4-like protein	PSMD4;PIPSL	sp|P55036-2|PSMD4_HUMAN Isoform Rpn10E of 26S proteasome non-ATPase regulatory subunit 4 OS=Homo sapiens OX=9606 GN=PSMD4;sp|P55036|PSMD4_HUMAN 26S proteasome non-ATPase regulatory subunit 4 OS=Homo sapiens OX=9606 GN=PSMD4 PE=1 SV=1;sp|A2A3N6|PIPSL_HUMAN	3	1	1	1	0	0	0	0	0	0	0	0	0	0	0	1	0	0	0	0	0	0	0	0	0	0	0	0	0	0	0	0	0	0	0	0	0	0	0	0	0	0
A6NHL2-2;A6NHL2	A6NHL2-2;A6NHL2	4;4	1;1	1;1	Tubulin alpha chain-like 3	TUBAL3	sp|A6NHL2-2|TBAL3_HUMAN Isoform 2 of Tubulin alpha chain-like 3 OS=Homo sapiens OX=9606 GN=TUBAL3;sp|A6NHL2|TBAL3_HUMAN Tubulin alpha chain-like 3 OS=Homo sapiens OX=9606 GN=TUBAL3 PE=1 SV=2	2	4	1	1	0	0	0	0	0	0	0	0	0	0	0	1	1	0	0	0	0	2	1	0	0	0	0	1	2	0	0	0	0	0	0	0	0	2	2	1	0	0
A8K2U0;A8K2U0-2	A8K2U0	15;7	15;7	15;7	Alpha-2-macroglobulin-like protein 1	A2ML1	sp|A8K2U0|A2ML1_HUMAN Alpha-2-macroglobulin-like protein 1 OS=Homo sapiens OX=9606 GN=A2ML1 PE=1 SV=3	2	15	15	15	0	0	0	0	0	0	0	0	0	0	0	12	12	0	0	0	0	0	1	1	0	0	1	1	0	0	0	0	0	0	0	0	0	1	1	0	0	0
A8MUU1	A8MUU1	3	1	1	Putative fatty acid-binding protein 5-like protein 3	FABP5P3	sp|A8MUU1|FB5L3_HUMAN Putative fatty acid-binding protein 5-like protein 3 OS=Homo sapiens OX=9606 GN=FABP5P3 PE=5 SV=1	1	3	1	1	0	0	0	0	0	0	0	0	0	0	0	1	1	0	0	0	0	0	0	0	0	0	0	0	0	0	0	0	0	0	0	0	0	0	0	0	0	0
B0I1T2;B0I1T2-3;B0I1T2-4;B0I1T2-2;O94832	B0I1T2;B0I1T2-3;B0I1T2-4	7;4;4;2;1	7;4;4;2;1	7;4;4;2;1	Unconventional myosin-Ig;Minor histocompatibility antigen HA-2	MYO1G	sp|B0I1T2|MYO1G_HUMAN Unconventional myosin-Ig OS=Homo sapiens OX=9606 GN=MYO1G PE=1 SV=2;sp|B0I1T2-3|MYO1G_HUMAN Isoform 3 of Unconventional myosin-Ig OS=Homo sapiens OX=9606 GN=MYO1G;sp|B0I1T2-4|MYO1G_HUMAN Isoform 4 of Unconventional myosin-Ig OS=Homo s	5	7	7	7	0	0	0	0	0	0	0	0	0	0	0	2	1	0	0	0	0	1	1	0	0	0	1	0	0	0	0	0	0	0	0	0	0	0	2	0	0	0
B2RUZ4	B2RUZ4	1	1	1	Small integral membrane protein 1	SMIM1	sp|B2RUZ4|SMIM1_HUMAN Small integral membrane protein 1 OS=Homo sapiens OX=9606 GN=SMIM1 PE=1 SV=1	1	1	1	1	0	0	0	0	0	0	0	0	0	0	0	1	1	0	0	0	0	1	1	1	1	0	0	0	0	0	0	0	0	0	0	0	0	0	0	0	0	0
CON__A2A4G1;P19012-2	CON__A2A4G1;P19012-2	9;5	1;0	1;0	Keratin, type I cytoskeletal 15	KRT15	;sp|P19012-2|K1C15_HUMAN Isoform 2 of Keratin, type I cytoskeletal 15 OS=Homo sapiens OX=9606 GN=KRT15	2	9	1	1	2	3	2	5	3	4	3	6	5	7	6	6	6	3	3	1	2	2	3	2	3	3	5	3	4	1	2	0	3	2	3	1	3	5	5	1	3	1
CON__A3EZ82;Q6E0U4;Q6E0U4-2;Q6E0U4-16;Q6E0U4-4;CON__A3EZ79;Q6E0U4-5;Q6E0U4-6;Q6E0U4-13;Q6E0U4-11;Q6E0U4-7;Q6E0U4-8;Q6E0U4-9;Q6E0U4-10;Q6E0U4-12;Q6E0U4-14;Q6E0U4-3	CON__A3EZ82;Q6E0U4;Q6E0U4-2;Q6E0U4-16;Q6E0U4-4;CON__A3EZ79;Q6E0U4-5;Q6E0U4-6;Q6E0U4-13;Q6E0U4-11;Q6E0U4-7;Q6E0U4-8;Q6E0U4-9;Q6E0U4-10;Q6E0U4-12;Q6E0U4-14;Q6E0U4-3	2;2;2;2;2;1;1;1;1;1;1;1;1;1;1;1;1	2;2;2;2;2;1;1;1;1;1;1;1;1;1;1;1;1	2;2;2;2;2;1;1;1;1;1;1;1;1;1;1;1;1	Dermokine	DMKN	;sp|Q6E0U4|DMKN_HUMAN Dermokine OS=Homo sapiens OX=9606 GN=DMKN PE=1 SV=3;sp|Q6E0U4-2|DMKN_HUMAN Isoform 2 of Dermokine OS=Homo sapiens OX=9606 GN=DMKN;sp|Q6E0U4-16|DMKN_HUMAN Isoform 16 of Dermokine OS=Homo sapiens OX=9606 GN=DMKN;sp|Q6E0U4-4|DMKN_HUMAN I	17	2	2	2	0	0	0	0	0	0	0	0	0	0	0	1	1	0	0	0	0	0	0	0	0	0	0	0	0	0	0	0	0	0	0	0	0	1	1	0	0	0
CON__ENSEMBL:ENSBTAP00000023055;Q04756	CON__ENSEMBL:ENSBTAP00000023055;Q04756	2;2	2;2	2;2	Hepatocyte growth factor activator;Hepatocyte growth factor activator short chain;Hepatocyte growth factor activator long chain	HGFAC	;sp|Q04756|HGFA_HUMAN Hepatocyte growth factor activator OS=Homo sapiens OX=9606 GN=HGFAC PE=1 SV=1	2	2	2	2	0	0	0	0	0	0	1	1	0	1	0	0	0	0	0	0	0	0	0	0	0	0	0	0	0	0	0	0	0	0	0	0	0	0	1	0	0	1
CON__ENSEMBL:ENSBTAP00000038253	CON__ENSEMBL:ENSBTAP00000038253	11	1	1				1	11	1	1	5	5	5	6	6	5	8	5	4	6	6	8	7	6	6	5	5	4	6	6	6	5	6	6	6	4	4	4	4	4	5	5	5	9	7	4	4	4
CON__O43790;O43790;CON__Q14533;Q14533;CON__Q6NT21;CON__P78385;P78385;A6NCN2	CON__O43790;O43790;CON__Q14533;Q14533;CON__Q6NT21;CON__P78385;P78385	8;8;7;7;6;6;6;3	7;7;6;6;5;5;5;3	2;2;1;1;1;1;1;1	Keratin, type II cuticular Hb6;Keratin, type II cuticular Hb1;Keratin, type II cuticular Hb3	KRT86;KRT81;KRT83	;sp|O43790|KRT86_HUMAN Keratin, type II cuticular Hb6 OS=Homo sapiens OX=9606 GN=KRT86 PE=1 SV=1;;sp|Q14533|KRT81_HUMAN Keratin, type II cuticular Hb1 OS=Homo sapiens OX=9606 GN=KRT81 PE=1 SV=3;;;sp|P78385|KRT83_HUMAN Keratin, type II cuticular Hb3 OS=Homo	8	8	7	2	1	2	1	2	1	0	0	3	0	2	1	1	1	2	0	0	0	0	0	0	0	0	1	1	1	0	0	1	0	0	0	1	2	0	0	0	0	3
CON__O76013;O76013-2;O76013	CON__O76013;O76013-2;O76013	3;3;3	2;2;2	2;2;2	Keratin, type I cuticular Ha6	KRT36	;sp|O76013-2|KRT36_HUMAN Isoform 2 of Keratin, type I cuticular Ha6 OS=Homo sapiens OX=9606 GN=KRT36;sp|O76013|KRT36_HUMAN Keratin, type I cuticular Ha6 OS=Homo sapiens OX=9606 GN=KRT36 PE=2 SV=1	3	3	2	2	0	1	0	1	0	0	0	1	0	1	1	1	1	0	0	0	0	0	0	0	0	0	0	0	0	0	0	2	2	0	0	0	0	0	0	0	0	0
CON__P00761	CON__P00761	5	5	5				1	5	5	5	3	2	3	3	2	1	3	3	2	3	2	4	3	2	2	2	2	2	4	3	3	3	2	3	4	2	0	2	3	3	4	3	2	3	2	3	3	3
CON__P01966	CON__P01966	4	1	1				1	4	1	1	2	3	3	3	3	3	3	3	3	2	3	3	3	3	3	2	3	2	3	3	3	3	3	2	3	2	2	2	3	2	2	2	2	3	3	3	2	3
P02533;CON__P02533;CON__Q61782	P02533;CON__P02533	34;34;4	31;31;4	6;6;1	Keratin, type I cytoskeletal 14	KRT14	sp|P02533|K1C14_HUMAN Keratin, type I cytoskeletal 14 OS=Homo sapiens OX=9606 GN=KRT14 PE=1 SV=4;	3	34	31	6	8	9	10	12	13	11	14	17	12	19	15	18	20	10	10	7	8	9	10	13	12	11	15	12	14	4	3	4	9	10	11	8	9	13	14	5	9	8
CON__P02538;P02538;CON__Q8VED5;CON__P05787;P05787;P05787-2;CON__H-INV:HIT000292931	CON__P02538;P02538	35;35;6;5;5;5;3	4;4;0;0;0;0;0	2;2;0;0;0;0;0	Keratin, type II cytoskeletal 6A	KRT6A	;sp|P02538|K2C6A_HUMAN Keratin, type II cytoskeletal 6A OS=Homo sapiens OX=9606 GN=KRT6A PE=1 SV=3	7	35	4	2	9	12	8	11	9	11	14	18	12	20	16	15	20	11	10	8	8	8	10	9	11	10	12	8	12	3	2	6	7	10	10	6	10	16	15	8	6	11
CON__P02663	CON__P02663	2	2	2				1	2	2	2	0	0	0	0	0	0	0	0	0	0	0	0	0	0	0	0	0	0	0	0	0	0	0	0	0	0	0	0	0	0	0	0	0	0	0	0	0	0
CON__P02668	CON__P02668	2	2	2				1	2	2	2	0	0	0	0	0	0	0	0	0	0	0	0	0	0	0	0	0	0	0	0	0	0	0	0	0	0	0	0	0	0	0	0	0	0	0	0	0	0
CON__P02768-1;P02768;P02768-2;P02768-3	CON__P02768-1;P02768;P02768-2;P02768-3	76;76;50;46	76;76;50;46	71;71;46;43	Serum albumin	ALB	;sp|P02768|ALBU_HUMAN Serum albumin OS=Homo sapiens OX=9606 GN=ALB PE=1 SV=2;sp|P02768-2|ALBU_HUMAN Isoform 2 of Serum albumin OS=Homo sapiens OX=9606 GN=ALB;sp|P02768-3|ALBU_HUMAN Isoform 3 of Serum albumin OS=Homo sapiens OX=9606 GN=ALB	4	76	76	71	42	42	43	43	55	48	47	50	47	47	44	47	45	33	34	39	41	39	46	37	38	39	44	39	45	26	30	30	34	26	35	27	33	52	49	29	35	44
CON__P02769	CON__P02769	11	6	6				1	11	6	6	5	6	5	5	5	6	5	6	5	6	5	5	4	4	4	6	5	6	5	9	8	5	6	5	7	6	5	6	7	4	6	3	6	6	7	5	4	6
CON__P04259	CON__P04259	35	22	0				1	35	22	0	8	11	8	11	8	9	14	16	11	20	15	15	20	10	8	7	7	7	9	8	10	8	12	7	12	4	2	6	8	9	9	5	10	17	15	7	5	10
CON__P08727;P08727;CON__P05784	CON__P08727;P08727	10;10;3	1;1;1	0;0;0	Keratin, type I cytoskeletal 19	KRT19	;sp|P08727|K1C19_HUMAN Keratin, type I cytoskeletal 19 OS=Homo sapiens OX=9606 GN=KRT19 PE=1 SV=4	3	10	1	0	3	5	1	5	2	3	4	6	3	7	6	7	7	3	3	1	1	2	3	3	3	4	6	3	4	0	1	1	2	3	3	3	3	5	5	2	3	3
CON__P08779;P08779;CON__Q9Z2K1;CON__Q3ZAW8;CON__P35900;CON__Q9D312;P35900;CON__Q8N1A0;Q8N1A0-2;Q8N1A0	CON__P08779;P08779	34;34;12;12;2;2;2;1;1;1	21;21;5;5;0;0;0;0;0;0	19;19;5;5;0;0;0;0;0;0	Keratin, type I cytoskeletal 16	KRT16	;sp|P08779|K1C16_HUMAN Keratin, type I cytoskeletal 16 OS=Homo sapiens OX=9606 GN=KRT16 PE=1 SV=4	10	34	21	19	10	10	7	13	11	11	13	14	11	19	14	17	19	9	12	7	8	8	12	10	11	12	15	10	12	2	5	2	10	7	12	6	10	14	14	6	7	6
CON__P12763	CON__P12763	3	3	3				1	3	3	3	0	0	0	0	0	0	1	1	0	1	1	0	0	0	0	0	0	0	0	1	1	1	0	0	0	0	0	0	0	0	0	0	0	1	1	0	0	0
CON__P13645;P13645;CON__Q7Z3Y7;Q7Z3Y7;CON__Q7Z3Y8;CON__Q148H6;Q7Z3Y8;CON__Q7Z3Z0;Q7Z3Z0	CON__P13645;P13645	35;35;5;5;3;3;3;2;2	34;34;5;5;3;3;3;2;2	25;25;2;2;1;1;1;1;1	Keratin, type I cytoskeletal 10	KRT10	;sp|P13645|K1C10_HUMAN Keratin, type I cytoskeletal 10 OS=Homo sapiens OX=9606 GN=KRT10 PE=1 SV=6	9	35	34	25	14	19	18	20	17	16	16	20	18	19	18	22	23	19	18	8	15	16	17	18	16	20	23	20	19	8	11	7	8	15	16	18	14	19	18	11	11	12
CON__P13647;P13647;CON__Q9DCV7;P14136-3;P14136;P14136-2	CON__P13647;P13647	36;36;2;1;1;1	29;29;1;1;1;1	6;6;0;0;0;0	Keratin, type II cytoskeletal 5	KRT5	;sp|P13647|K2C5_HUMAN Keratin, type II cytoskeletal 5 OS=Homo sapiens OX=9606 GN=KRT5 PE=1 SV=3	6	36	29	6	6	9	11	16	13	14	18	18	16	21	16	14	16	9	11	7	10	8	11	10	13	9	13	10	13	4	4	6	6	9	9	6	9	12	12	6	6	9
CON__P19012;P19012	CON__P19012;P19012	10;10	1;1	1;1	Keratin, type I cytoskeletal 15	KRT15	;sp|P19012|K1C15_HUMAN Keratin, type I cytoskeletal 15 OS=Homo sapiens OX=9606 GN=KRT15 PE=1 SV=3	2	10	1	1	3	4	2	5	3	4	3	6	5	7	6	6	7	3	3	2	2	3	3	3	3	3	6	4	5	0	1	0	3	2	3	2	3	5	5	2	3	2
CON__P19013;P19013	CON__P19013;P19013	6;6	4;4	4;4	Keratin, type II cytoskeletal 4	KRT4	;sp|P19013|K2C4_HUMAN Keratin, type II cytoskeletal 4 OS=Homo sapiens OX=9606 GN=KRT4 PE=1 SV=4	2	6	4	4	2	1	1	2	2	2	2	2	2	2	2	1	2	1	1	1	1	1	1	0	1	1	2	0	2	0	0	1	1	1	1	0	1	5	4	0	0	1
CON__P20930;P20930	CON__P20930;P20930	5;5	5;5	5;5	Filaggrin	FLG	;sp|P20930|FILA_HUMAN Filaggrin OS=Homo sapiens OX=9606 GN=FLG PE=1 SV=3	2	5	5	5	0	0	0	0	0	0	0	0	0	0	0	3	3	0	0	0	1	0	0	0	0	0	0	1	0	0	0	0	0	0	0	0	0	0	0	0	0	0
CON__P34955	CON__P34955	1	1	1				1	1	1	1	0	0	0	0	0	0	0	0	0	1	0	0	0	0	0	0	0	0	0	0	0	0	0	1	0	1	1	0	1	0	0	0	0	0	0	0	0	0
CON__P35908;CON__Q6NXH9;CON__Q9H552;CON__Q9R0H5;CON__REFSEQ:XP_932229;P12036-2;P12036	CON__P35908	44;3;2;2;1;1;1	41;2;1;1;1;1;1	1;0;0;0;0;0;0				7	44	41	1	13	16	22	18	23	17	22	24	20	27	22	21	20	20	21	13	17	20	21	18	19	14	22	18	21	12	12	15	16	20	20	19	20	24	22	15	15	21
CON__P35908v2;P35908	CON__P35908v2;P35908	44;44	1;1	1;1	Keratin, type II cytoskeletal 2 epidermal	KRT2	;sp|P35908|K22E_HUMAN Keratin, type II cytoskeletal 2 epidermal OS=Homo sapiens OX=9606 GN=KRT2 PE=1 SV=2	2	44	1	1	13	16	21	18	23	17	21	23	20	27	22	22	20	20	21	14	17	20	21	18	19	14	22	18	21	12	12	15	16	20	20	19	20	25	23	15	15	21
CON__P48668;P48668	CON__P48668;P48668	35;35	1;1	1;1	Keratin, type II cytoskeletal 6C	KRT6C	;sp|P48668|K2C6C_HUMAN Keratin, type II cytoskeletal 6C OS=Homo sapiens OX=9606 GN=KRT6C PE=1 SV=3	2	35	1	1	9	12	8	12	9	10	15	18	12	20	15	16	21	11	9	8	8	8	10	9	11	9	12	8	13	4	2	7	8	10	10	6	11	17	15	8	6	11
CON__P78386;P78386	CON__P78386;P78386	7;7	1;1	1;1	Keratin, type II cuticular Hb5	KRT85	;sp|P78386|KRT85_HUMAN Keratin, type II cuticular Hb5 OS=Homo sapiens OX=9606 GN=KRT85 PE=1 SV=1	2	7	1	1	0	1	1	1	0	0	0	2	0	1	1	0	1	1	0	0	0	0	0	0	0	0	0	1	1	0	0	1	0	0	0	2	2	0	0	0	0	3
CON__Q04695;Q04695	CON__Q04695;Q04695	28;28	15;15	5;5	Keratin, type I cytoskeletal 17	KRT17	;sp|Q04695|K1C17_HUMAN Keratin, type I cytoskeletal 17 OS=Homo sapiens OX=9606 GN=KRT17 PE=1 SV=2	2	28	15	5	7	6	4	6	3	5	6	11	6	12	7	12	13	7	7	1	3	5	6	7	8	7	10	8	9	0	2	2	4	6	6	4	5	7	8	3	4	5
CON__Q14CN4-1;Q14CN4-3;Q14CN4-2;Q14CN4;CON__Q6IME9;Q86Y46-2;CON__Q3SY84;Q3SY84	CON__Q14CN4-1;Q14CN4-3;Q14CN4-2;Q14CN4;CON__Q6IME9	6;6;6;6;5;2;2;2	3;3;3;3;2;1;1;1	0;0;0;0;0;0;0;0	Keratin, type II cytoskeletal 72	KRT72	;sp|Q14CN4-3|K2C72_HUMAN Isoform 3 of Keratin, type II cytoskeletal 72 OS=Homo sapiens OX=9606 GN=KRT72;sp|Q14CN4-2|K2C72_HUMAN Isoform 2 of Keratin, type II cytoskeletal 72 OS=Homo sapiens OX=9606 GN=KRT72;sp|Q14CN4|K2C72_HUMAN Keratin, type II cytoskelet	8	6	3	0	1	2	1	2	1	3	3	4	3	3	3	3	3	1	1	2	2	2	2	1	2	1	1	1	2	0	1	1	1	2	2	1	2	2	2	1	0	2
CON__Q9UE12;CON__Q15323;Q15323;CON__Q14532;Q14532;CON__Q9D646;CON__A2A5Y0;CON__REFSEQ:XP_986630	CON__Q9UE12;CON__Q15323;Q15323	8;8;8;3;3;2;2;2	7;7;7;2;2;2;1;1	1;1;1;0;0;1;1;1	Keratin, type I cuticular Ha1	KRT31	;;sp|Q15323|K1H1_HUMAN Keratin, type I cuticular Ha1 OS=Homo sapiens OX=9606 GN=KRT31 PE=1 SV=3	8	8	7	1	0	2	1	2	0	0	1	4	1	4	1	1	1	0	0	0	0	0	0	1	0	0	1	1	1	1	0	1	1	0	1	2	1	0	0	0	0	4
CON__Q28107	CON__Q28107	7	1	1				1	7	1	1	1	3	0	0	0	1	2	2	0	2	2	4	4	1	1	0	1	2	4	4	4	0	2	5	3	2	1	1	1	2	2	0	0	2	3	1	1	3
CON__Q2UVX4	CON__Q2UVX4	14	3	3				1	14	3	3	7	8	6	8	9	8	10	10	9	10	6	7	7	7	7	7	7	7	7	5	6	8	9	6	6	6	6	6	5	6	7	4	5	9	9	6	5	7
CON__Q3ZBS7	CON__Q3ZBS7	2	1	1				1	2	1	1	0	0	0	0	0	0	0	0	0	0	0	0	1	0	1	1	1	0	1	0	1	0	0	1	0	1	1	1	1	1	1	0	1	1	0	1	1	1
CON__Q5D862;Q5D862	CON__Q5D862;Q5D862	6;6	6;6	6;6	Filaggrin-2	FLG2	;sp|Q5D862|FILA2_HUMAN Filaggrin-2 OS=Homo sapiens OX=9606 GN=FLG2 PE=1 SV=1	2	6	6	6	0	0	1	0	0	0	0	0	0	0	0	0	1	0	1	0	0	0	1	0	1	0	0	0	1	0	0	0	0	1	1	2	1	1	0	1	0	1
CON__Q9NSB2;CON__Q6ISB0;Q9NSB2;CON__Q9NSB4;Q9NSB4	CON__Q9NSB2;CON__Q6ISB0;Q9NSB2	7;7;7;1;1	4;4;4;0;0	4;4;4;0;0	Keratin, type II cuticular Hb4	KRT84	;;sp|Q9NSB2|KRT84_HUMAN Keratin, type II cuticular Hb4 OS=Homo sapiens OX=9606 GN=KRT84 PE=2 SV=2	5	7	4	4	2	2	2	1	1	1	1	3	1	2	2	1	2	2	1	1	1	1	1	0	1	0	1	0	1	0	0	4	3	1	1	1	1	1	1	1	0	2
CON__Q6KB66-1;Q6KB66-2;Q6KB66;Q6KB66-3;CON__Q0VBK2	CON__Q6KB66-1;Q6KB66-2;Q6KB66;Q6KB66-3	5;5;5;5;1	5;5;5;5;1	5;5;5;5;1	Keratin, type II cytoskeletal 80	KRT80	;sp|Q6KB66-2|K2C80_HUMAN Isoform 2 of Keratin, type II cytoskeletal 80 OS=Homo sapiens OX=9606 GN=KRT80;sp|Q6KB66|K2C80_HUMAN Keratin, type II cytoskeletal 80 OS=Homo sapiens OX=9606 GN=KRT80 PE=1 SV=2;sp|Q6KB66-3|K2C80_HUMAN Isoform 3 of Keratin, type II	5	5	5	5	0	0	0	0	0	0	0	0	0	1	1	1	1	0	0	0	0	0	0	0	1	0	0	1	1	0	0	0	0	2	0	0	0	0	0	0	0	1
CON__Q7Z794;Q7Z794	CON__Q7Z794;Q7Z794	7;7	4;4	4;4	Keratin, type II cytoskeletal 1b	KRT77	;sp|Q7Z794|K2C1B_HUMAN Keratin, type II cytoskeletal 1b OS=Homo sapiens OX=9606 GN=KRT77 PE=2 SV=3	2	7	4	4	2	2	2	2	2	2	3	3	2	4	4	2	2	2	3	3	3	3	2	1	4	2	2	2	3	1	1	2	2	4	3	2	4	3	2	1	1	2
CON__Q86YZ3;Q86YZ3	CON__Q86YZ3;Q86YZ3	16;16	16;16	16;16	Hornerin	HRNR	;sp|Q86YZ3|HORN_HUMAN Hornerin OS=Homo sapiens OX=9606 GN=HRNR PE=1 SV=2	2	16	16	16	1	7	11	1	0	2	3	4	3	4	4	0	2	0	1	0	1	0	1	1	1	1	3	0	0	0	0	0	0	0	1	0	0	5	5	0	0	0
CON__Q8BGZ7	CON__Q8BGZ7	11	1	1				1	11	1	1	2	4	4	4	3	4	5	6	3	7	7	5	6	2	3	3	3	2	4	3	5	2	3	2	4	2	2	3	3	3	4	2	3	7	5	2	2	4
CON__Q8IUT8;CON__O76011;O76011	CON__Q8IUT8;CON__O76011;O76011	6;5;5	2;2;2	1;1;1	Keratin, type I cuticular Ha4	KRT34	;;sp|O76011|KRT34_HUMAN Keratin, type I cuticular Ha4 OS=Homo sapiens OX=9606 GN=KRT34 PE=1 SV=2	3	6	2	1	0	1	0	1	0	0	0	1	0	2	1	0	0	0	0	0	0	0	0	0	0	0	1	0	1	0	0	0	1	0	1	0	1	0	0	0	0	4
CON__Q9C075;Q9C075-2;Q9C075;CON__Q99PS0	CON__Q9C075;Q9C075-2;Q9C075;CON__Q99PS0	2;2;2;1	2;2;2;1	2;2;2;1	Keratin, type I cytoskeletal 23	KRT23	;sp|Q9C075-2|K1C23_HUMAN Isoform 2 of Keratin, type I cytoskeletal 23 OS=Homo sapiens OX=9606 GN=KRT23;sp|Q9C075|K1C23_HUMAN Keratin, type I cytoskeletal 23 OS=Homo sapiens OX=9606 GN=KRT23 PE=1 SV=2;	4	2	2	2	0	0	0	0	0	0	0	0	0	0	0	1	2	0	0	0	0	0	0	0	0	0	0	0	0	0	0	0	0	0	0	0	0	0	0	0	0	0
Q13765;E9PAV3-2;E9PAV3	Q13765;E9PAV3-2;E9PAV3	3;3;3	3;3;3	3;3;3	Nascent polypeptide-associated complex subunit alpha;Nascent polypeptide-associated complex subunit alpha, muscle-specific form	NACA	sp|Q13765|NACA_HUMAN Nascent polypeptide-associated complex subunit alpha OS=Homo sapiens OX=9606 GN=NACA PE=1 SV=1;sp|E9PAV3-2|NACAM_HUMAN Isoform skNAC-2 of Nascent polypeptide-associated complex subunit alpha, muscle-specific form OS=Homo sapiens OX=960	3	3	3	3	0	0	0	0	0	0	0	0	0	0	0	3	1	0	0	0	0	0	0	0	0	0	0	0	0	0	0	0	0	0	0	0	0	0	0	0	0	0
F5HGH8	F5HGH8	1	1	1			sp|F5HGH8|US20_HCMVM Membrane protein US20 OS=Human cytomegalovirus (strain Merlin) OX=295027 GN=US20 PE=4 SV=1	1	1	1	1	1	1	1	1	0	1	1	1	0	1	1	0	1	1	1	1	1	1	1	1	1	1	1	1	1	1	1	1	1	1	1	1	1	1	0	1	1	1
O00151	O00151	3	3	3	PDZ and LIM domain protein 1	PDLIM1	sp|O00151|PDLI1_HUMAN PDZ and LIM domain protein 1 OS=Homo sapiens OX=9606 GN=PDLIM1 PE=1 SV=4	1	3	3	3	0	0	0	0	0	0	0	0	0	0	0	1	1	0	0	0	0	0	0	0	0	0	0	0	0	0	0	0	0	0	1	0	0	1	1	0	0	0
O00161;O00161-2	O00161;O00161-2	5;4	5;4	5;4	Synaptosomal-associated protein 23	SNAP23	sp|O00161|SNP23_HUMAN Synaptosomal-associated protein 23 OS=Homo sapiens OX=9606 GN=SNAP23 PE=1 SV=1;sp|O00161-2|SNP23_HUMAN Isoform SNAP-23b of Synaptosomal-associated protein 23 OS=Homo sapiens OX=9606 GN=SNAP23	2	5	5	5	0	1	0	2	0	0	0	0	0	0	0	0	2	0	2	2	1	4	2	2	4	0	1	4	4	0	0	0	0	1	0	0	0	3	1	0	0	1
O00186	O00186	4	4	4	Syntaxin-binding protein 3	STXBP3	sp|O00186|STXB3_HUMAN Syntaxin-binding protein 3 OS=Homo sapiens OX=9606 GN=STXBP3 PE=1 SV=2	1	4	4	4	0	0	0	0	0	0	0	0	0	0	0	0	1	0	0	0	0	0	0	0	0	0	0	2	1	0	0	0	0	0	0	0	0	1	1	0	0	0
O00187-2;O00187	O00187-2;O00187	2;2	2;2	2;2	Mannan-binding lectin serine protease 2;Mannan-binding lectin serine protease 2 A chain;Mannan-binding lectin serine protease 2 B chain	MASP2	sp|O00187-2|MASP2_HUMAN Isoform 2 of Mannan-binding lectin serine protease 2 OS=Homo sapiens OX=9606 GN=MASP2;sp|O00187|MASP2_HUMAN Mannan-binding lectin serine protease 2 OS=Homo sapiens OX=9606 GN=MASP2 PE=1 SV=4	2	2	2	2	0	0	0	1	1	1	0	0	1	0	1	0	0	2	1	1	1	1	1	1	1	0	1	0	1	2	2	1	2	2	2	0	1	0	1	0	0	2
O00194;P51159-2;P51159	O00194	6;2;2	6;2;2	6;2;2	Ras-related protein Rab-27B	RAB27B	sp|O00194|RB27B_HUMAN Ras-related protein Rab-27B OS=Homo sapiens OX=9606 GN=RAB27B PE=1 SV=4	3	6	6	6	1	3	3	2	1	1	0	1	0	1	1	2	4	3	2	3	0	3	3	1	1	1	0	4	3	1	0	0	0	3	2	0	0	3	3	0	0	0
O00204-2;O00204	O00204-2;O00204	2;2	2;2	2;2	Sulfotransferase family cytosolic 2B member 1	SULT2B1	sp|O00204-2|ST2B1_HUMAN Isoform 2 of Sulfotransferase family cytosolic 2B member 1 OS=Homo sapiens OX=9606 GN=SULT2B1;sp|O00204|ST2B1_HUMAN Sulfotransferase family cytosolic 2B member 1 OS=Homo sapiens OX=9606 GN=SULT2B1 PE=1 SV=2	2	2	2	2	0	0	0	0	0	0	0	0	0	0	0	1	1	0	0	0	0	0	0	0	0	0	0	0	0	0	0	0	0	0	0	0	0	0	0	0	0	0
O00232-2;O00232	O00232-2;O00232	1;1	1;1	1;1	26S proteasome non-ATPase regulatory subunit 12	PSMD12	sp|O00232-2|PSD12_HUMAN Isoform 2 of 26S proteasome non-ATPase regulatory subunit 12 OS=Homo sapiens OX=9606 GN=PSMD12;sp|O00232|PSD12_HUMAN 26S proteasome non-ATPase regulatory subunit 12 OS=Homo sapiens OX=9606 GN=PSMD12 PE=1 SV=3	2	1	1	1	0	0	0	0	0	0	0	0	0	0	0	1	0	0	0	0	0	0	0	0	0	0	0	0	0	0	0	0	0	0	0	0	0	0	0	0	0	0
O00264;O00264-2	O00264	3;1	2;1	2;1	Membrane-associated progesterone receptor component 1	PGRMC1	sp|O00264|PGRC1_HUMAN Membrane-associated progesterone receptor component 1 OS=Homo sapiens OX=9606 GN=PGRMC1 PE=1 SV=3	2	3	2	2	0	0	0	0	0	0	0	0	0	0	0	1	1	1	1	0	0	0	0	0	0	0	0	1	1	0	0	0	0	0	0	0	0	1	0	0	0	0
O00299	O00299	7	7	7	Chloride intracellular channel protein 1	CLIC1	sp|O00299|CLIC1_HUMAN Chloride intracellular channel protein 1 OS=Homo sapiens OX=9606 GN=CLIC1 PE=1 SV=4	1	7	7	7	0	0	0	1	1	2	0	0	0	1	1	3	2	0	0	0	0	5	4	5	5	0	1	4	5	1	2	0	0	4	2	1	1	2	2	3	1	2
O00391-2;O00391	O00391-2;O00391	2;2	2;2	2;2	Sulfhydryl oxidase 1	QSOX1	sp|O00391-2|QSOX1_HUMAN Isoform 2 of Sulfhydryl oxidase 1 OS=Homo sapiens OX=9606 GN=QSOX1;sp|O00391|QSOX1_HUMAN Sulfhydryl oxidase 1 OS=Homo sapiens OX=9606 GN=QSOX1 PE=1 SV=3	2	2	2	2	0	0	0	0	0	0	1	0	0	0	0	0	0	0	0	0	0	0	0	0	0	0	0	0	0	0	0	0	0	0	0	1	0	1	1	0	0	0
O00429-4;O00429-5;O00429-3;O00429-2;O00429;O00429-8;O00429-6;O00429-7	O00429-4;O00429-5;O00429-3;O00429-2;O00429;O00429-8;O00429-6	3;3;3;3;3;3;3;1	3;3;3;3;3;3;3;1	3;3;3;3;3;3;3;1	Dynamin-1-like protein	DNM1L	sp|O00429-4|DNM1L_HUMAN Isoform 3 of Dynamin-1-like protein OS=Homo sapiens OX=9606 GN=DNM1L;sp|O00429-5|DNM1L_HUMAN Isoform 5 of Dynamin-1-like protein OS=Homo sapiens OX=9606 GN=DNM1L;sp|O00429-3|DNM1L_HUMAN Isoform 2 of Dynamin-1-like protein OS=Homo sa	8	3	3	3	0	0	0	0	0	0	0	0	0	0	0	2	0	0	0	0	0	1	1	0	0	0	0	2	1	0	0	0	0	0	0	0	0	0	0	0	1	0
O00487	O00487	1	1	1	26S proteasome non-ATPase regulatory subunit 14	PSMD14	sp|O00487|PSDE_HUMAN 26S proteasome non-ATPase regulatory subunit 14 OS=Homo sapiens OX=9606 GN=PSMD14 PE=1 SV=1	1	1	1	1	0	0	0	0	0	0	0	0	0	0	0	1	0	0	0	0	0	0	0	0	0	0	0	0	0	0	0	0	0	0	0	0	0	0	0	0	0	0
O00501	O00501	2	2	2	Claudin-5	CLDN5	sp|O00501|CLD5_HUMAN Claudin-5 OS=Homo sapiens OX=9606 GN=CLDN5 PE=2 SV=1	1	2	2	2	0	0	0	0	0	0	0	0	0	0	0	2	1	0	0	0	0	1	1	2	1	0	0	2	2	0	0	0	0	0	0	0	0	0	0	0	0	1
O00515	O00515	2	2	2	Ladinin-1	LAD1	sp|O00515|LAD1_HUMAN Ladinin-1 OS=Homo sapiens OX=9606 GN=LAD1 PE=1 SV=2	1	2	2	2	0	0	0	0	0	0	0	0	0	0	0	2	0	0	0	0	0	0	0	0	0	0	0	0	0	0	0	0	0	0	0	0	0	0	0	0	0	0
O00560-3;O00560-2;O00560	O00560-3;O00560-2;O00560	2;2;2	2;2;2	2;2;2	Syntenin-1	SDCBP	sp|O00560-3|SDCB1_HUMAN Isoform 3 of Syntenin-1 OS=Homo sapiens OX=9606 GN=SDCBP;sp|O00560-2|SDCB1_HUMAN Isoform 2 of Syntenin-1 OS=Homo sapiens OX=9606 GN=SDCBP;sp|O00560|SDCB1_HUMAN Syntenin-1 OS=Homo sapiens OX=9606 GN=SDCBP PE=1 SV=1	3	2	2	2	0	0	0	0	0	0	0	0	0	0	0	0	1	0	0	0	0	0	0	1	1	0	0	1	2	0	0	0	0	0	0	0	0	0	0	0	0	0
O00571-2;O15523-2;O15523;O00571;O15523-3	O00571-2;O15523-2;O15523;O00571;O15523-3	3;3;3;3;2	3;3;3;3;2	3;3;3;3;2	ATP-dependent RNA helicase DDX3X;ATP-dependent RNA helicase DDX3Y	DDX3X;DDX3Y	sp|O00571-2|DDX3X_HUMAN Isoform 2 of ATP-dependent RNA helicase DDX3X OS=Homo sapiens OX=9606 GN=DDX3X;sp|O15523-2|DDX3Y_HUMAN Isoform 2 of ATP-dependent RNA helicase DDX3Y OS=Homo sapiens OX=9606 GN=DDX3Y;sp|O15523|DDX3Y_HUMAN ATP-dependent RNA helicase D	5	3	3	3	0	0	0	0	0	0	0	0	0	0	0	3	2	0	0	0	0	0	0	0	0	0	0	0	0	0	0	0	0	0	0	0	0	0	0	0	0	0
O14672;O14672-2	O14672;O14672-2	10;6	10;6	10;6	Disintegrin and metalloproteinase domain-containing protein 10	ADAM10	sp|O14672|ADA10_HUMAN Disintegrin and metalloproteinase domain-containing protein 10 OS=Homo sapiens OX=9606 GN=ADAM10 PE=1 SV=1;sp|O14672-2|ADA10_HUMAN Isoform 2 of Disintegrin and metalloproteinase domain-containing protein 10 OS=Homo sapiens OX=9606 GN=	2	10	10	10	1	0	1	0	1	0	0	0	0	0	0	3	5	0	0	0	0	3	5	4	4	0	0	4	5	0	1	0	0	1	1	0	0	3	3	0	0	2
O14745;O14745-2	O14745	3;1	3;1	3;1	Na(+)/H(+) exchange regulatory cofactor NHE-RF1	SLC9A3R1	sp|O14745|NHRF1_HUMAN Na(+)/H(+) exchange regulatory cofactor NHE-RF1 OS=Homo sapiens OX=9606 GN=SLC9A3R1 PE=1 SV=4	2	3	3	3	0	1	0	0	0	0	0	0	0	0	0	3	3	0	0	0	0	0	1	1	1	0	1	1	1	0	0	0	0	0	0	0	0	2	3	0	0	0
O14786-3;O14786-2;O14786	O14786-3;O14786-2;O14786	1;1;1	1;1;1	1;1;1	Neuropilin-1	NRP1	sp|O14786-3|NRP1_HUMAN Isoform 3 of Neuropilin-1 OS=Homo sapiens OX=9606 GN=NRP1;sp|O14786-2|NRP1_HUMAN Isoform 2 of Neuropilin-1 OS=Homo sapiens OX=9606 GN=NRP1;sp|O14786|NRP1_HUMAN Neuropilin-1 OS=Homo sapiens OX=9606 GN=NRP1 PE=1 SV=3	3	1	1	1	0	0	0	0	0	0	0	0	0	0	0	1	1	0	0	0	0	0	0	0	0	0	0	0	0	0	0	0	0	0	0	0	0	0	0	0	0	0
O14791-2;O14791;O14791-3	O14791-2;O14791;O14791-3	7;7;6	7;7;6	7;7;6	Apolipoprotein L1	APOL1	sp|O14791-2|APOL1_HUMAN Isoform 2 of Apolipoprotein L1 OS=Homo sapiens OX=9606 GN=APOL1;sp|O14791|APOL1_HUMAN Apolipoprotein L1 OS=Homo sapiens OX=9606 GN=APOL1 PE=1 SV=5;sp|O14791-3|APOL1_HUMAN Isoform 3 of Apolipoprotein L1 OS=Homo sapiens OX=9606 GN=APO	3	7	7	7	3	5	2	4	3	2	4	4	3	5	2	4	4	4	1	3	3	3	2	4	2	3	4	2	2	0	2	0	1	0	3	3	5	3	3	5	5	4
O14818-2;O14818;Q8TAA3-2;Q8TAA3-5;Q8TAA3;O14818-4	O14818-2;O14818;Q8TAA3-2;Q8TAA3-5;Q8TAA3	5;5;3;3;3;1	5;5;3;3;3;1	5;5;3;3;3;1	Proteasome subunit alpha type-7;Proteasome subunit alpha type-7-like	PSMA7;PSMA8	sp|O14818-2|PSA7_HUMAN Isoform 2 of Proteasome subunit alpha type-7 OS=Homo sapiens OX=9606 GN=PSMA7;sp|O14818|PSA7_HUMAN Proteasome subunit alpha type-7 OS=Homo sapiens OX=9606 GN=PSMA7 PE=1 SV=1;sp|Q8TAA3-2|PSMA8_HUMAN Isoform 2 of Proteasome subunit alp	6	5	5	5	0	0	0	0	0	1	0	0	0	0	0	4	4	1	1	1	1	1	0	1	0	0	0	1	1	0	2	0	1	0	1	0	1	1	0	0	0	0
O14880	O14880	1	1	1	Microsomal glutathione S-transferase 3	MGST3	sp|O14880|MGST3_HUMAN Microsomal glutathione S-transferase 3 OS=Homo sapiens OX=9606 GN=MGST3 PE=1 SV=1	1	1	1	1	0	0	0	0	0	0	0	0	0	0	0	1	1	0	0	0	0	0	0	0	0	0	0	1	0	0	0	0	0	0	0	0	0	0	0	0	0	0
P19105;O14950	P19105;O14950	9;9	9;9	3;3	Myosin regulatory light chain 12A;Myosin regulatory light chain 12B	MYL12A;MYL12B	sp|P19105|ML12A_HUMAN Myosin regulatory light chain 12A OS=Homo sapiens OX=9606 GN=MYL12A PE=1 SV=2;sp|O14950|ML12B_HUMAN Myosin regulatory light chain 12B OS=Homo sapiens OX=9606 GN=MYL12B PE=1 SV=2	2	9	9	3	2	3	2	3	1	0	3	3	2	4	3	5	5	3	3	5	4	4	7	6	6	2	3	6	7	2	4	0	2	6	5	1	3	5	5	5	5	3
O14980	O14980	2	2	2	Exportin-1	XPO1	sp|O14980|XPO1_HUMAN Exportin-1 OS=Homo sapiens OX=9606 GN=XPO1 PE=1 SV=1	1	2	2	2	0	0	0	0	0	0	0	0	0	0	0	1	1	0	0	0	0	0	0	0	0	0	0	0	0	0	0	0	0	0	0	0	0	0	1	0	0	0
O15020-2;O15020	O15020-2;O15020	4;4	2;2	2;2	Spectrin beta chain, non-erythrocytic 2	SPTBN2	sp|O15020-2|SPTN2_HUMAN Isoform 2 of Spectrin beta chain, non-erythrocytic 2 OS=Homo sapiens OX=9606 GN=SPTBN2;sp|O15020|SPTN2_HUMAN Spectrin beta chain, non-erythrocytic 2 OS=Homo sapiens OX=9606 GN=SPTBN2 PE=1 SV=3	2	4	2	2	0	0	0	0	0	0	0	0	0	0	0	1	1	0	0	0	0	0	0	0	0	0	0	0	0	0	0	0	0	0	0	0	0	0	0	0	0	0
O15031	O15031	1	1	1	Plexin-B2	PLXNB2	sp|O15031|PLXB2_HUMAN Plexin-B2 OS=Homo sapiens OX=9606 GN=PLXNB2 PE=1 SV=3	1	1	1	1	0	0	0	0	0	0	0	0	0	0	0	0	1	0	0	0	0	0	0	0	0	0	0	0	0	0	0	0	0	0	0	0	0	1	1	0	0	0
O15078;O15078-2	O15078;O15078-2	2;1	2;1	2;1	Centrosomal protein of 290 kDa	CEP290	sp|O15078|CE290_HUMAN Centrosomal protein of 290 kDa OS=Homo sapiens OX=9606 GN=CEP290 PE=1 SV=2;sp|O15078-2|CE290_HUMAN Isoform 2 of Centrosomal protein of 290 kDa OS=Homo sapiens OX=9606 GN=CEP290	2	2	2	2	0	0	0	0	0	0	0	0	0	0	0	0	0	0	0	0	0	0	0	0	0	0	0	0	0	0	1	0	1	0	0	0	0	0	0	0	0	0
O15117-3;O15117-2;O15117	O15117-3;O15117-2;O15117	4;4;3	4;4;3	4;4;3	FYN-binding protein	FYB	sp|O15117-3|FYB1_HUMAN Isoform 3 of FYN-binding protein 1 OS=Homo sapiens OX=9606 GN=FYB1;sp|O15117-2|FYB1_HUMAN Isoform FYB-130 of FYN-binding protein 1 OS=Homo sapiens OX=9606 GN=FYB1;sp|O15117|FYB1_HUMAN FYN-binding protein 1 OS=Homo sapiens OX=9606 GN=	3	4	4	4	0	0	0	0	0	0	0	0	0	0	0	2	2	0	0	0	0	0	0	0	0	0	0	0	0	1	0	0	0	0	1	0	0	0	1	0	0	0
O15143	O15143	6	6	6	Actin-related protein 2/3 complex subunit 1B	ARPC1B	sp|O15143|ARC1B_HUMAN Actin-related protein 2/3 complex subunit 1B OS=Homo sapiens OX=9606 GN=ARPC1B PE=1 SV=3	1	6	6	6	0	0	0	1	0	0	0	0	0	0	0	1	2	0	0	1	1	0	1	0	0	0	0	0	1	0	0	0	0	0	0	0	0	1	2	1	1	1
O15144	O15144	6	6	6	Actin-related protein 2/3 complex subunit 2	ARPC2	sp|O15144|ARPC2_HUMAN Actin-related protein 2/3 complex subunit 2 OS=Homo sapiens OX=9606 GN=ARPC2 PE=1 SV=1	1	6	6	6	0	0	0	0	0	0	1	0	0	1	0	2	2	0	1	0	0	3	1	1	0	0	0	2	1	0	0	0	0	0	0	0	0	2	1	0	0	0
O15173;O15173-2	O15173;O15173-2	4;4	4;4	3;3	Membrane-associated progesterone receptor component 2	PGRMC2	sp|O15173|PGRC2_HUMAN Membrane-associated progesterone receptor component 2 OS=Homo sapiens OX=9606 GN=PGRMC2 PE=1 SV=1;sp|O15173-2|PGRC2_HUMAN Isoform 2 of Membrane-associated progesterone receptor component 2 OS=Homo sapiens OX=9606 GN=PGRMC2	2	4	4	3	0	0	0	0	0	0	0	0	0	0	0	3	1	0	0	1	1	1	0	0	0	0	0	1	1	1	0	0	0	1	1	0	0	0	0	1	0	1
O15231-5;O15231-4;O15231-7;O15231;O15231-3;O15231-8;O15231-6;O15231-9;O15231-2	O15231-5;O15231-4;O15231-7;O15231;O15231-3;O15231-8;O15231-6;O15231-9;O15231-2	4;4;4;4;4;4;4;3;3	4;4;4;4;4;4;4;3;3	4;4;4;4;4;4;4;3;3	Zinc finger protein 185	ZNF185	sp|O15231-5|ZN185_HUMAN Isoform 5 of Zinc finger protein 185 OS=Homo sapiens OX=9606 GN=ZNF185;sp|O15231-4|ZN185_HUMAN Isoform 4 of Zinc finger protein 185 OS=Homo sapiens OX=9606 GN=ZNF185;sp|O15231-7|ZN185_HUMAN Isoform 7 of Zinc finger protein 185 OS=Ho	9	4	4	4	0	0	0	0	0	0	0	0	0	0	0	3	3	0	0	0	0	0	0	0	0	0	0	0	0	0	0	0	0	0	0	0	0	0	0	0	0	0
O15258	O15258	1	1	1	Protein RER1	RER1	sp|O15258|RER1_HUMAN Protein RER1 OS=Homo sapiens OX=9606 GN=RER1 PE=1 SV=1	1	1	1	1	0	0	0	0	0	0	0	0	0	0	0	1	1	0	0	0	0	0	0	0	0	0	0	0	0	0	0	0	0	0	0	0	0	0	0	0	0	0
O15335	O15335	2	2	2	Chondroadherin	CHAD	sp|O15335|CHAD_HUMAN Chondroadherin OS=Homo sapiens OX=9606 GN=CHAD PE=1 SV=2	1	2	2	2	0	0	0	0	0	0	0	0	0	0	0	0	0	0	0	0	0	0	0	0	0	0	0	0	0	0	0	0	0	0	0	0	0	0	0	0	0	0
O15400-2;O15400	O15400-2;O15400	4;4	4;4	4;4	Syntaxin-7	STX7	sp|O15400-2|STX7_HUMAN Isoform 2 of Syntaxin-7 OS=Homo sapiens OX=9606 GN=STX7;sp|O15400|STX7_HUMAN Syntaxin-7 OS=Homo sapiens OX=9606 GN=STX7 PE=1 SV=4	2	4	4	4	1	0	2	2	0	0	0	0	0	0	0	2	1	0	0	0	0	1	0	4	3	0	0	3	2	0	0	0	0	0	0	0	0	0	0	0	0	0
O15511;O15511-2	O15511;O15511-2	4;4	4;4	4;4	Actin-related protein 2/3 complex subunit 5	ARPC5	sp|O15511|ARPC5_HUMAN Actin-related protein 2/3 complex subunit 5 OS=Homo sapiens OX=9606 GN=ARPC5 PE=1 SV=3;sp|O15511-2|ARPC5_HUMAN Isoform 2 of Actin-related protein 2/3 complex subunit 5 OS=Homo sapiens OX=9606 GN=ARPC5	2	4	4	4	0	0	0	0	1	0	1	1	0	1	0	1	3	0	0	0	0	1	2	1	1	0	0	2	2	0	0	0	0	0	0	0	0	3	3	0	1	0
O43169	O43169	2	2	2	Cytochrome b5 type B	CYB5B	sp|O43169|CYB5B_HUMAN Cytochrome b5 type B OS=Homo sapiens OX=9606 GN=CYB5B PE=1 SV=2	1	2	2	2	0	0	0	0	0	0	0	0	0	0	0	0	0	0	0	0	0	1	0	0	0	0	0	1	0	0	0	0	0	0	1	0	0	0	0	0	0	0
O43175	O43175	2	2	2	D-3-phosphoglycerate dehydrogenase	PHGDH	sp|O43175|SERA_HUMAN D-3-phosphoglycerate dehydrogenase OS=Homo sapiens OX=9606 GN=PHGDH PE=1 SV=4	1	2	2	2	0	0	0	0	0	0	0	0	0	0	0	1	2	0	0	0	0	0	0	0	0	0	0	0	0	0	0	0	0	0	0	0	0	0	0	0	0	0
O43193-2;O43193	O43193-2;O43193	1;1	1;1	1;1	Motilin receptor	MLNR	sp|O43193-2|MTLR_HUMAN Isoform B of Motilin receptor OS=Homo sapiens OX=9606 GN=MLNR;sp|O43193|MTLR_HUMAN Motilin receptor OS=Homo sapiens OX=9606 GN=MLNR PE=2 SV=1	2	1	1	1	0	0	0	0	0	0	0	0	0	0	0	0	0	0	0	0	0	0	0	0	0	0	0	0	0	0	0	0	1	0	0	0	0	0	0	0	1	0
O43240	O43240	1	1	1	Kallikrein-10	KLK10	sp|O43240|KLK10_HUMAN Kallikrein-10 OS=Homo sapiens OX=9606 GN=KLK10 PE=1 SV=3	1	1	1	1	0	0	0	0	0	0	0	0	0	0	0	1	1	0	0	0	0	0	0	0	0	0	0	0	0	0	0	0	0	0	0	0	0	0	0	0	0	0
O43396	O43396	3	3	3	Thioredoxin-like protein 1	TXNL1	sp|O43396|TXNL1_HUMAN Thioredoxin-like protein 1 OS=Homo sapiens OX=9606 GN=TXNL1 PE=1 SV=3	1	3	3	3	0	0	0	0	0	0	0	0	0	0	0	2	2	0	0	0	0	0	0	0	0	0	1	0	0	0	0	0	0	0	0	0	0	0	0	0	0	0
O43399-6;O43399-2;O43399-4;O43399;O43399-3;O43399-5;O43399-7	O43399-6;O43399-2;O43399-4;O43399;O43399-3;O43399-5;O43399-7	2;2;2;2;2;2;2	2;2;2;2;2;2;2	2;2;2;2;2;2;2	Tumor protein D54	TPD52L2	sp|O43399-6|TPD54_HUMAN Isoform 6 of Tumor protein D54 OS=Homo sapiens OX=9606 GN=TPD52L2;sp|O43399-2|TPD54_HUMAN Isoform 2 of Tumor protein D54 OS=Homo sapiens OX=9606 GN=TPD52L2;sp|O43399-4|TPD54_HUMAN Isoform 4 of Tumor protein D54 OS=Homo sapiens OX=96	7	2	2	2	0	0	0	0	0	0	0	0	0	0	0	2	2	0	0	0	0	0	0	0	0	0	0	0	0	0	0	0	0	0	0	0	0	0	0	0	0	0
O43491;O43491-2;O43491-3;O43491-4	O43491;O43491-2;O43491-3;O43491-4	2;1;1;1	2;1;1;1	2;1;1;1	Band 4.1-like protein 2	EPB41L2	sp|O43491|E41L2_HUMAN Band 4.1-like protein 2 OS=Homo sapiens OX=9606 GN=EPB41L2 PE=1 SV=1;sp|O43491-2|E41L2_HUMAN Isoform 2 of Band 4.1-like protein 2 OS=Homo sapiens OX=9606 GN=EPB41L2;sp|O43491-3|E41L2_HUMAN Isoform 3 of Band 4.1-like protein 2 OS=Homo	4	2	2	2	0	0	0	0	0	0	0	0	0	0	0	1	1	0	0	0	0	0	1	0	0	0	0	0	0	0	0	0	0	0	0	0	0	0	0	0	0	0
O43665-2;O43665;O43665-3	O43665-2;O43665;O43665-3	1;1;1	1;1;1	1;1;1	Regulator of G-protein signaling 10	RGS10	sp|O43665-2|RGS10_HUMAN Isoform 2 of Regulator of G-protein signaling 10 OS=Homo sapiens OX=9606 GN=RGS10;sp|O43665|RGS10_HUMAN Regulator of G-protein signaling 10 OS=Homo sapiens OX=9606 GN=RGS10 PE=1 SV=2;sp|O43665-3|RGS10_HUMAN Isoform 3 of Regulator of	3	1	1	1	0	0	0	0	0	0	0	0	0	0	0	1	1	0	0	0	0	0	0	0	0	0	0	0	0	0	0	0	0	0	0	0	0	0	0	0	0	0
O43707;O43707-2;O43707-3	O43707;O43707-2	28;18;13	18;12;9	17;12;9	Alpha-actinin-4	ACTN4	sp|O43707|ACTN4_HUMAN Alpha-actinin-4 OS=Homo sapiens OX=9606 GN=ACTN4 PE=1 SV=2;sp|O43707-2|ACTN4_HUMAN Isoform ACTN4ISO of Alpha-actinin-4 OS=Homo sapiens OX=9606 GN=ACTN4	3	28	18	17	3	2	4	3	2	2	3	3	3	3	2	14	15	4	3	6	5	9	8	6	7	5	3	13	10	4	3	1	0	4	6	1	2	9	9	6	7	2
O43776;O43776-2	O43776;O43776-2	2;1	2;1	2;1	Asparagine--tRNA ligase, cytoplasmic	NARS	sp|O43776|SYNC_HUMAN Asparagine--tRNA ligase, cytoplasmic OS=Homo sapiens OX=9606 GN=NARS PE=1 SV=1;sp|O43776-2|SYNC_HUMAN Isoform 2 of Asparagine--tRNA ligase, cytoplasmic OS=Homo sapiens OX=9606 GN=NARS	2	2	2	2	0	0	0	0	0	0	0	0	0	0	0	2	2	0	0	0	0	0	0	0	0	0	0	0	0	0	0	0	0	0	0	0	0	0	0	0	0	0
O43866	O43866	15	15	15	CD5 antigen-like	CD5L	sp|O43866|CD5L_HUMAN CD5 antigen-like OS=Homo sapiens OX=9606 GN=CD5L PE=1 SV=1	1	15	15	15	6	7	5	3	7	8	5	3	2	2	3	8	7	8	8	8	7	9	9	10	11	7	6	10	12	9	10	7	8	9	10	11	12	10	10	11	12	10
O43914-3;O43914-2;O43914	O43914-3;O43914-2;O43914	1;1;1	1;1;1	1;1;1	TYRO protein tyrosine kinase-binding protein	TYROBP	sp|O43914-3|TYOBP_HUMAN Isoform 3 of TYRO protein tyrosine kinase-binding protein OS=Homo sapiens OX=9606 GN=TYROBP;sp|O43914-2|TYOBP_HUMAN Isoform 2 of TYRO protein tyrosine kinase-binding protein OS=Homo sapiens OX=9606 GN=TYROBP;sp|O43914|TYOBP_HUMAN TY	3	1	1	1	0	0	0	0	0	0	0	0	0	0	0	0	0	0	0	0	0	0	0	0	0	0	0	0	0	0	0	0	0	0	0	0	0	0	0	0	0	0
O60234	O60234	1	1	1	Glia maturation factor gamma	GMFG	sp|O60234|GMFG_HUMAN Glia maturation factor gamma OS=Homo sapiens OX=9606 GN=GMFG PE=1 SV=1	1	1	1	1	0	0	0	0	0	0	0	0	0	0	0	0	0	0	0	0	0	0	0	0	0	0	0	0	0	0	0	0	0	0	0	0	0	0	0	0	0	0
O60437	O60437	10	10	10	Periplakin	PPL	sp|O60437|PEPL_HUMAN Periplakin OS=Homo sapiens OX=9606 GN=PPL PE=1 SV=4	1	10	10	10	0	0	0	0	0	1	0	0	0	0	0	8	7	0	0	0	0	0	0	0	0	0	0	0	0	0	0	0	0	0	1	0	0	0	0	0	0	0
O60610-2;O60610-3;O60610	O60610-2;O60610-3;O60610	6;6;6	6;6;6	6;6;6	Protein diaphanous homolog 1	DIAPH1	sp|O60610-2|DIAP1_HUMAN Isoform 2 of Protein diaphanous homolog 1 OS=Homo sapiens OX=9606 GN=DIAPH1;sp|O60610-3|DIAP1_HUMAN Isoform 3 of Protein diaphanous homolog 1 OS=Homo sapiens OX=9606 GN=DIAPH1;sp|O60610|DIAP1_HUMAN Protein diaphanous homolog 1 OS=Ho	3	6	6	6	0	0	0	0	0	0	0	0	0	0	0	3	2	0	0	0	0	2	0	0	0	0	0	3	3	0	0	0	0	0	0	0	0	0	0	0	0	0
O60664-4;O60664-3;O60664;O60664-2	O60664-4;O60664-3;O60664	4;4;4;1	4;4;4;1	4;4;4;1	Perilipin-3	PLIN3	sp|O60664-4|PLIN3_HUMAN Isoform 4 of Perilipin-3 OS=Homo sapiens OX=9606 GN=PLIN3;sp|O60664-3|PLIN3_HUMAN Isoform 3 of Perilipin-3 OS=Homo sapiens OX=9606 GN=PLIN3;sp|O60664|PLIN3_HUMAN Perilipin-3 OS=Homo sapiens OX=9606 GN=PLIN3 PE=1 SV=3	4	4	4	4	0	0	0	0	0	0	0	0	0	0	0	4	1	0	0	0	0	0	0	0	0	0	0	0	0	0	0	0	0	0	0	0	0	0	0	0	0	0
O60667-3;O60667	O60667-3;O60667	1;1	1;1	1;1	Fas apoptotic inhibitory molecule 3	FAIM3	sp|O60667-3|FAIM3_HUMAN Isoform 3 of Fas apoptotic inhibitory molecule 3 OS=Homo sapiens OX=9606 GN=FCMR;sp|O60667|FAIM3_HUMAN Fas apoptotic inhibitory molecule 3 OS=Homo sapiens OX=9606 GN=FCMR PE=1 SV=1	2	1	1	1	0	0	0	0	0	0	0	0	0	0	0	0	0	0	0	0	0	0	0	0	0	0	0	0	0	0	0	0	0	0	0	0	0	0	0	0	0	0
O60884	O60884	1	1	1	DnaJ homolog subfamily A member 2	DNAJA2	sp|O60884|DNJA2_HUMAN DnaJ homolog subfamily A member 2 OS=Homo sapiens OX=9606 GN=DNAJA2 PE=1 SV=1	1	1	1	1	0	0	0	0	0	0	0	0	0	0	0	1	0	0	0	0	0	0	0	0	0	0	0	0	0	0	0	0	0	0	0	0	0	0	0	0	0	0
O75083;O75083-3	O75083;O75083-3	14;10	14;10	14;10	WD repeat-containing protein 1	WDR1	sp|O75083|WDR1_HUMAN WD repeat-containing protein 1 OS=Homo sapiens OX=9606 GN=WDR1 PE=1 SV=4;sp|O75083-3|WDR1_HUMAN Isoform 2 of WD repeat-containing protein 1 OS=Homo sapiens OX=9606 GN=WDR1	2	14	14	14	0	3	2	2	0	1	1	1	0	1	0	9	9	1	0	0	1	5	6	4	2	0	0	6	5	1	1	0	0	4	5	0	2	6	7	6	6	6
O75116;Q13464	O75116	6;2	6;2	6;2	Rho-associated protein kinase 2	ROCK2	sp|O75116|ROCK2_HUMAN Rho-associated protein kinase 2 OS=Homo sapiens OX=9606 GN=ROCK2 PE=1 SV=4	2	6	6	6	0	0	0	0	0	0	0	0	0	0	0	3	3	0	0	0	0	0	0	0	0	0	0	0	0	0	0	0	0	0	0	0	0	1	0	0	0	0
O75131	O75131	3	3	3	Copine-3	CPNE3	sp|O75131|CPNE3_HUMAN Copine-3 OS=Homo sapiens OX=9606 GN=CPNE3 PE=1 SV=1	1	3	3	3	0	0	0	0	0	0	0	0	0	0	0	1	2	0	0	0	0	0	0	0	0	0	0	0	0	0	0	0	0	0	0	0	0	0	0	0	0	0
O75223;O75223-3	O75223;O75223-3	2;1	2;1	2;1	Gamma-glutamylcyclotransferase	GGCT	sp|O75223|GGCT_HUMAN Gamma-glutamylcyclotransferase OS=Homo sapiens OX=9606 GN=GGCT PE=1 SV=1;sp|O75223-3|GGCT_HUMAN Isoform 3 of Gamma-glutamylcyclotransferase OS=Homo sapiens OX=9606 GN=GGCT	2	2	2	2	0	0	0	0	0	0	0	0	0	0	0	1	0	0	0	0	0	0	0	1	0	0	0	0	1	0	0	0	0	1	1	0	0	1	1	0	0	0
O75340-2;O75340	O75340-2;O75340	4;4	4;4	4;4	Programmed cell death protein 6	PDCD6	sp|O75340-2|PDCD6_HUMAN Isoform 2 of Programmed cell death protein 6 OS=Homo sapiens OX=9606 GN=PDCD6;sp|O75340|PDCD6_HUMAN Programmed cell death protein 6 OS=Homo sapiens OX=9606 GN=PDCD6 PE=1 SV=1	2	4	4	4	0	0	0	0	0	0	0	0	0	0	0	1	2	0	0	0	0	0	0	0	0	0	0	0	1	0	0	0	0	0	0	0	0	0	0	0	0	0
O75342	O75342	4	4	4	Arachidonate 12-lipoxygenase, 12R-type	ALOX12B	sp|O75342|LX12B_HUMAN Arachidonate 12-lipoxygenase, 12R-type OS=Homo sapiens OX=9606 GN=ALOX12B PE=1 SV=1	1	4	4	4	0	0	0	0	0	0	0	0	0	0	0	2	3	0	0	0	0	0	0	0	0	0	0	0	0	0	0	0	0	0	0	0	0	0	0	0	0	0
O75367-2;O75367-3;O75367;Q9P0M6	O75367-2;O75367-3;O75367;Q9P0M6	2;2;2;1	2;2;2;1	2;2;2;1	Core histone macro-H2A.1;Core histone macro-H2A.2	H2AFY;H2AFY2	sp|O75367-2|H2AY_HUMAN Isoform 1 of Core histone macro-H2A.1 OS=Homo sapiens OX=9606 GN=H2AFY;sp|O75367-3|H2AY_HUMAN Isoform 3 of Core histone macro-H2A.1 OS=Homo sapiens OX=9606 GN=H2AFY;sp|O75367|H2AY_HUMAN Core histone macro-H2A.1 OS=Homo sapiens OX=960	4	2	2	2	0	0	0	0	0	0	0	0	0	0	0	1	1	0	0	0	0	0	0	0	0	0	0	0	0	0	0	0	0	0	0	0	0	0	0	0	0	0
O75369-2;O75369-9;O75369;O75369-8;O75369-6;O75369-3;O75369-5;O75369-4;O75369-7	O75369-2;O75369-9;O75369;O75369-8;O75369-6;O75369-3;O75369-5;O75369-4;O75369-7	12;12;12;12;11;11;9;9;8	8;8;8;8;7;7;5;5;8	7;7;7;7;6;6;5;5;7	Filamin-B	FLNB	sp|O75369-2|FLNB_HUMAN Isoform 2 of Filamin-B OS=Homo sapiens OX=9606 GN=FLNB;sp|O75369-9|FLNB_HUMAN Isoform 9 of Filamin-B OS=Homo sapiens OX=9606 GN=FLNB;sp|O75369|FLNB_HUMAN Filamin-B OS=Homo sapiens OX=9606 GN=FLNB PE=1 SV=2;sp|O75369-8|FLNB_HUMAN Isof	9	12	8	7	1	1	1	1	0	1	1	1	0	1	0	7	5	0	0	2	2	2	2	2	2	0	1	1	2	2	2	0	1	2	2	0	0	1	2	1	2	1
O75376;O75376-2;O75376-3	O75376;O75376-2	3;3;1	3;3;1	3;3;1	Nuclear receptor corepressor 1	NCOR1	sp|O75376|NCOR1_HUMAN Nuclear receptor corepressor 1 OS=Homo sapiens OX=9606 GN=NCOR1 PE=1 SV=2;sp|O75376-2|NCOR1_HUMAN Isoform 2 of Nuclear receptor corepressor 1 OS=Homo sapiens OX=9606 GN=NCOR1	3	3	3	3	0	0	0	0	0	0	1	0	1	1	0	0	0	0	0	0	0	0	0	0	0	0	0	0	0	0	0	0	0	0	0	0	0	0	0	0	0	0
O75390	O75390	2	2	2	Citrate synthase, mitochondrial	CS	sp|O75390|CISY_HUMAN Citrate synthase, mitochondrial OS=Homo sapiens OX=9606 GN=CS PE=1 SV=2	1	2	2	2	0	0	1	0	0	0	0	1	0	0	0	2	2	1	0	0	0	0	0	0	0	0	0	1	0	0	0	0	0	1	1	0	0	0	0	1	0	0
O75396	O75396	1	1	1	Vesicle-trafficking protein SEC22b	SEC22B	sp|O75396|SC22B_HUMAN Vesicle-trafficking protein SEC22b OS=Homo sapiens OX=9606 GN=SEC22B PE=1 SV=4	1	1	1	1	0	0	0	0	0	0	0	0	0	0	0	1	1	0	0	0	0	0	0	0	0	0	0	0	0	0	0	0	0	0	0	0	0	0	0	0	0	0
O75436-2;O75436	O75436-2;O75436	1;1	1;1	1;1	Vacuolar protein sorting-associated protein 26A	VPS26A	sp|O75436-2|VP26A_HUMAN Isoform 2 of Vacuolar protein sorting-associated protein 26A OS=Homo sapiens OX=9606 GN=VPS26A;sp|O75436|VP26A_HUMAN Vacuolar protein sorting-associated protein 26A OS=Homo sapiens OX=9606 GN=VPS26A PE=1 SV=2	2	1	1	1	0	0	0	0	0	0	0	0	0	0	0	1	1	0	0	0	0	0	0	0	0	0	0	0	0	0	0	0	0	0	0	0	0	0	0	0	0	0
O75558	O75558	4	4	4	Syntaxin-11	STX11	sp|O75558|STX11_HUMAN Syntaxin-11 OS=Homo sapiens OX=9606 GN=STX11 PE=1 SV=1	1	4	4	4	0	1	1	0	1	0	2	0	0	1	0	2	3	1	1	0	0	1	2	0	1	0	1	2	2	1	0	0	0	0	0	0	0	2	3	0	1	0
O75563	O75563	2	2	2	Src kinase-associated phosphoprotein 2	SKAP2	sp|O75563|SKAP2_HUMAN Src kinase-associated phosphoprotein 2 OS=Homo sapiens OX=9606 GN=SKAP2 PE=1 SV=1	1	2	2	2	0	0	0	0	0	0	0	1	0	0	0	0	1	0	0	0	0	0	0	0	0	0	0	1	0	0	0	0	0	0	0	0	0	0	0	0	0	0
O75636-2;O75636	O75636-2;O75636	4;4	4;4	4;4	Ficolin-3	FCN3	sp|O75636-2|FCN3_HUMAN Isoform 2 of Ficolin-3 OS=Homo sapiens OX=9606 GN=FCN3;sp|O75636|FCN3_HUMAN Ficolin-3 OS=Homo sapiens OX=9606 GN=FCN3 PE=1 SV=2	2	4	4	4	1	1	1	0	1	1	0	0	2	0	0	2	1	0	1	1	1	1	1	2	1	0	0	3	2	3	2	2	3	1	1	1	2	2	1	0	1	2
O75695	O75695	2	2	2	Protein XRP2	RP2	sp|O75695|XRP2_HUMAN Protein XRP2 OS=Homo sapiens OX=9606 GN=RP2 PE=1 SV=4	1	2	2	2	0	0	0	0	0	0	0	0	0	0	0	1	1	0	0	1	0	0	0	0	0	0	0	0	0	0	0	0	0	0	0	0	0	0	0	0	0	0
O75874	O75874	3	2	2	Isocitrate dehydrogenase [NADP] cytoplasmic	IDH1	sp|O75874|IDHC_HUMAN Isocitrate dehydrogenase [NADP] cytoplasmic OS=Homo sapiens OX=9606 GN=IDH1 PE=1 SV=2	1	3	2	2	0	0	0	0	0	0	0	0	0	0	0	3	2	0	0	0	0	0	0	1	1	0	0	1	1	0	0	0	0	0	0	0	0	1	1	0	0	0
O75882-3;O75882-2;O75882	O75882-3;O75882-2;O75882	8;8;8	8;8;8	8;8;8	Attractin	ATRN	sp|O75882-3|ATRN_HUMAN Isoform 3 of Attractin OS=Homo sapiens OX=9606 GN=ATRN;sp|O75882-2|ATRN_HUMAN Isoform 2 of Attractin OS=Homo sapiens OX=9606 GN=ATRN;sp|O75882|ATRN_HUMAN Attractin OS=Homo sapiens OX=9606 GN=ATRN PE=1 SV=2	3	8	8	8	0	0	0	0	0	1	0	0	1	0	0	0	1	1	0	0	1	3	3	1	2	0	0	1	1	0	0	0	0	0	0	0	0	1	1	0	1	3
O75915	O75915	1	1	1	PRA1 family protein 3	ARL6IP5	sp|O75915|PRAF3_HUMAN PRA1 family protein 3 OS=Homo sapiens OX=9606 GN=ARL6IP5 PE=1 SV=1	1	1	1	1	0	0	1	0	0	0	0	0	0	0	0	1	1	1	0	1	1	1	1	1	1	0	0	1	1	0	1	0	0	1	1	0	0	0	0	0	0	0
O75954	O75954	1	1	1	Tetraspanin-9	TSPAN9	sp|O75954|TSN9_HUMAN Tetraspanin-9 OS=Homo sapiens OX=9606 GN=TSPAN9 PE=1 SV=1	1	1	1	1	0	0	0	0	0	0	0	0	0	0	0	0	0	0	0	0	0	1	1	1	1	0	0	1	1	0	0	0	0	0	0	0	0	0	0	0	0	0
O75955;O75955-2	O75955;O75955-2	11;10	11;10	11;10	Flotillin-1	FLOT1	sp|O75955|FLOT1_HUMAN Flotillin-1 OS=Homo sapiens OX=9606 GN=FLOT1 PE=1 SV=3;sp|O75955-2|FLOT1_HUMAN Isoform 2 of Flotillin-1 OS=Homo sapiens OX=9606 GN=FLOT1	2	11	11	11	0	0	1	1	0	0	0	0	0	0	0	4	7	0	0	0	0	3	2	3	6	0	1	4	6	0	0	0	0	0	0	0	0	3	2	1	0	2
O76074-2;O76074	O76074-2;O76074	3;3	3;3	3;3	cGMP-specific 3,5-cyclic phosphodiesterase	PDE5A	sp|O76074-2|PDE5A_HUMAN Isoform PDE5A2 of cGMP-specific 3,5-cyclic phosphodiesterase OS=Homo sapiens OX=9606 GN=PDE5A;sp|O76074|PDE5A_HUMAN cGMP-specific 3,5-cyclic phosphodiesterase OS=Homo sapiens OX=9606 GN=PDE5A PE=1 SV=2	2	3	3	3	0	0	0	0	0	0	0	0	0	0	0	1	0	0	0	0	0	1	1	0	0	0	0	0	0	0	0	0	0	0	0	0	0	0	1	0	0	0
O76076;O76076-2	O76076;O76076-2	2;1	2;1	2;1	WNT1-inducible-signaling pathway protein 2	WISP2	sp|O76076|WISP2_HUMAN WNT1-inducible-signaling pathway protein 2 OS=Homo sapiens OX=9606 GN=WISP2 PE=1 SV=1;sp|O76076-2|WISP2_HUMAN Isoform 2 of WNT1-inducible-signaling pathway protein 2 OS=Homo sapiens OX=9606 GN=WISP2	2	2	2	2	0	0	0	0	0	0	0	0	0	0	0	0	0	2	1	0	0	0	0	0	0	0	0	0	0	0	1	0	0	0	0	0	0	0	0	0	0	0
O94886	O94886	2	2	2	CSC1-like protein 1	TMEM63A	sp|O94886|CSCL1_HUMAN CSC1-like protein 1 OS=Homo sapiens OX=9606 GN=TMEM63A PE=1 SV=3	1	2	2	2	0	0	0	0	0	0	0	0	0	0	0	0	1	0	0	0	0	0	0	0	0	0	0	1	0	0	0	0	0	0	0	0	0	0	0	0	0	0
O94919	O94919	8	8	8	Endonuclease domain-containing 1 protein	ENDOD1	sp|O94919|ENDD1_HUMAN Endonuclease domain-containing 1 protein OS=Homo sapiens OX=9606 GN=ENDOD1 PE=1 SV=2	1	8	8	8	1	1	0	1	1	0	1	1	0	1	1	5	5	0	0	0	0	2	2	2	0	1	1	3	4	0	0	0	0	2	2	0	0	2	2	0	0	2
O94925;O94925-2;O94925-3	O94925;O94925-2;O94925-3	2;1;1	2;1;1	2;1;1	Glutaminase kidney isoform, mitochondrial	GLS	sp|O94925|GLSK_HUMAN Glutaminase kidney isoform, mitochondrial OS=Homo sapiens OX=9606 GN=GLS PE=1 SV=1;sp|O94925-2|GLSK_HUMAN Isoform 2 of Glutaminase kidney isoform, mitochondrial OS=Homo sapiens OX=9606 GN=GLS;sp|O94925-3|GLSK_HUMAN Isoform 3 of Glutami	3	2	2	2	0	0	0	0	0	0	1	1	1	0	0	1	1	0	0	0	0	0	0	0	0	0	0	0	0	0	0	0	0	0	0	0	0	0	0	0	0	0
O95073-2;O95073	O95073-2;O95073	1;1	1;1	1;1	Fibrinogen silencer-binding protein	FSBP	sp|O95073-2|FSBP_HUMAN Isoform 2 of Fibrinogen silencer-binding protein OS=Homo sapiens OX=9606 GN=FSBP;sp|O95073|FSBP_HUMAN Fibrinogen silencer-binding protein OS=Homo sapiens OX=9606 GN=FSBP PE=1 SV=1	2	1	1	1	0	0	0	0	0	0	0	0	0	0	0	0	0	0	0	0	0	0	0	0	0	0	0	1	0	0	0	0	0	0	0	0	0	0	0	0	0	0
O95197-3;O95197-6;O95197-5;O95197-4;O95197-7;O95197-2;O95197	O95197-3;O95197-6;O95197-5;O95197-4;O95197-7;O95197-2;O95197	3;2;2;2;2;2;2	3;2;2;2;2;2;2	3;2;2;2;2;2;2	Reticulon-3	RTN3	sp|O95197-3|RTN3_HUMAN Isoform 3 of Reticulon-3 OS=Homo sapiens OX=9606 GN=RTN3;sp|O95197-6|RTN3_HUMAN Isoform 6 of Reticulon-3 OS=Homo sapiens OX=9606 GN=RTN3;sp|O95197-5|RTN3_HUMAN Isoform 5 of Reticulon-3 OS=Homo sapiens OX=9606 GN=RTN3;sp|O95197-4|RTN3	7	3	3	3	0	1	0	0	0	0	0	0	0	0	0	1	1	1	1	1	0	1	1	1	1	0	2	1	1	0	0	0	0	1	1	0	0	0	0	0	0	0
O95373	O95373	2	2	2	Importin-7	IPO7	sp|O95373|IPO7_HUMAN Importin-7 OS=Homo sapiens OX=9606 GN=IPO7 PE=1 SV=1	1	2	2	2	0	0	0	0	0	0	0	0	0	0	0	1	0	0	0	0	0	0	0	0	0	0	0	0	0	0	0	0	0	0	0	0	1	0	0	0	0	0
O95428-4;O95428-6;O95428-5;O95428;O95428-2	O95428-4;O95428-6;O95428-5;O95428;O95428-2	2;2;2;2;1	2;2;2;2;1	2;2;2;2;1	Papilin	PAPLN	sp|O95428-4|PPN_HUMAN Isoform 4 of Papilin OS=Homo sapiens OX=9606 GN=PAPLN;sp|O95428-6|PPN_HUMAN Isoform 6 of Papilin OS=Homo sapiens OX=9606 GN=PAPLN;sp|O95428-5|PPN_HUMAN Isoform 5 of Papilin OS=Homo sapiens OX=9606 GN=PAPLN;sp|O95428|PPN_HUMAN Papilin	5	2	2	2	0	0	0	0	0	0	0	0	0	0	0	0	0	0	1	0	0	0	0	0	0	0	0	0	0	0	0	0	0	0	0	0	0	0	0	0	0	0
O95445-2;O95445	O95445-2;O95445	4;4	4;4	4;4	Apolipoprotein M	APOM	sp|O95445-2|APOM_HUMAN Isoform 2 of Apolipoprotein M OS=Homo sapiens OX=9606 GN=APOM;sp|O95445|APOM_HUMAN Apolipoprotein M OS=Homo sapiens OX=9606 GN=APOM PE=1 SV=2	2	4	4	4	0	1	1	1	2	1	2	3	1	3	2	2	2	1	1	2	2	3	2	2	2	0	2	2	2	0	1	0	0	1	2	1	0	2	2	2	1	3
Q9NY84-5;Q9NY84-2;Q9NY84;O95497	Q9NY84-5;Q9NY84-2;Q9NY84;O95497	1;1;1;1	1;1;1;1	1;1;1;1	Vascular non-inflammatory molecule 3;Pantetheinase	VNN3;VNN1	sp|Q9NY84-5|VNN3_HUMAN Isoform 5 of Vascular non-inflammatory molecule 3 OS=Homo sapiens OX=9606 GN=VNN3;sp|Q9NY84-2|VNN3_HUMAN Isoform 2 of Vascular non-inflammatory molecule 3 OS=Homo sapiens OX=9606 GN=VNN3;sp|Q9NY84|VNN3_HUMAN Vascular non-inflammatory	4	1	1	1	0	0	0	0	0	0	0	0	0	0	0	0	0	0	0	0	0	1	1	0	0	0	0	0	0	0	0	0	0	0	0	0	0	0	0	0	0	0
O95498-6;O95498;O95498-3;O95498-4;O95498-2	O95498-6;O95498	3;3;1;1;1	3;3;1;1;1	3;3;1;1;1	Vascular non-inflammatory molecule 2	VNN2	sp|O95498-6|VNN2_HUMAN Isoform 6 of Vascular non-inflammatory molecule 2 OS=Homo sapiens OX=9606 GN=VNN2;sp|O95498|VNN2_HUMAN Vascular non-inflammatory molecule 2 OS=Homo sapiens OX=9606 GN=VNN2 PE=1 SV=3	5	3	3	3	0	0	0	0	0	0	0	0	0	0	0	1	0	0	0	0	0	1	1	1	1	0	0	1	1	0	0	0	0	0	0	0	0	0	0	0	0	0
O95674	O95674	1	1	1	Phosphatidate cytidylyltransferase 2	CDS2	sp|O95674|CDS2_HUMAN Phosphatidate cytidylyltransferase 2 OS=Homo sapiens OX=9606 GN=CDS2 PE=1 SV=1	1	1	1	1	0	0	0	0	0	0	0	0	0	0	0	1	1	0	0	1	0	0	1	0	0	0	0	0	1	0	0	0	0	1	1	0	0	0	0	0	0	0
O95716	O95716	2	2	2	Ras-related protein Rab-3D	RAB3D	sp|O95716|RAB3D_HUMAN Ras-related protein Rab-3D OS=Homo sapiens OX=9606 GN=RAB3D PE=1 SV=1	1	2	2	2	0	0	0	0	0	0	0	0	0	0	0	2	1	0	0	0	0	0	0	0	0	0	0	0	0	0	0	0	0	0	0	0	0	0	0	0	0	0
O95810	O95810	3	3	3	Serum deprivation-response protein	SDPR	sp|O95810|CAVN2_HUMAN Caveolae-associated protein 2 OS=Homo sapiens OX=9606 GN=CAVIN2 PE=1 SV=3	1	3	3	3	1	0	0	0	0	0	0	0	0	0	0	3	3	1	0	0	0	0	1	1	1	0	0	1	2	1	1	0	1	0	0	0	0	0	0	0	1	0
O95831-3;O95831;O95831-6;O95831-5;O95831-4;O95831-2	O95831-3;O95831;O95831-6;O95831-5;O95831-4;O95831-2	2;2;1;1;1;1	2;2;1;1;1;1	2;2;1;1;1;1	Apoptosis-inducing factor 1, mitochondrial	AIFM1	sp|O95831-3|AIFM1_HUMAN Isoform 3 of Apoptosis-inducing factor 1, mitochondrial OS=Homo sapiens OX=9606 GN=AIFM1;sp|O95831|AIFM1_HUMAN Apoptosis-inducing factor 1, mitochondrial OS=Homo sapiens OX=9606 GN=AIFM1 PE=1 SV=1;sp|O95831-6|AIFM1_HUMAN Isoform 6 o	6	2	2	2	0	0	0	0	0	0	0	0	0	0	0	0	2	0	0	0	0	0	0	0	0	0	0	0	0	0	0	0	0	0	0	0	0	0	0	0	0	0
O95866-2;O95866-4;O95866-7;O95866-5;O95866-3;O95866-6;O95866	O95866-2;O95866-4;O95866-7;O95866-5;O95866-3;O95866-6;O95866	4;3;3;2;2;2;2	4;3;3;2;2;2;2	4;3;3;2;2;2;2	Protein G6b	G6B	sp|O95866-2|G6B_HUMAN Isoform A of Megakaryocyte and platelet inhibitory receptor G6b OS=Homo sapiens OX=9606 GN=MPIG6B;sp|O95866-4|G6B_HUMAN Isoform D of Megakaryocyte and platelet inhibitory receptor G6b OS=Homo sapiens OX=9606 GN=MPIG6B;sp|O95866-7|G6B_	7	4	4	4	0	0	0	1	0	1	1	0	0	1	0	0	1	0	0	0	1	1	1	1	1	0	0	1	1	1	1	0	0	1	1	0	0	3	1	1	1	1
O95967	O95967	2	2	2	EGF-containing fibulin-like extracellular matrix protein 2	EFEMP2	sp|O95967|FBLN4_HUMAN EGF-containing fibulin-like extracellular matrix protein 2 OS=Homo sapiens OX=9606 GN=EFEMP2 PE=1 SV=3	1	2	2	2	0	0	0	0	0	0	0	0	0	0	0	0	0	0	1	0	0	0	0	0	0	0	0	0	0	1	0	0	0	0	0	0	0	0	0	0	0	0
O96005	O96005	1	1	1	Cleft lip and palate transmembrane protein 1	CLPTM1	sp|O96005|CLPT1_HUMAN Cleft lip and palate transmembrane protein 1 OS=Homo sapiens OX=9606 GN=CLPTM1 PE=1 SV=1	1	1	1	1	0	0	0	0	0	0	0	0	0	0	0	1	0	0	0	0	0	0	0	0	0	0	0	0	0	0	0	0	0	0	0	0	0	0	0	0	0	0
P00167-2;P00167-3;P00167	P00167-2;P00167-3;P00167	2;2;2	2;2;2	2;2;2	Cytochrome b5	CYB5A	sp|P00167-2|CYB5_HUMAN Isoform 2 of Cytochrome b5 OS=Homo sapiens OX=9606 GN=CYB5A;sp|P00167-3|CYB5_HUMAN Isoform 3 of Cytochrome b5 OS=Homo sapiens OX=9606 GN=CYB5A;sp|P00167|CYB5_HUMAN Cytochrome b5 OS=Homo sapiens OX=9606 GN=CYB5A PE=1 SV=2	3	2	2	2	0	0	0	0	0	0	0	0	0	0	0	2	1	0	0	0	0	0	0	0	0	0	0	0	0	0	0	0	0	0	0	0	0	0	0	0	0	0
P00338;P00338-3;P00338-5;P00338-2;P00338-4	P00338;P00338-3;P00338-5;P00338-2;P00338-4	6;6;4;4;4	6;6;4;4;4	6;6;4;4;4	L-lactate dehydrogenase A chain	LDHA	sp|P00338|LDHA_HUMAN L-lactate dehydrogenase A chain OS=Homo sapiens OX=9606 GN=LDHA PE=1 SV=2;sp|P00338-3|LDHA_HUMAN Isoform 3 of L-lactate dehydrogenase A chain OS=Homo sapiens OX=9606 GN=LDHA;sp|P00338-5|LDHA_HUMAN Isoform 5 of L-lactate dehydrogenase A	5	6	6	6	0	0	1	1	0	0	0	1	1	1	1	3	5	0	0	1	1	0	2	1	1	1	1	1	1	0	0	0	0	1	1	0	1	2	1	1	1	1
P00367-3;P00367;P00367-2;P49448	P00367-3;P00367;P00367-2;P49448	3;3;2;2	3;3;2;2	3;3;2;2	Glutamate dehydrogenase 1, mitochondrial;Glutamate dehydrogenase 2, mitochondrial	GLUD1;GLUD2	sp|P00367-3|DHE3_HUMAN Isoform 3 of Glutamate dehydrogenase 1, mitochondrial OS=Homo sapiens OX=9606 GN=GLUD1;sp|P00367|DHE3_HUMAN Glutamate dehydrogenase 1, mitochondrial OS=Homo sapiens OX=9606 GN=GLUD1 PE=1 SV=2;sp|P00367-2|DHE3_HUMAN Isoform 2 of Gluta	4	3	3	3	0	0	0	0	0	0	0	0	0	0	0	2	1	0	0	0	0	1	0	1	0	0	0	0	0	0	0	0	0	0	0	0	0	1	1	0	0	0
P00387-2;P00387;P00387-3	P00387-2;P00387;P00387-3	7;7;7	7;7;7	7;7;7	NADH-cytochrome b5 reductase 3;NADH-cytochrome b5 reductase 3 membrane-bound form;NADH-cytochrome b5 reductase 3 soluble form	CYB5R3	sp|P00387-2|NB5R3_HUMAN Isoform 2 of NADH-cytochrome b5 reductase 3 OS=Homo sapiens OX=9606 GN=CYB5R3;sp|P00387|NB5R3_HUMAN NADH-cytochrome b5 reductase 3 OS=Homo sapiens OX=9606 GN=CYB5R3 PE=1 SV=3;sp|P00387-3|NB5R3_HUMAN Isoform 3 of NADH-cytochrome b5 r	3	7	7	7	0	0	1	0	0	2	1	2	0	2	2	4	5	0	0	1	1	2	4	3	4	1	2	5	6	0	0	0	0	3	3	0	1	3	3	1	2	2
P00390-5;P00390-4;P00390-2;P00390-3;P00390	P00390-5;P00390-4;P00390-2;P00390-3;P00390	4;4;4;4;4	4;4;4;4;4	4;4;4;4;4	Glutathione reductase, mitochondrial	GSR	sp|P00390-5|GSHR_HUMAN Isoform 4 of Glutathione reductase, mitochondrial OS=Homo sapiens OX=9606 GN=GSR;sp|P00390-4|GSHR_HUMAN Isoform 3 of Glutathione reductase, mitochondrial OS=Homo sapiens OX=9606 GN=GSR;sp|P00390-2|GSHR_HUMAN Isoform Cytoplasmic of Gl	5	4	4	4	0	0	0	0	0	0	0	0	1	0	0	4	3	0	0	0	0	1	1	0	0	0	0	0	0	0	0	0	0	1	0	0	0	1	1	0	0	0
P00403	P00403	2	2	2	Cytochrome c oxidase subunit 2	MT-CO2	sp|P00403|COX2_HUMAN Cytochrome c oxidase subunit 2 OS=Homo sapiens OX=9606 GN=MT-CO2 PE=1 SV=1	1	2	2	2	0	1	0	0	0	0	0	0	0	0	0	2	2	0	0	0	0	1	1	0	0	0	0	1	1	0	0	0	0	2	1	0	0	0	0	0	0	1
P00441	P00441	1	1	1	Superoxide dismutase [Cu-Zn]	SOD1	sp|P00441|SODC_HUMAN Superoxide dismutase [Cu-Zn] OS=Homo sapiens OX=9606 GN=SOD1 PE=1 SV=2	1	1	1	1	0	0	0	0	0	0	0	0	0	0	0	0	0	0	0	0	0	0	0	0	0	0	0	1	0	0	0	0	0	1	0	0	0	0	0	1	0	1
P00450;CON__ENSEMBL:ENSBTAP00000031900	P00450	27;2	27;2	27;2	Ceruloplasmin	CP	sp|P00450|CERU_HUMAN Ceruloplasmin OS=Homo sapiens OX=9606 GN=CP PE=1 SV=1	2	27	27	27	4	6	10	6	11	10	11	10	10	8	7	10	12	6	9	14	15	17	16	10	13	4	5	12	12	9	10	12	9	11	11	11	12	12	13	10	9	18
P00451;P00451-2	P00451	30;5	30;5	30;5	Coagulation factor VIII;Factor VIIIa heavy chain, 200 kDa isoform;Factor VIIIa heavy chain, 92 kDa isoform;Factor VIII B chain;Factor VIIIa light chain	F8	sp|P00451|FA8_HUMAN Coagulation factor VIII OS=Homo sapiens OX=9606 GN=F8 PE=1 SV=1	2	30	30	30	0	0	3	3	0	0	0	0	0	0	0	4	6	17	13	10	10	0	2	20	18	0	1	24	23	6	4	3	2	2	1	0	0	1	1	2	1	2
P00488	P00488	27	27	27	Coagulation factor XIII A chain	F13A1	sp|P00488|F13A_HUMAN Coagulation factor XIII A chain OS=Homo sapiens OX=9606 GN=F13A1 PE=1 SV=4	1	27	27	27	2	2	1	1	1	1	0	1	0	0	0	6	6	7	7	8	8	4	5	2	3	4	1	4	5	14	18	14	13	10	10	13	12	3	1	23	20	6
P00491	P00491	6	6	6	Purine nucleoside phosphorylase	PNP	sp|P00491|PNPH_HUMAN Purine nucleoside phosphorylase OS=Homo sapiens OX=9606 GN=PNP PE=1 SV=2	1	6	6	6	0	0	2	0	0	0	0	0	0	0	0	2	4	0	0	0	0	0	2	2	1	0	0	1	0	0	0	0	0	0	1	0	1	0	0	2	1	1
P00505;P00505-2	P00505;P00505-2	3;2	3;2	3;2	Aspartate aminotransferase, mitochondrial	GOT2	sp|P00505|AATM_HUMAN Aspartate aminotransferase, mitochondrial OS=Homo sapiens OX=9606 GN=GOT2 PE=1 SV=3;sp|P00505-2|AATM_HUMAN Isoform 2 of Aspartate aminotransferase, mitochondrial OS=Homo sapiens OX=9606 GN=GOT2	2	3	3	3	0	0	0	0	0	0	1	0	0	0	0	2	2	0	0	0	0	0	0	0	0	0	1	1	0	0	0	0	0	0	0	0	0	0	0	0	0	0
P00558;P00558-2;P07205	P00558;P00558-2	14;13;3	14;13;3	14;13;3	Phosphoglycerate kinase 1	PGK1	sp|P00558|PGK1_HUMAN Phosphoglycerate kinase 1 OS=Homo sapiens OX=9606 GN=PGK1 PE=1 SV=3;sp|P00558-2|PGK1_HUMAN Isoform 2 of Phosphoglycerate kinase 1 OS=Homo sapiens OX=9606 GN=PGK1	3	14	14	14	0	0	0	0	0	0	0	0	0	0	1	6	4	1	1	1	1	6	3	4	3	1	2	3	3	0	2	0	0	2	3	2	2	3	3	2	2	2
P00568	P00568	1	1	1	Adenylate kinase isoenzyme 1	AK1	sp|P00568|KAD1_HUMAN Adenylate kinase isoenzyme 1 OS=Homo sapiens OX=9606 GN=AK1 PE=1 SV=3	1	1	1	1	0	0	0	0	0	0	0	0	0	0	0	1	0	0	0	0	0	0	0	0	0	0	0	0	0	0	0	0	0	0	0	0	0	0	0	0	0	0
P00734;CON__P00735	P00734	23;6	23;6	23;6	Prothrombin;Activation peptide fragment 1;Activation peptide fragment 2;Thrombin light chain;Thrombin heavy chain	F2	sp|P00734|THRB_HUMAN Prothrombin OS=Homo sapiens OX=9606 GN=F2 PE=1 SV=2	2	23	23	23	6	8	8	7	12	8	9	10	6	9	7	10	14	19	20	16	13	18	18	15	19	8	8	17	17	15	15	19	19	16	16	13	13	16	15	14	15	20
P00736	P00736	23	23	22	Complement C1r subcomponent;Complement C1r subcomponent heavy chain;Complement C1r subcomponent light chain	C1R	sp|P00736|C1R_HUMAN Complement C1r subcomponent OS=Homo sapiens OX=9606 GN=C1R PE=1 SV=2	1	23	23	22	3	4	7	5	14	10	6	5	1	4	3	6	8	3	7	8	8	11	11	13	14	5	9	13	14	7	9	9	10	10	10	2	4	7	9	7	8	9
P00738;P00738-2	P00738;P00738-2	26;21	26;21	14;12	Haptoglobin;Haptoglobin alpha chain;Haptoglobin beta chain	HP	sp|P00738|HPT_HUMAN Haptoglobin OS=Homo sapiens OX=9606 GN=HP PE=1 SV=1;sp|P00738-2|HPT_HUMAN Isoform 2 of Haptoglobin OS=Homo sapiens OX=9606 GN=HP	2	26	26	14	9	10	14	9	15	13	15	17	13	15	12	7	11	6	10	9	12	15	15	13	12	10	10	11	12	8	9	8	9	9	8	7	8	16	17	7	7	9
P00739;P00739-2	P00739;P00739-2	18;18	6;6	6;6	Haptoglobin-related protein	HPR	sp|P00739|HPTR_HUMAN Haptoglobin-related protein OS=Homo sapiens OX=9606 GN=HPR PE=2 SV=2;sp|P00739-2|HPTR_HUMAN Isoform 2 of Haptoglobin-related protein OS=Homo sapiens OX=9606 GN=HPR	2	18	6	6	5	6	6	4	8	5	9	10	7	7	4	6	6	4	7	7	8	11	11	10	10	7	7	8	9	7	5	7	6	6	6	5	6	7	10	7	6	9
P00740;P00740-2	P00740;P00740-2	6;5	6;5	6;5	Coagulation factor IX;Coagulation factor IXa light chain;Coagulation factor IXa heavy chain	F9	sp|P00740|FA9_HUMAN Coagulation factor IX OS=Homo sapiens OX=9606 GN=F9 PE=1 SV=2;sp|P00740-2|FA9_HUMAN Isoform 2 of Coagulation factor IX OS=Homo sapiens OX=9606 GN=F9	2	6	6	6	0	0	0	0	0	0	0	1	0	1	0	2	3	0	1	1	1	4	2	1	2	0	0	1	1	0	0	0	0	2	2	0	1	2	2	0	0	4
P00742	P00742	4	4	4	Coagulation factor X;Factor X light chain;Factor X heavy chain;Activated factor Xa heavy chain	F10	sp|P00742|FA10_HUMAN Coagulation factor X OS=Homo sapiens OX=9606 GN=F10 PE=1 SV=2	1	4	4	4	0	0	0	0	0	0	0	0	0	0	0	1	0	0	0	0	0	1	0	0	0	0	0	0	0	0	0	0	0	0	0	0	0	1	1	0	0	3
P00746	P00746	3	3	3	Complement factor D	CFD	sp|P00746|CFAD_HUMAN Complement factor D OS=Homo sapiens OX=9606 GN=CFD PE=1 SV=5	1	3	3	3	0	0	0	0	0	0	0	0	0	0	0	1	0	0	0	0	0	1	0	0	0	0	0	1	1	0	0	0	0	0	0	0	0	0	0	0	0	0
P00747;CON__P06868	P00747	26;1	26;1	26;1	Plasminogen;Plasmin heavy chain A;Activation peptide;Angiostatin;Plasmin heavy chain A, short form;Plasmin light chain B	PLG	sp|P00747|PLMN_HUMAN Plasminogen OS=Homo sapiens OX=9606 GN=PLG PE=1 SV=2	2	26	26	26	5	8	10	5	12	10	9	8	3	9	6	13	12	20	21	21	19	18	18	16	13	6	7	16	17	19	19	16	17	13	15	17	17	21	19	19	15	20
P00748	P00748	5	5	5	Coagulation factor XII;Coagulation factor XIIa heavy chain;Beta-factor XIIa part 1;Coagulation factor XIIa light chain	F12	sp|P00748|FA12_HUMAN Coagulation factor XII OS=Homo sapiens OX=9606 GN=F12 PE=1 SV=3	1	5	5	5	1	2	0	1	2	1	2	3	1	3	1	1	3	2	2	4	3	5	5	4	4	0	2	1	4	2	3	3	2	2	2	1	1	3	3	2	2	2
P00751;P00751-2	P00751	19;6	19;6	19;6	Complement factor B;Complement factor B Ba fragment;Complement factor B Bb fragment	CFB	sp|P00751|CFAB_HUMAN Complement factor B OS=Homo sapiens OX=9606 GN=CFB PE=1 SV=2	2	19	19	19	5	7	5	6	7	6	9	11	10	10	7	9	6	7	6	9	8	10	10	10	10	5	8	9	10	6	7	9	9	8	10	6	9	9	5	7	8	7
P00846	P00846	1	1	1	ATP synthase subunit a	MT-ATP6	sp|P00846|ATP6_HUMAN ATP synthase subunit a OS=Homo sapiens OX=9606 GN=MT-ATP6 PE=1 SV=1	1	1	1	1	0	0	0	0	0	0	0	0	0	0	0	1	1	0	0	0	0	1	0	0	0	0	0	1	1	0	0	0	0	0	0	0	0	0	0	0	0	0
P00915	P00915	10	10	10	Carbonic anhydrase 1	CA1	sp|P00915|CAH1_HUMAN Carbonic anhydrase 1 OS=Homo sapiens OX=9606 GN=CA1 PE=1 SV=2	1	10	10	10	2	1	2	2	3	1	2	2	3	2	2	6	5	0	0	4	2	0	0	4	4	1	2	2	4	0	0	1	2	2	2	1	1	3	3	1	2	2
P00918	P00918	3	3	3	Carbonic anhydrase 2	CA2	sp|P00918|CAH2_HUMAN Carbonic anhydrase 2 OS=Homo sapiens OX=9606 GN=CA2 PE=1 SV=2	1	3	3	3	0	1	0	0	0	0	0	0	0	0	0	2	3	0	0	1	1	1	1	1	1	0	1	0	2	0	0	0	0	1	1	0	0	0	1	2	0	2
P01008;CON__P41361	P01008	19;3	19;3	19;3	Antithrombin-III	SERPINC1	sp|P01008|ANT3_HUMAN Antithrombin-III OS=Homo sapiens OX=9606 GN=SERPINC1 PE=1 SV=1	2	19	19	19	2	4	5	2	5	7	4	5	2	5	4	4	6	8	9	8	12	10	14	8	11	1	2	9	11	6	7	8	9	7	9	6	8	8	9	8	8	12
P01009;P01009-2;P01009-3	P01009;P01009-2;P01009-3	25;22;17	25;22;17	25;22;17	Alpha-1-antitrypsin;Short peptide from AAT	SERPINA1	sp|P01009|A1AT_HUMAN Alpha-1-antitrypsin OS=Homo sapiens OX=9606 GN=SERPINA1 PE=1 SV=3;sp|P01009-2|A1AT_HUMAN Isoform 2 of Alpha-1-antitrypsin OS=Homo sapiens OX=9606 GN=SERPINA1;sp|P01009-3|A1AT_HUMAN Isoform 3 of Alpha-1-antitrypsin OS=Homo sapiens OX=96	3	25	25	25	10	11	11	10	15	12	13	13	11	10	9	9	10	10	9	13	12	12	11	11	10	9	12	12	10	11	10	12	11	11	11	10	11	14	15	12	13	14
P01011;P01011-2	P01011	12;3	12;3	12;3	Alpha-1-antichymotrypsin;Alpha-1-antichymotrypsin His-Pro-less	SERPINA3	sp|P01011|AACT_HUMAN Alpha-1-antichymotrypsin OS=Homo sapiens OX=9606 GN=SERPINA3 PE=1 SV=2	2	12	12	12	3	4	5	5	9	8	5	4	4	5	3	5	6	4	3	5	5	7	8	6	5	3	6	6	7	4	6	6	7	7	6	5	6	5	7	7	6	8
P01019	P01019	5	5	5	Angiotensinogen;Angiotensin-1;Angiotensin-2;Angiotensin-3;Angiotensin-4;Angiotensin 1-9;Angiotensin 1-7;Angiotensin 1-5;Angiotensin 1-4	AGT	sp|P01019|ANGT_HUMAN Angiotensinogen OS=Homo sapiens OX=9606 GN=AGT PE=1 SV=1	1	5	5	5	2	3	3	1	4	2	1	1	2	2	1	3	3	2	3	4	4	4	5	4	5	1	3	5	5	5	4	4	5	4	4	3	5	3	4	5	5	5
P01023;CON__ENSEMBL:ENSBTAP00000024146	P01023	61;5	61;5	56;3	Alpha-2-macroglobulin	A2M	sp|P01023|A2MG_HUMAN Alpha-2-macroglobulin OS=Homo sapiens OX=9606 GN=A2M PE=1 SV=3	2	61	61	56	24	31	32	19	31	29	29	32	24	29	28	23	25	26	32	35	35	37	36	35	37	18	21	42	42	43	42	43	43	36	36	36	39	32	33	36	34	40
P01024;O95568	P01024	100;1	100;1	89;1	Complement C3;Complement C3 beta chain;C3-beta-c;Complement C3 alpha chain;C3a anaphylatoxin;Acylation stimulating protein;Complement C3b alpha chain;Complement C3c alpha chain fragment 1;Complement C3dg fragment;Complement C3g fragment;Complement C3d fragment;Complement C3f fragment;Complement C3c alpha chain fragment 2	C3	sp|P01024|CO3_HUMAN Complement C3 OS=Homo sapiens OX=9606 GN=C3 PE=1 SV=2	2	100	100	89	52	53	50	41	47	53	57	57	53	59	52	56	62	54	58	52	58	64	60	60	60	51	60	57	62	53	56	64	62	63	64	48	48	61	61	61	59	63
P01031;CON__Q1A7A4	P01031	37;2	37;2	37;2	Complement C5;Complement C5 beta chain;Complement C5 alpha chain;C5a anaphylatoxin;Complement C5 alpha chain	C5	sp|P01031|CO5_HUMAN Complement C5 OS=Homo sapiens OX=9606 GN=C5 PE=1 SV=4	2	37	37	37	9	10	8	9	6	10	10	13	7	13	3	18	19	20	18	22	19	22	25	17	18	11	9	19	21	22	22	25	27	24	24	19	19	17	16	18	18	17
P01034	P01034	3	3	3	Cystatin-C	CST3	sp|P01034|CYTC_HUMAN Cystatin-C OS=Homo sapiens OX=9606 GN=CST3 PE=1 SV=1	1	3	3	3	0	1	0	0	0	0	0	0	0	0	0	0	2	0	0	0	0	1	0	0	0	0	0	0	0	0	1	0	0	0	1	1	0	1	1	0	1	2
P01040	P01040	3	3	3	Cystatin-A;Cystatin-A, N-terminally processed	CSTA	sp|P01040|CYTA_HUMAN Cystatin-A OS=Homo sapiens OX=9606 GN=CSTA PE=1 SV=1	1	3	3	3	2	3	3	1	1	0	0	0	0	0	0	1	1	2	2	1	0	2	2	1	1	0	0	2	2	0	0	0	0	3	2	2	0	1	1	1	1	3
P01042;P01042-2;P01042-3	P01042;P01042-2;P01042-3	15;13;10	15;13;10	15;13;10	Kininogen-1;Kininogen-1 heavy chain;T-kinin;Bradykinin;Lysyl-bradykinin;Kininogen-1 light chain;Low molecular weight growth-promoting factor	KNG1	sp|P01042|KNG1_HUMAN Kininogen-1 OS=Homo sapiens OX=9606 GN=KNG1 PE=1 SV=2;sp|P01042-2|KNG1_HUMAN Isoform LMW of Kininogen-1 OS=Homo sapiens OX=9606 GN=KNG1;sp|P01042-3|KNG1_HUMAN Isoform 3 of Kininogen-1 OS=Homo sapiens OX=9606 GN=KNG1	3	15	15	15	4	5	6	2	6	4	4	5	3	4	2	6	6	6	7	8	8	9	9	10	8	3	4	8	9	6	6	7	5	8	6	7	5	6	6	7	8	9
P01130-3;P01130-6;P01130-4;P01130-5;P01130;P01130-2	P01130-3;P01130-6;P01130-4;P01130-5;P01130;P01130-2	3;3;3;3;3;2	3;3;3;3;3;2	3;3;3;3;3;2	Low-density lipoprotein receptor	LDLR	sp|P01130-3|LDLR_HUMAN Isoform 3 of Low-density lipoprotein receptor OS=Homo sapiens OX=9606 GN=LDLR;sp|P01130-6|LDLR_HUMAN Isoform 6 of Low-density lipoprotein receptor OS=Homo sapiens OX=9606 GN=LDLR;sp|P01130-4|LDLR_HUMAN Isoform 4 of Low-density lipopr	6	3	3	3	0	0	0	0	0	0	0	0	0	0	0	0	0	0	0	0	0	0	0	0	0	0	0	0	0	0	0	0	0	0	0	0	0	0	0	0	0	0
P01137	P01137	5	5	5	Transforming growth factor beta-1;Latency-associated peptide	TGFB1	sp|P01137|TGFB1_HUMAN Transforming growth factor beta-1 proprotein OS=Homo sapiens OX=9606 GN=TGFB1 PE=1 SV=2	1	5	5	5	0	0	0	0	1	2	0	0	0	1	1	4	4	1	0	0	1	3	2	2	2	1	1	1	2	0	0	0	0	1	1	2	1	3	3	1	1	1
P01344;P01344-2;P01344-3	P01344;P01344-2;P01344-3	1;1;1	1;1;1	1;1;1	Insulin-like growth factor II;Insulin-like growth factor II;Insulin-like growth factor II Ala-25 Del;Preptin	IGF2	sp|P01344|IGF2_HUMAN Insulin-like growth factor II OS=Homo sapiens OX=9606 GN=IGF2 PE=1 SV=1;sp|P01344-2|IGF2_HUMAN Isoform 2 of Insulin-like growth factor II OS=Homo sapiens OX=9606 GN=IGF2;sp|P01344-3|IGF2_HUMAN Isoform 3 of Insulin-like growth factor II	3	1	1	1	0	0	0	0	0	0	0	0	0	0	0	0	0	0	0	0	0	0	0	0	0	0	0	1	1	0	0	0	0	0	0	0	0	0	0	0	0	1
P01591	P01591	9	9	9	Immunoglobulin J chain	IGJ	sp|P01591|IGJ_HUMAN Immunoglobulin J chain OS=Homo sapiens OX=9606 GN=JCHAIN PE=1 SV=4	1	9	9	9	5	6	5	3	5	4	2	2	3	2	2	4	4	3	3	4	3	5	4	5	4	5	4	4	4	3	3	3	2	3	4	6	5	5	5	6	5	4
P01594;P01593	P01594;P01593	2;2	2;2	2;2	Ig kappa chain V-I region AU;Ig kappa chain V-I region AG		sp|P01594|KV133_HUMAN Immunoglobulin kappa variable 1-33 OS=Homo sapiens OX=9606 GN=IGKV1-33 PE=1 SV=2;sp|P01593|KVD33_HUMAN Immunoglobulin kappa variable 1D-33 OS=Homo sapiens OX=9606 GN=IGKV1D-33 PE=1 SV=2	2	2	2	2	0	0	1	0	0	0	0	0	0	0	0	1	1	1	1	0	0	1	1	2	1	0	0	1	1	1	1	0	1	1	1	1	1	1	1	2	2	1
P04432;P01597	P04432;P01597	2;2	2;2	1;1	Ig kappa chain V-I region Daudi;Ig kappa chain V-I region DEE		sp|P04432|KVD39_HUMAN Immunoglobulin kappa variable 1D-39 OS=Homo sapiens OX=9606 GN=IGKV1D-39 PE=3 SV=2;sp|P01597|KV139_HUMAN Immunoglobulin kappa variable 1-39 OS=Homo sapiens OX=9606 GN=IGKV1-39 PE=1 SV=2	2	2	2	1	1	1	1	1	1	1	1	0	0	1	0	1	1	1	2	1	1	1	1	1	1	1	1	1	2	1	1	1	2	1	2	2	2	1	1	2	2	2
P01599	P01599	3	3	2	Ig kappa chain V-I region Gal		sp|P01599|KV117_HUMAN Immunoglobulin kappa variable 1-17 OS=Homo sapiens OX=9606 GN=IGKV1-17 PE=1 SV=2	1	3	3	2	1	1	1	1	0	0	1	1	0	0	0	0	0	1	1	1	1	1	1	1	1	0	1	1	1	1	0	0	0	1	1	1	1	0	1	2	1	1
P01601	P01601	1	1	1	Ig kappa chain V-I region HK101		sp|P01601|KVD16_HUMAN Immunoglobulin kappa variable 1D-16 OS=Homo sapiens OX=9606 GN=IGKV1D-16 PE=3 SV=2	1	1	1	1	0	1	1	0	1	0	0	0	0	0	0	0	0	0	0	0	0	0	0	0	0	0	0	0	0	0	0	0	0	0	0	0	0	0	0	1	1	1
P01602	P01602	2	1	1	Ig kappa chain V-I region HK102	IGKV1-5	sp|P01602|KV105_HUMAN Immunoglobulin kappa variable 1-5 OS=Homo sapiens OX=9606 GN=IGKV1-5 PE=1 SV=2	1	2	1	1	0	0	0	0	0	1	0	0	1	1	1	0	0	0	0	0	0	0	0	0	0	1	0	1	1	0	0	0	0	0	0	0	0	0	0	1	1	0
P01619	P01619	3	3	2	Ig kappa chain V-III region B6		sp|P01619|KV320_HUMAN Immunoglobulin kappa variable 3-20 OS=Homo sapiens OX=9606 GN=IGKV3-20 PE=1 SV=2	1	3	3	2	2	2	3	1	2	2	2	2	1	2	2	1	1	2	2	2	1	2	3	3	3	2	2	3	3	3	3	3	3	3	3	3	3	3	3	2	3	2
P01699	P01699	2	1	1	Ig lambda chain V-I region VOR		sp|P01699|LV144_HUMAN Immunoglobulin lambda variable 1-44 OS=Homo sapiens OX=9606 GN=IGLV1-44 PE=1 SV=2	1	2	1	1	0	0	0	0	0	1	0	0	0	0	0	0	0	1	1	0	1	1	1	2	1	1	1	0	1	1	0	0	1	2	1	2	2	2	1	2	2	1
P01700	P01700	2	2	1	Ig lambda chain V-I region HA		sp|P01700|LV147_HUMAN Immunoglobulin lambda variable 1-47 OS=Homo sapiens OX=9606 GN=IGLV1-47 PE=1 SV=2	1	2	2	1	1	1	1	1	1	1	1	1	1	1	1	1	1	2	2	1	2	2	2	2	2	2	2	1	1	1	1	1	2	2	2	2	2	2	2	2	2	2
P01701	P01701	1	1	1	Ig lambda chain V-I region NEW		sp|P01701|LV151_HUMAN Immunoglobulin lambda variable 1-51 OS=Homo sapiens OX=9606 GN=IGLV1-51 PE=1 SV=2	1	1	1	1	0	0	0	0	0	0	0	0	0	0	0	0	0	0	0	0	0	0	0	0	0	0	0	0	1	1	0	0	1	1	1	0	1	0	0	1	1	1
P01703	P01703	2	2	2	Ig lambda chain V-I region NEWM		sp|P01703|LV140_HUMAN Immunoglobulin lambda variable 1-40 OS=Homo sapiens OX=9606 GN=IGLV1-40 PE=1 SV=2	1	2	2	2	0	0	0	0	0	0	0	0	0	0	0	0	0	1	1	1	1	1	1	0	1	0	0	2	1	1	1	1	1	2	2	1	2	1	1	2	2	2
P01704	P01704	1	1	1	Ig lambda chain V-II region TOG		sp|P01704|LV214_HUMAN Immunoglobulin lambda variable 2-14 OS=Homo sapiens OX=9606 GN=IGLV2-14 PE=1 SV=2	1	1	1	1	0	0	0	0	0	0	0	0	0	0	0	0	1	0	0	1	1	1	1	1	1	1	1	1	1	1	1	0	0	1	1	1	1	1	1	0	0	0
P01706	P01706	2	1	1	Ig lambda chain V-II region BOH		sp|P01706|LV211_HUMAN Immunoglobulin lambda variable 2-11 OS=Homo sapiens OX=9606 GN=IGLV2-11 PE=1 SV=2	1	2	1	1	0	0	1	0	0	0	0	0	0	0	0	0	0	0	0	0	0	0	1	0	0	0	0	1	0	0	0	0	0	0	0	0	0	0	0	0	0	0
P01714	P01714	2	2	2	Ig lambda chain V-III region SH		sp|P01714|LV319_HUMAN Immunoglobulin lambda variable 3-19 OS=Homo sapiens OX=9606 GN=IGLV3-19 PE=1 SV=2	1	2	2	2	0	0	1	0	0	0	0	0	0	0	0	0	0	0	0	0	0	1	0	0	0	0	0	0	1	0	0	0	1	0	1	0	1	0	0	2	1	1
P01715	P01715	1	1	1	Ig lambda chain V-IV region Bau		sp|P01715|LV301_HUMAN Immunoglobulin lambda variable 3-1 OS=Homo sapiens OX=9606 GN=IGLV3-1 PE=1 SV=2	1	1	1	1	0	0	0	0	0	0	0	0	0	0	0	0	0	0	0	0	0	0	0	0	0	0	0	0	0	0	0	0	1	1	1	0	1	0	0	1	1	0
P01717;A0A075B6K0	P01717	3;1	3;1	1;0	Ig lambda chain V-IV region Hil		sp|P01717|LV325_HUMAN Immunoglobulin lambda variable 3-25 OS=Homo sapiens OX=9606 GN=IGLV3-25 PE=1 SV=2	2	3	3	1	0	0	0	1	1	2	2	0	0	0	0	0	0	0	0	0	0	0	0	0	0	0	1	0	0	0	0	0	0	0	0	0	0	0	0	1	1	0
P01721	P01721	1	1	1	Ig lambda chain V-VI region AR		sp|P01721|LV657_HUMAN Immunoglobulin lambda variable 6-57 OS=Homo sapiens OX=9606 GN=IGLV6-57 PE=1 SV=2	1	1	1	1	0	1	1	1	1	1	0	0	0	1	1	1	1	1	1	1	1	1	1	1	1	1	1	1	1	1	1	1	1	1	1	1	1	1	1	1	1	1
P01742	P01742	2	1	1	Ig heavy chain V-I region EU		sp|P01742|HV169_HUMAN Immunoglobulin heavy variable 1-69 OS=Homo sapiens OX=9606 GN=IGHV1-69 PE=1 SV=2	1	2	1	1	1	1	0	1	2	1	1	2	1	1	1	0	0	0	0	0	0	0	0	1	0	1	0	0	0	0	0	0	0	0	0	0	0	1	0	0	0	1
P01743	P01743	2	1	1	Ig heavy chain V-I region HG3		sp|P01743|HV146_HUMAN Immunoglobulin heavy variable 1-46 OS=Homo sapiens OX=9606 GN=IGHV1-46 PE=1 SV=2	1	2	1	1	0	0	0	1	1	1	0	1	1	1	1	0	0	1	0	0	0	1	1	1	1	1	0	1	1	1	1	1	1	1	1	1	1	1	0	1	1	1
P01763	P01763	3	1	1	Ig heavy chain V-III region WEA		sp|P01763|HV348_HUMAN Immunoglobulin heavy variable 3-48 OS=Homo sapiens OX=9606 GN=IGHV3-48 PE=1 SV=2	1	3	1	1	2	3	2	1	1	2	2	2	1	2	1	1	1	1	1	1	1	1	1	1	1	2	2	1	1	1	1	1	1	1	1	2	1	0	1	1	1	1
P01764	P01764	3	1	1	Ig heavy chain V-III region 23	IGHV3-23	sp|P01764|HV323_HUMAN Immunoglobulin heavy variable 3-23 OS=Homo sapiens OX=9606 GN=IGHV3-23 PE=1 SV=2	1	3	1	1	2	2	2	2	2	2	2	2	1	2	1	1	1	0	1	2	1	3	2	2	2	2	2	1	2	2	2	2	1	2	2	2	2	1	1	2	2	2
P0DP03;P01768	P0DP03;P01768	4;4	4;4	0;0	Ig heavy chain V-III region CAM		sp|P0DP03|HV335_HUMAN Immunoglobulin heavy variable 3-30-5 OS=Homo sapiens OX=9606 GN=IGHV3-30-5 PE=3 SV=1;sp|P01768|HV330_HUMAN Immunoglobulin heavy variable 3-30 OS=Homo sapiens OX=9606 GN=IGHV3-30 PE=1 SV=2	2	4	4	0	2	2	2	2	2	2	2	2	1	2	1	1	1	0	1	1	1	2	1	1	1	2	2	0	1	1	1	1	1	1	1	2	2	2	1	2	2	1
P01780	P01780	4	2	2	Ig heavy chain V-III region JON		sp|P01780|HV307_HUMAN Immunoglobulin heavy variable 3-7 OS=Homo sapiens OX=9606 GN=IGHV3-7 PE=1 SV=2	1	4	2	2	3	3	3	2	1	3	2	3	2	3	2	2	2	2	2	2	2	2	2	2	2	3	4	2	2	2	2	2	2	2	2	2	2	1	2	2	2	2
P0DP04;P01782	P0DP04;P01782	3;3	2;2	2;2	Ig heavy chain V-III region DOB		sp|P0DP04|HV43D_HUMAN Immunoglobulin heavy variable 3-43D OS=Homo sapiens OX=9606 GN=IGHV3-43D PE=3 SV=1;sp|P01782|HV309_HUMAN Immunoglobulin heavy variable 3-9 OS=Homo sapiens OX=9606 GN=IGHV3-9 PE=1 SV=2	2	3	2	2	2	1	1	1	0	2	2	2	2	2	1	1	1	1	1	1	1	2	2	1	1	2	1	1	2	1	2	2	2	1	1	1	1	1	2	1	1	2
P01817	P01817	1	1	1	Ig heavy chain V-II region MCE		sp|P01817|HV205_HUMAN Immunoglobulin heavy variable 2-5 OS=Homo sapiens OX=9606 GN=IGHV2-5 PE=1 SV=2	1	1	1	1	0	0	0	0	0	0	0	0	0	0	0	0	0	0	0	0	0	0	0	0	0	0	0	0	0	0	0	0	0	0	0	0	1	0	0	1	1	0
P01833	P01833	15	15	15	Polymeric immunoglobulin receptor;Secretory component	PIGR	sp|P01833|PIGR_HUMAN Polymeric immunoglobulin receptor OS=Homo sapiens OX=9606 GN=PIGR PE=1 SV=4	1	15	15	15	2	2	3	0	1	1	0	1	0	1	1	2	0	0	1	1	0	4	6	8	7	0	0	4	6	3	4	1	1	1	2	10	8	4	7	9	7	6
P01834	P01834	10	2	2	Ig kappa chain C region	IGKC	sp|P01834|IGKC_HUMAN Immunoglobulin kappa constant OS=Homo sapiens OX=9606 GN=IGKC PE=1 SV=2	1	10	2	2	5	6	7	6	7	7	5	4	5	5	4	6	6	6	8	9	8	7	8	7	8	5	5	7	8	7	7	7	7	7	7	7	7	8	8	7	8	7
P01859	P01859	14	7	6	Ig gamma-2 chain C region	IGHG2	sp|P01859|IGHG2_HUMAN Immunoglobulin heavy constant gamma 2 OS=Homo sapiens OX=9606 GN=IGHG2 PE=1 SV=2	1	14	7	6	5	7	9	3	8	6	4	4	5	5	5	8	8	7	8	8	7	13	12	11	10	5	4	11	10	10	9	10	11	8	8	9	9	9	8	11	10	12
P01860	P01860	14	9	6	Ig gamma-3 chain C region	IGHG3	sp|P01860|IGHG3_HUMAN Immunoglobulin heavy constant gamma 3 OS=Homo sapiens OX=9606 GN=IGHG3 PE=1 SV=2	1	14	9	6	6	9	9	3	11	9	5	5	5	7	7	10	7	8	9	7	5	11	10	9	8	7	6	10	9	9	9	10	10	9	8	9	9	9	9	9	10	10
P01861	P01861	12	6	6	Ig gamma-4 chain C region	IGHG4	sp|P01861|IGHG4_HUMAN Immunoglobulin heavy constant gamma 4 OS=Homo sapiens OX=9606 GN=IGHG4 PE=1 SV=1	1	12	6	6	5	6	6	3	6	4	5	4	4	4	3	6	6	4	6	5	4	8	9	7	6	5	4	6	7	6	8	6	9	6	7	6	7	7	6	7	8	9
P01871;P01871-2	P01871;P01871-2	30;28	30;28	7;7	Ig mu chain C region	IGHM	sp|P01871|IGHM_HUMAN Immunoglobulin heavy constant mu OS=Homo sapiens OX=9606 GN=IGHM PE=1 SV=4;sp|P01871-2|IGHM_HUMAN Isoform 2 of Immunoglobulin heavy constant mu OS=Homo sapiens OX=9606 GN=IGHM	2	30	30	7	11	19	15	14	20	17	15	14	14	13	12	10	11	12	15	11	12	16	13	15	15	13	12	15	16	12	13	10	13	14	14	16	19	14	12	21	24	16
P01876	P01876	16	16	10	Ig alpha-1 chain C region	IGHA1	sp|P01876|IGHA1_HUMAN Immunoglobulin heavy constant alpha 1 OS=Homo sapiens OX=9606 GN=IGHA1 PE=1 SV=2	1	16	16	10	5	8	4	3	5	6	8	8	5	7	7	9	10	4	6	8	7	10	9	10	9	3	4	9	10	8	9	8	9	9	9	8	9	9	10	9	8	10
P01889;Q04826;P03989;P30485	P01889;Q04826;P03989;P30485	9;8;7;6	1;1;1;1	0;0;0;0	HLA class I histocompatibility antigen, B-7 alpha chain;HLA class I histocompatibility antigen, B-40 alpha chain;HLA class I histocompatibility antigen, B-27 alpha chain;HLA class I histocompatibility antigen, B-47 alpha chain	HLA-B	sp|P01889|1B07_HUMAN HLA class I histocompatibility antigen, B-7 alpha chain OS=Homo sapiens OX=9606 GN=HLA-B PE=1 SV=3;sp|Q04826|1B40_HUMAN HLA class I histocompatibility antigen, B-40 alpha chain OS=Homo sapiens OX=9606 GN=HLA-B PE=1 SV=1;sp|P03989|1B27_	4	9	1	0	3	5	3	3	0	3	4	2	1	2	3	4	4	5	5	4	4	6	6	5	6	2	3	7	7	2	3	1	2	2	3	3	3	5	5	2	2	2
P01892	P01892	11	1	0	HLA class I histocompatibility antigen, A-2 alpha chain	HLA-A	sp|P01892|1A02_HUMAN HLA class I histocompatibility antigen, A-2 alpha chain OS=Homo sapiens OX=9606 GN=HLA-A PE=1 SV=1	1	11	1	0	1	1	2	1	1	1	1	1	0	1	1	7	8	0	1	2	5	5	6	6	4	1	2	3	3	2	2	2	2	3	2	1	2	1	2	3	4	2
P01903;P01906	P01903	5;1	5;1	5;1	HLA class II histocompatibility antigen, DR alpha chain	HLA-DRA	sp|P01903|DRA_HUMAN HLA class II histocompatibility antigen, DR alpha chain OS=Homo sapiens OX=9606 GN=HLA-DRA PE=1 SV=1	2	5	5	5	0	1	1	0	1	0	0	0	0	0	0	0	1	0	0	0	0	2	2	4	2	1	2	4	1	0	0	0	0	1	1	0	0	2	2	0	1	3
P02042;CON__Q3SX09;CON__P02070;P02100	P02042	13;2;1;1	6;0;0;0	6;0;0;0	Hemoglobin subunit delta	HBD	sp|P02042|HBD_HUMAN Hemoglobin subunit delta OS=Homo sapiens OX=9606 GN=HBD PE=1 SV=2	4	13	6	6	3	7	5	4	3	6	7	7	5	8	3	9	9	4	4	7	9	7	8	10	10	3	4	8	9	4	3	5	6	6	8	4	6	8	9	6	7	7
P02545-3;P02545;P02545-5;P02545-4;P02545-6	P02545-3;P02545;P02545-5;P02545-4;P02545-6	9;9;8;8;7	9;9;8;8;7	2;2;2;2;0	Prelamin-A/C;Lamin-A/C	LMNA	sp|P02545-3|LMNA_HUMAN Isoform ADelta10 of Prelamin-A/C OS=Homo sapiens OX=9606 GN=LMNA;sp|P02545|LMNA_HUMAN Prelamin-A/C OS=Homo sapiens OX=9606 GN=LMNA PE=1 SV=1;sp|P02545-5|LMNA_HUMAN Isoform 5 of Prelamin-A/C OS=Homo sapiens OX=9606 GN=LMNA;sp|P02545-4	5	9	9	2	0	0	0	0	0	0	0	0	0	0	0	8	8	0	0	0	0	0	0	0	0	0	0	1	1	0	0	0	0	0	0	0	0	0	0	0	0	0
P02549-2;P02549	P02549-2;P02549	43;43	43;43	43;43	Spectrin alpha chain, erythrocytic 1	SPTA1	sp|P02549-2|SPTA1_HUMAN Isoform 2 of Spectrin alpha chain, erythrocytic 1 OS=Homo sapiens OX=9606 GN=SPTA1;sp|P02549|SPTA1_HUMAN Spectrin alpha chain, erythrocytic 1 OS=Homo sapiens OX=9606 GN=SPTA1 PE=1 SV=5	2	43	43	43	0	0	3	0	0	0	0	0	0	1	1	19	20	0	0	2	1	5	6	9	9	2	2	11	11	0	0	0	0	0	0	0	0	10	8	0	0	16
P02647;CON__P15497	P02647	27;1	27;1	27;1	Apolipoprotein A-I;Proapolipoprotein A-I;Truncated apolipoprotein A-I	APOA1	sp|P02647|APOA1_HUMAN Apolipoprotein A-I OS=Homo sapiens OX=9606 GN=APOA1 PE=1 SV=1	2	27	27	27	13	14	16	10	19	18	15	14	12	15	14	13	18	11	13	17	16	14	16	16	19	10	9	18	19	10	13	10	15	14	15	14	15	17	17	15	15	18
P02649;CON__Q03247	P02649	23;4	23;4	23;4	Apolipoprotein E	APOE	sp|P02649|APOE_HUMAN Apolipoprotein E OS=Homo sapiens OX=9606 GN=APOE PE=1 SV=1	2	23	23	23	13	14	13	9	8	10	13	14	12	15	14	7	9	7	6	7	7	10	8	8	7	11	14	8	7	6	6	4	5	6	7	7	8	13	12	8	7	9
P02652	P02652	4	4	4	Apolipoprotein A-II;Proapolipoprotein A-II;Truncated apolipoprotein A-II	APOA2	sp|P02652|APOA2_HUMAN Apolipoprotein A-II OS=Homo sapiens OX=9606 GN=APOA2 PE=1 SV=1	1	4	4	4	0	1	2	1	3	2	2	2	1	2	1	0	1	1	1	1	0	1	0	1	0	1	1	2	0	1	0	1	0	1	0	1	0	0	1	2	1	1
P02654	P02654	4	4	4	Apolipoprotein C-I;Truncated apolipoprotein C-I	APOC1	sp|P02654|APOC1_HUMAN Apolipoprotein C-I OS=Homo sapiens OX=9606 GN=APOC1 PE=1 SV=1	1	4	4	4	2	3	2	1	1	2	2	3	2	2	1	2	2	2	1	2	1	2	2	2	2	2	3	1	2	1	2	1	1	1	1	1	1	2	3	1	1	2
P02655	P02655	4	4	4	Apolipoprotein C-II;Proapolipoprotein C-II	APOC2	sp|P02655|APOC2_HUMAN Apolipoprotein C-II OS=Homo sapiens OX=9606 GN=APOC2 PE=1 SV=1	1	4	4	4	1	1	1	1	0	1	2	2	2	2	1	0	1	0	1	0	1	1	1	1	1	1	1	1	1	2	0	0	0	1	1	1	1	1	1	2	1	1
P02656	P02656	6	6	6	Apolipoprotein C-III	APOC3	sp|P02656|APOC3_HUMAN Apolipoprotein C-III OS=Homo sapiens OX=9606 GN=APOC3 PE=1 SV=1	1	6	6	6	3	3	2	3	3	3	3	3	2	3	3	3	3	2	2	3	3	2	3	2	2	3	3	2	3	2	2	2	2	2	2	3	2	3	3	3	2	4
P02671;P02671-2;CON__P02672	P02671;P02671-2	50;45;3	50;45;3	50;45;3	Fibrinogen alpha chain;Fibrinopeptide A;Fibrinogen alpha chain	FGA	sp|P02671|FIBA_HUMAN Fibrinogen alpha chain OS=Homo sapiens OX=9606 GN=FGA PE=1 SV=2;sp|P02671-2|FIBA_HUMAN Isoform 2 of Fibrinogen alpha chain OS=Homo sapiens OX=9606 GN=FGA	3	50	50	50	20	22	28	21	23	25	22	20	19	20	19	21	25	27	29	27	30	19	22	25	27	19	25	23	26	24	30	29	29	22	26	26	29	25	27	20	22	16
P02675	P02675	48	48	44	Fibrinogen beta chain;Fibrinopeptide B;Fibrinogen beta chain	FGB	sp|P02675|FIBB_HUMAN Fibrinogen beta chain OS=Homo sapiens OX=9606 GN=FGB PE=1 SV=2	1	48	48	44	24	28	26	24	26	28	24	22	17	25	18	33	35	38	40	37	41	30	31	32	36	23	27	32	36	34	38	40	42	33	35	32	36	33	33	30	36	25
P02679-2;P02679	P02679-2;P02679	32;32	32;32	32;32	Fibrinogen gamma chain	FGG	sp|P02679-2|FIBG_HUMAN Isoform Gamma-A of Fibrinogen gamma chain OS=Homo sapiens OX=9606 GN=FGG;sp|P02679|FIBG_HUMAN Fibrinogen gamma chain OS=Homo sapiens OX=9606 GN=FGG PE=1 SV=3	2	32	32	32	18	19	16	17	14	15	18	15	15	16	13	25	25	24	24	27	25	26	23	27	25	15	18	24	25	29	29	27	30	26	26	24	26	24	24	25	27	21
P02724-3;P02724-2;P02724	P02724-3;P02724-2;P02724	2;2;2	2;2;2	2;2;2	Glycophorin-A	GYPA	sp|P02724-3|GLPA_HUMAN Isoform 3 of Glycophorin-A OS=Homo sapiens OX=9606 GN=GYPA;sp|P02724-2|GLPA_HUMAN Isoform 2 of Glycophorin-A OS=Homo sapiens OX=9606 GN=GYPA;sp|P02724|GLPA_HUMAN Glycophorin-A OS=Homo sapiens OX=9606 GN=GYPA PE=1 SV=2	3	2	2	2	0	0	0	0	0	0	0	0	0	0	0	2	1	0	1	2	1	1	1	2	2	0	0	2	2	0	1	0	2	2	1	0	0	1	1	2	2	2
P02730;P02730-2	P02730;P02730-2	18;17	18;17	18;17	Band 3 anion transport protein	SLC4A1	sp|P02730|B3AT_HUMAN Band 3 anion transport protein OS=Homo sapiens OX=9606 GN=SLC4A1 PE=1 SV=3;sp|P02730-2|B3AT_HUMAN Isoform 2 of Band 3 anion transport protein OS=Homo sapiens OX=9606 GN=SLC4A1	2	18	18	18	2	3	5	3	3	2	2	2	2	2	2	10	9	5	5	4	6	8	8	5	8	3	4	9	10	0	1	2	3	6	5	2	2	7	8	9	8	10
P02741;P02741-2	P02741;P02741-2	6;3	6;3	6;3	C-reactive protein;C-reactive protein(1-205)	CRP	sp|P02741|CRP_HUMAN C-reactive protein OS=Homo sapiens OX=9606 GN=CRP PE=1 SV=1;sp|P02741-2|CRP_HUMAN Isoform 2 of C-reactive protein OS=Homo sapiens OX=9606 GN=CRP	2	6	6	6	1	2	2	2	1	1	1	3	1	2	1	3	3	1	1	3	2	4	5	4	5	2	2	4	5	0	1	3	3	4	3	4	3	2	2	3	3	4
P02743	P02743	7	7	7	Serum amyloid P-component;Serum amyloid P-component(1-203)	APCS	sp|P02743|SAMP_HUMAN Serum amyloid P-component OS=Homo sapiens OX=9606 GN=APCS PE=1 SV=2	1	7	7	7	7	6	4	4	0	3	3	4	1	3	4	3	4	2	4	2	3	4	3	4	3	3	4	4	3	2	3	4	4	3	4	1	3	4	4	2	3	2
P02745	P02745	5	5	5	Complement C1q subcomponent subunit A	C1QA	sp|P02745|C1QA_HUMAN Complement C1q subcomponent subunit A OS=Homo sapiens OX=9606 GN=C1QA PE=1 SV=2	1	5	5	5	1	1	0	0	3	1	1	1	0	1	1	1	1	0	0	1	0	2	1	1	2	3	3	1	1	0	0	1	0	3	1	0	0	0	0	1	2	2
P02746	P02746	9	9	9	Complement C1q subcomponent subunit B	C1QB	sp|P02746|C1QB_HUMAN Complement C1q subcomponent subunit B OS=Homo sapiens OX=9606 GN=C1QB PE=1 SV=3	1	9	9	9	3	3	4	4	7	5	3	3	1	4	3	5	4	4	3	4	4	4	4	5	4	5	6	4	4	4	4	4	4	4	4	4	4	4	4	4	4	4
P02747	P02747	7	7	7	Complement C1q subcomponent subunit C	C1QC	sp|P02747|C1QC_HUMAN Complement C1q subcomponent subunit C OS=Homo sapiens OX=9606 GN=C1QC PE=1 SV=3	1	7	7	7	3	3	3	3	3	5	4	4	3	3	3	2	3	2	3	2	3	2	3	3	3	6	6	3	4	3	3	3	2	3	4	2	2	2	3	2	3	2
P02748;CON__Q3MHN2	P02748	17;1	17;1	17;1	Complement component C9;Complement component C9a;Complement component C9b	C9	sp|P02748|CO9_HUMAN Complement component C9 OS=Homo sapiens OX=9606 GN=C9 PE=1 SV=2	2	17	17	17	3	5	3	2	3	5	9	8	5	7	4	5	5	5	8	5	7	5	9	5	7	6	6	6	6	5	5	5	7	9	7	7	6	8	7	6	6	8
P02749;CON__P17690	P02749	11;1	11;1	11;1	Beta-2-glycoprotein 1	APOH	sp|P02749|APOH_HUMAN Beta-2-glycoprotein 1 OS=Homo sapiens OX=9606 GN=APOH PE=1 SV=3	2	11	11	11	3	4	7	6	5	4	4	4	3	4	4	4	6	4	3	7	7	6	6	5	5	4	3	9	6	4	2	3	3	2	3	4	3	6	6	4	5	7
P02750	P02750	4	4	4	Leucine-rich alpha-2-glycoprotein	LRG1	sp|P02750|A2GL_HUMAN Leucine-rich alpha-2-glycoprotein OS=Homo sapiens OX=9606 GN=LRG1 PE=1 SV=2	1	4	4	4	0	0	0	0	0	0	0	1	1	0	0	0	0	0	0	1	1	1	1	0	0	0	0	0	0	0	0	1	0	0	0	0	0	0	0	0	0	2
P02751;P02751-3;P02751-8;P02751-15;P02751-14;P02751-7;P02751-17;P02751-11;P02751-9;P02751-6;P02751-12;P02751-4;P02751-16;P02751-2	P02751;P02751-3;P02751-8;P02751-15;P02751-14;P02751-7;P02751-17;P02751-11;P02751-9;P02751-6;P02751-12;P02751-4	100;99;98;98;97;97;96;95;94;92;83;82;28;26	100;99;98;98;97;97;96;95;94;92;83;82;28;26	6;5;6;6;5;5;2;6;2;0;2;0;0;0	Fibronectin;Anastellin;Ugl-Y1;Ugl-Y2;Ugl-Y3	FN1	sp|P02751|FINC_HUMAN Fibronectin OS=Homo sapiens OX=9606 GN=FN1 PE=1 SV=4;sp|P02751-3|FINC_HUMAN Isoform 3 of Fibronectin OS=Homo sapiens OX=9606 GN=FN1;sp|P02751-8|FINC_HUMAN Isoform 8 of Fibronectin OS=Homo sapiens OX=9606 GN=FN1;sp|P02751-15|FINC_HUMAN	14	100	100	6	35	32	52	42	32	24	29	27	17	31	24	39	41	74	81	61	52	48	50	59	53	42	48	57	60	54	55	54	52	46	51	47	45	41	40	48	47	44
P02751-5	P02751-5	93	1	0	Fibronectin;Anastellin;Ugl-Y1;Ugl-Y2;Ugl-Y3	FN1	sp|P02751-5|FINC_HUMAN Isoform 5 of Fibronectin OS=Homo sapiens OX=9606 GN=FN1	1	93	1	0	34	31	51	41	31	24	29	26	17	30	23	37	37	67	73	55	45	42	45	54	48	41	47	52	53	50	50	48	45	41	46	42	39	38	37	44	41	39
P02753	P02753	6	6	6	Retinol-binding protein 4;Plasma retinol-binding protein(1-182);Plasma retinol-binding protein(1-181);Plasma retinol-binding protein(1-179);Plasma retinol-binding protein(1-176)	RBP4	sp|P02753|RET4_HUMAN Retinol-binding protein 4 OS=Homo sapiens OX=9606 GN=RBP4 PE=1 SV=3	1	6	6	6	0	0	1	0	0	1	0	0	0	0	0	1	1	0	1	3	3	1	2	3	2	0	0	3	3	2	2	2	2	3	3	3	3	1	2	2	2	3
P02760	P02760	11	11	11	Protein AMBP;Alpha-1-microglobulin;Inter-alpha-trypsin inhibitor light chain;Trypstatin	AMBP	sp|P02760|AMBP_HUMAN Protein AMBP OS=Homo sapiens OX=9606 GN=AMBP PE=1 SV=1	1	11	11	11	3	4	6	3	4	3	4	5	3	4	3	3	5	4	4	5	5	6	6	5	5	2	3	5	4	6	4	5	5	7	6	6	4	5	5	4	6	9
P02763	P02763	9	9	7	Alpha-1-acid glycoprotein 1	ORM1	sp|P02763|A1AG1_HUMAN Alpha-1-acid glycoprotein 1 OS=Homo sapiens OX=9606 GN=ORM1 PE=1 SV=1	1	9	9	7	0	3	2	3	6	5	4	5	2	5	4	6	5	5	4	8	8	8	8	8	6	3	5	8	6	4	5	7	6	7	7	7	7	7	5	7	7	8
P02765	P02765	8	8	8	Alpha-2-HS-glycoprotein;Alpha-2-HS-glycoprotein chain A;Alpha-2-HS-glycoprotein chain B	AHSG	sp|P02765|FETUA_HUMAN Alpha-2-HS-glycoprotein OS=Homo sapiens OX=9606 GN=AHSG PE=1 SV=2	1	8	8	8	2	3	4	5	5	3	4	4	4	4	3	3	2	2	2	2	2	2	3	2	2	4	4	3	2	2	2	3	1	1	2	3	1	3	2	2	1	4
P02766;Q5U7I5	P02766	8;3	8;3	8;3	Transthyretin	TTR	sp|P02766|TTHY_HUMAN Transthyretin OS=Homo sapiens OX=9606 GN=TTR PE=1 SV=1	2	8	8	8	3	2	2	3	5	3	3	3	2	3	3	3	4	4	4	5	6	6	5	6	4	2	3	6	5	5	4	4	4	4	4	4	4	5	5	4	4	8
P02774;P02774-3;P02774-2;CON__Q3MHN5;CON__ENSEMBL:ENSBTAP00000018229	P02774;P02774-3;P02774-2	26;26;21;6;6	26;26;21;6;6	26;26;21;6;6	Vitamin D-binding protein	GC	sp|P02774|VTDB_HUMAN Vitamin D-binding protein OS=Homo sapiens OX=9606 GN=GC PE=1 SV=2;sp|P02774-3|VTDB_HUMAN Isoform 3 of Vitamin D-binding protein OS=Homo sapiens OX=9606 GN=GC;sp|P02774-2|VTDB_HUMAN Isoform 2 of Vitamin D-binding protein OS=Homo sapiens	5	26	26	26	4	4	5	5	10	10	6	8	7	8	6	10	10	10	9	13	14	18	18	14	13	6	6	12	14	6	7	8	12	12	12	10	10	13	13	8	9	14
P02775	P02775	5	5	5	Platelet basic protein;Connective tissue-activating peptide III;TC-2;Connective tissue-activating peptide III(1-81);Beta-thromboglobulin;Neutrophil-activating peptide 2(74);Neutrophil-activating peptide 2(73);Neutrophil-activating peptide 2;TC-1;Neutrophil-activating peptide 2(1-66);Neutrophil-activating peptide 2(1-63)	PPBP	sp|P02775|CXCL7_HUMAN Platelet basic protein OS=Homo sapiens OX=9606 GN=PPBP PE=1 SV=3	1	5	5	5	2	4	1	2	3	3	3	3	2	4	4	4	4	3	4	4	5	5	4	4	3	2	3	5	4	4	4	0	2	3	4	1	1	4	4	5	5	5
P02776	P02776	5	5	3	Platelet factor 4;Platelet factor 4, short form	PF4	sp|P02776|PLF4_HUMAN Platelet factor 4 OS=Homo sapiens OX=9606 GN=PF4 PE=1 SV=2	1	5	5	3	2	2	2	1	1	1	2	2	1	2	1	1	1	2	2	2	2	2	2	2	2	1	1	2	3	2	2	2	1	2	2	2	2	2	3	3	3	2
P02786	P02786	26	26	26	Transferrin receptor protein 1;Transferrin receptor protein 1, serum form	TFRC	sp|P02786|TFR1_HUMAN Transferrin receptor protein 1 OS=Homo sapiens OX=9606 GN=TFRC PE=1 SV=2	1	26	26	26	8	11	13	15	4	2	6	5	2	6	5	15	15	0	4	1	1	11	12	20	19	5	6	12	14	3	1	0	0	6	3	8	8	5	5	1	1	9
P02787;CON__Q2HJF0	P02787	46;1	46;1	45;0	Serotransferrin	TF	sp|P02787|TRFE_HUMAN Serotransferrin OS=Homo sapiens OX=9606 GN=TF PE=1 SV=3	2	46	46	45	17	22	23	23	28	31	26	26	21	28	21	26	26	21	24	29	29	26	29	29	29	19	21	26	28	19	20	21	23	24	25	24	26	29	30	26	25	29
P02788;P02788-2	P02788;P02788-2	22;21	22;21	21;20	Lactotransferrin;Lactoferricin-H;Kaliocin-1;Lactoferroxin-A;Lactoferroxin-B;Lactoferroxin-C	LTF	sp|P02788|TRFL_HUMAN Lactotransferrin OS=Homo sapiens OX=9606 GN=LTF PE=1 SV=6;sp|P02788-2|TRFL_HUMAN Isoform DeltaLf of Lactotransferrin OS=Homo sapiens OX=9606 GN=LTF	2	22	22	21	0	2	2	1	3	2	2	1	0	2	0	4	11	0	1	0	0	7	10	5	9	3	6	9	8	0	3	0	1	13	13	0	1	10	11	2	3	4
P02790	P02790	17	17	17	Hemopexin	HPX	sp|P02790|HEMO_HUMAN Hemopexin OS=Homo sapiens OX=9606 GN=HPX PE=1 SV=2	1	17	17	17	2	5	6	5	7	8	4	4	4	5	2	7	9	6	9	10	11	9	12	10	10	4	6	9	9	8	9	10	10	9	9	9	10	12	9	11	8	11
P02792	P02792	3	3	3	Ferritin light chain	FTL	sp|P02792|FRIL_HUMAN Ferritin light chain OS=Homo sapiens OX=9606 GN=FTL PE=1 SV=2	1	3	3	3	0	1	0	0	1	0	0	0	0	0	0	0	1	0	0	1	1	1	1	2	0	0	0	2	2	1	2	2	2	3	2	0	1	1	1	1	1	1
P03951-2;P03951	P03951-2;P03951	3;3	3;3	3;3	Coagulation factor XI;Coagulation factor XIa heavy chain;Coagulation factor XIa light chain	F11	sp|P03951-2|FA11_HUMAN Isoform 2 of Coagulation factor XI OS=Homo sapiens OX=9606 GN=F11;sp|P03951|FA11_HUMAN Coagulation factor XI OS=Homo sapiens OX=9606 GN=F11 PE=1 SV=1	2	3	3	3	0	0	0	0	0	0	0	0	0	0	0	0	0	0	0	0	1	1	1	1	2	0	0	0	1	0	0	1	0	1	0	1	1	0	0	0	0	1
P03952	P03952	9	9	9	Plasma kallikrein;Plasma kallikrein heavy chain;Plasma kallikrein light chain	KLKB1	sp|P03952|KLKB1_HUMAN Plasma kallikrein OS=Homo sapiens OX=9606 GN=KLKB1 PE=1 SV=1	1	9	9	9	0	0	1	1	0	0	3	4	1	3	0	2	1	0	0	0	0	5	3	4	1	0	1	2	1	3	2	2	3	3	3	1	3	1	1	0	2	4
P04003	P04003	23	23	22	C4b-binding protein alpha chain	C4BPA	sp|P04003|C4BPA_HUMAN C4b-binding protein alpha chain OS=Homo sapiens OX=9606 GN=C4BPA PE=1 SV=2	1	23	23	22	9	10	12	11	12	11	12	12	10	14	13	16	14	14	13	16	16	16	15	14	16	11	12	14	16	12	14	14	16	12	14	10	12	14	13	15	14	13
P04004	P04004	8	8	7	Vitronectin;Vitronectin V65 subunit;Vitronectin V10 subunit;Somatomedin-B	VTN	sp|P04004|VTNC_HUMAN Vitronectin OS=Homo sapiens OX=9606 GN=VTN PE=1 SV=1	1	8	8	7	4	4	3	5	4	3	4	4	3	5	4	4	6	3	4	4	4	5	5	6	5	4	4	6	5	5	4	5	5	6	5	5	5	6	6	6	5	6
P04040	P04040	15	15	15	Catalase	CAT	sp|P04040|CATA_HUMAN Catalase OS=Homo sapiens OX=9606 GN=CAT PE=1 SV=3	1	15	15	15	0	0	1	2	0	2	4	5	1	6	3	6	9	1	1	2	2	3	5	4	4	0	2	4	5	0	0	1	1	2	3	0	2	8	8	3	2	3
P04070;P04070-2	P04070;P04070-2	2;2	2;2	2;2	Vitamin K-dependent protein C;Vitamin K-dependent protein C light chain;Vitamin K-dependent protein C heavy chain;Activation peptide	PROC	sp|P04070|PROC_HUMAN Vitamin K-dependent protein C OS=Homo sapiens OX=9606 GN=PROC PE=1 SV=1;sp|P04070-2|PROC_HUMAN Isoform 2 of Vitamin K-dependent protein C OS=Homo sapiens OX=9606 GN=PROC	2	2	2	2	0	0	0	0	0	0	0	0	0	0	0	0	0	0	1	0	0	1	1	0	1	0	0	0	0	0	0	0	0	0	0	0	0	0	0	0	1	0
P04075;P04075-2	P04075;P04075-2	12;10	12;10	10;8	Fructose-bisphosphate aldolase A	ALDOA	sp|P04075|ALDOA_HUMAN Fructose-bisphosphate aldolase A OS=Homo sapiens OX=9606 GN=ALDOA PE=1 SV=2;sp|P04075-2|ALDOA_HUMAN Isoform 2 of Fructose-bisphosphate aldolase A OS=Homo sapiens OX=9606 GN=ALDOA	2	12	12	10	1	4	1	1	0	0	2	2	1	2	1	5	5	3	2	3	4	5	5	2	5	1	2	6	7	1	2	2	1	5	4	2	2	5	6	4	6	6
P04080	P04080	3	3	3	Cystatin-B	CSTB	sp|P04080|CYTB_HUMAN Cystatin-B OS=Homo sapiens OX=9606 GN=CSTB PE=1 SV=2	1	3	3	3	0	0	0	0	0	0	0	0	0	0	0	2	2	0	0	0	0	0	0	0	0	0	0	0	0	0	0	0	0	0	0	0	0	2	2	0	0	0
P04083	P04083	5	5	5	Annexin A1	ANXA1	sp|P04083|ANXA1_HUMAN Annexin A1 OS=Homo sapiens OX=9606 GN=ANXA1 PE=1 SV=2	1	5	5	5	0	0	1	0	1	0	0	0	0	0	0	3	2	0	0	0	0	2	1	0	1	1	0	1	2	0	0	0	0	0	1	0	0	4	2	0	0	0
P04114;CON__ENSEMBL:ENSBTAP00000032840	P04114	232;3	232;3	232;3	Apolipoprotein B-100;Apolipoprotein B-48	APOB	sp|P04114|APOB_HUMAN Apolipoprotein B-100 OS=Homo sapiens OX=9606 GN=APOB PE=1 SV=2	2	232	232	232	96	112	92	81	93	95	105	106	80	108	82	109	132	103	116	109	118	134	145	132	144	72	91	132	146	109	125	64	77	116	125	89	107	154	147	131	134	144
P04179-4;P04179;P04179-3;P04179-2	P04179-4;P04179;P04179-3;P04179-2	2;2;1;1	2;2;1;1	2;2;1;1	Superoxide dismutase [Mn], mitochondrial	SOD2	sp|P04179-4|SODM_HUMAN Isoform 4 of Superoxide dismutase [Mn], mitochondrial OS=Homo sapiens OX=9606 GN=SOD2;sp|P04179|SODM_HUMAN Superoxide dismutase [Mn], mitochondrial OS=Homo sapiens OX=9606 GN=SOD2 PE=1 SV=3;sp|P04179-3|SODM_HUMAN Isoform 3 of Superox	4	2	2	2	1	1	1	1	1	1	1	1	1	2	1	2	2	1	1	0	0	2	2	1	1	1	1	1	2	1	1	0	0	2	1	0	0	1	1	1	2	0
P04180	P04180	2	2	2	Phosphatidylcholine-sterol acyltransferase	LCAT	sp|P04180|LCAT_HUMAN Phosphatidylcholine-sterol acyltransferase OS=Homo sapiens OX=9606 GN=LCAT PE=1 SV=1	1	2	2	2	0	0	0	0	1	1	1	0	0	1	0	0	0	0	0	0	0	0	0	0	1	0	0	0	0	0	0	0	0	0	0	0	0	1	1	0	0	1
P04196	P04196	10	10	10	Histidine-rich glycoprotein	HRG	sp|P04196|HRG_HUMAN Histidine-rich glycoprotein OS=Homo sapiens OX=9606 GN=HRG PE=1 SV=1	1	10	10	10	1	0	1	0	1	1	0	0	1	0	0	2	3	3	4	3	4	3	4	2	4	0	0	4	4	3	3	4	4	2	2	3	4	4	4	3	2	6
P04217;P04217-2;CON__Q2KJF1	P04217;P04217-2	11;7;1	11;7;1	11;7;1	Alpha-1B-glycoprotein	A1BG	sp|P04217|A1BG_HUMAN Alpha-1B-glycoprotein OS=Homo sapiens OX=9606 GN=A1BG PE=1 SV=4;sp|P04217-2|A1BG_HUMAN Isoform 2 of Alpha-1B-glycoprotein OS=Homo sapiens OX=9606 GN=A1BG	3	11	11	11	1	5	1	1	3	3	3	4	0	3	1	1	3	4	6	8	6	8	9	5	7	0	1	8	6	3	3	6	5	7	6	6	5	3	3	8	6	9
Q29974;P04229;Q9TQE0;Q30154;Q30167	Q29974;P04229;Q9TQE0;Q30154	5;5;3;3;2	2;2;1;1;1	0;0;0;0;0	HLA class II histocompatibility antigen, DRB1-16 beta chain;HLA class II histocompatibility antigen, DRB1-1 beta chain;HLA class II histocompatibility antigen, DRB1-9 beta chain;HLA class II histocompatibility antigen, DR beta 5 chain	HLA-DRB1;HLA-DRB5	sp|Q29974|2B1G_HUMAN HLA class II histocompatibility antigen, DRB1-16 beta chain OS=Homo sapiens OX=9606 GN=HLA-DRB1 PE=1 SV=1;sp|P04229|2B11_HUMAN HLA class II histocompatibility antigen, DRB1-1 beta chain OS=Homo sapiens OX=9606 GN=HLA-DRB1 PE=1 SV=2;sp|	5	5	2	0	0	0	1	0	0	0	0	0	0	0	0	3	3	0	1	0	0	2	1	1	1	0	0	1	0	0	0	0	0	1	1	1	1	1	1	0	0	2
P04264;CON__P04264;CON__H-INV:HIT000016045	P04264;CON__P04264	49;48;2	49;48;2	38;37;0	Keratin, type II cytoskeletal 1	KRT1	sp|P04264|K2C1_HUMAN Keratin, type II cytoskeletal 1 OS=Homo sapiens OX=9606 GN=KRT1 PE=1 SV=6;	3	49	49	38	24	25	28	24	30	28	32	32	26	34	31	27	28	23	26	20	20	23	26	26	28	31	32	28	27	14	15	15	14	21	22	20	21	30	31	18	21	20
P04275;P04275-2	P04275	117;7	117;7	117;7	von Willebrand factor;von Willebrand antigen 2	VWF	sp|P04275|VWF_HUMAN von Willebrand factor OS=Homo sapiens OX=9606 GN=VWF PE=1 SV=4	2	117	117	117	24	21	55	41	21	10	9	15	8	16	11	49	51	72	78	67	68	46	45	75	72	19	33	84	76	62	58	56	51	48	46	37	33	36	30	38	33	46
P04278-4;P04278-2;P04278-3;P04278-5;P04278;CON__Q6T181	P04278-4;P04278-2;P04278-3;P04278-5;P04278;CON__Q6T181	2;2;2;2;2;1	2;2;2;2;2;1	2;2;2;2;2;1	Sex hormone-binding globulin	SHBG	sp|P04278-4|SHBG_HUMAN Isoform 4 of Sex hormone-binding globulin OS=Homo sapiens OX=9606 GN=SHBG;sp|P04278-2|SHBG_HUMAN Isoform 2 of Sex hormone-binding globulin OS=Homo sapiens OX=9606 GN=SHBG;sp|P04278-3|SHBG_HUMAN Isoform 3 of Sex hormone-binding globul	6	2	2	2	0	1	0	0	0	0	0	0	0	0	0	0	0	0	0	0	0	1	1	0	0	0	0	1	1	1	1	0	1	0	1	0	0	0	0	0	1	1
P04406-2;P04406;O14556	P04406-2;P04406	11;11;1	11;11;1	11;11;1	Glyceraldehyde-3-phosphate dehydrogenase	GAPDH	sp|P04406-2|G3P_HUMAN Isoform 2 of Glyceraldehyde-3-phosphate dehydrogenase OS=Homo sapiens OX=9606 GN=GAPDH;sp|P04406|G3P_HUMAN Glyceraldehyde-3-phosphate dehydrogenase OS=Homo sapiens OX=9606 GN=GAPDH PE=1 SV=3	3	11	11	11	2	2	3	3	2	2	2	3	2	3	3	4	8	4	5	3	4	5	6	6	6	2	3	5	5	3	4	3	3	6	5	5	4	4	4	7	4	6
P04430	P04430	2	2	2	Ig kappa chain V-I region BAN		sp|P04430|KV116_HUMAN Immunoglobulin kappa variable 1-16 OS=Homo sapiens OX=9606 GN=IGKV1-16 PE=1 SV=2	1	2	2	2	0	0	1	1	0	0	1	1	0	1	0	0	0	0	0	0	1	1	1	1	1	1	1	1	1	0	1	1	0	1	0	1	1	1	1	1	1	0
P04439;P30455;P30443;P13746;P13746-2	P04439;P30455;P30443;P13746;P13746-2	9;8;8;8;8	5;4;4;4;4	1;0;0;0;0	HLA class I histocompatibility antigen, A-3 alpha chain;HLA class I histocompatibility antigen, A-36 alpha chain;HLA class I histocompatibility antigen, A-1 alpha chain;HLA class I histocompatibility antigen, A-11 alpha chain	HLA-A	sp|P04439|1A03_HUMAN HLA class I histocompatibility antigen, A-3 alpha chain OS=Homo sapiens OX=9606 GN=HLA-A PE=1 SV=2;sp|P30455|1A36_HUMAN HLA class I histocompatibility antigen, A-36 alpha chain OS=Homo sapiens OX=9606 GN=HLA-A PE=1 SV=1;sp|P30443|1A01_	5	9	5	1	2	2	2	2	1	2	2	2	1	1	2	7	8	2	2	5	5	3	3	4	4	2	2	7	7	4	5	2	3	5	5	4	5	3	2	2	2	5
P04746-2;P19961-2;P19961;P04746;P04745	P04746-2;P19961-2;P19961;P04746;P04745	1;1;1;1;1	1;1;1;1;1	1;1;1;1;1	Pancreatic alpha-amylase;Alpha-amylase 2B;Alpha-amylase 1	AMY2A;AMY2B;AMY1A	sp|P04746-2|AMYP_HUMAN Isoform 2 of Pancreatic alpha-amylase OS=Homo sapiens OX=9606 GN=AMY2A;sp|P19961-2|AMY2B_HUMAN Isoform 2 of Alpha-amylase 2B OS=Homo sapiens OX=9606 GN=AMY2B;sp|P19961|AMY2B_HUMAN Alpha-amylase 2B OS=Homo sapiens OX=9606 GN=AMY2B PE=	5	1	1	1	0	0	0	0	0	0	0	0	0	0	0	1	0	0	0	0	0	0	0	0	0	0	0	0	0	0	0	0	0	0	0	0	0	1	1	0	0	0
P04792	P04792	5	5	5	Heat shock protein beta-1	HSPB1	sp|P04792|HSPB1_HUMAN Heat shock protein beta-1 OS=Homo sapiens OX=9606 GN=HSPB1 PE=1 SV=2	1	5	5	5	0	0	1	0	1	1	0	0	0	0	0	4	3	0	1	3	2	2	2	2	2	0	0	2	2	0	0	0	0	0	1	0	1	1	1	0	0	2
P04839	P04839	4	4	4	Cytochrome b-245 heavy chain	CYBB	sp|P04839|CY24B_HUMAN Cytochrome b-245 heavy chain OS=Homo sapiens OX=9606 GN=CYBB PE=1 SV=2	1	4	4	4	0	0	0	0	0	0	1	0	0	1	0	1	1	0	0	1	0	2	2	2	2	0	1	2	2	1	0	0	0	2	2	0	0	1	1	1	0	1
P04843	P04843	9	9	9	Dolichyl-diphosphooligosaccharide--protein glycosyltransferase subunit 1	RPN1	sp|P04843|RPN1_HUMAN Dolichyl-diphosphooligosaccharide--protein glycosyltransferase subunit 1 OS=Homo sapiens OX=9606 GN=RPN1 PE=1 SV=1	1	9	9	9	1	1	0	0	0	0	0	0	0	0	0	4	5	0	0	0	0	2	3	1	0	0	1	3	1	0	0	0	0	1	1	0	0	0	1	0	0	0
P04844-2;P04844	P04844-2;P04844	5;5	5;5	5;5	Dolichyl-diphosphooligosaccharide--protein glycosyltransferase subunit 2	RPN2	sp|P04844-2|RPN2_HUMAN Isoform 2 of Dolichyl-diphosphooligosaccharide--protein glycosyltransferase subunit 2 OS=Homo sapiens OX=9606 GN=RPN2;sp|P04844|RPN2_HUMAN Dolichyl-diphosphooligosaccharide--protein glycosyltransferase subunit 2 OS=Homo sapiens OX=96	2	5	5	5	0	0	0	0	0	0	0	0	0	0	0	4	1	0	0	0	0	0	0	0	0	0	1	1	1	0	0	0	0	1	1	0	0	1	0	0	0	0
P04899;P04899-4;P04899-6;P04899-3;P04899-5;P63096;P63096-2;P09471-2;P09471;P11488;P19087;A8MTJ3	P04899;P04899-4;P04899-6;P04899-3;P04899-5	10;10;9;9;9;4;3;3;2;1;1;1	10;10;9;9;9;4;3;3;2;1;1;1	0;0;0;0;0;0;0;0;0;0;0;0	Guanine nucleotide-binding protein G(i) subunit alpha-2	GNAI2	sp|P04899|GNAI2_HUMAN Guanine nucleotide-binding protein G(i) subunit alpha-2 OS=Homo sapiens OX=9606 GN=GNAI2 PE=1 SV=3;sp|P04899-4|GNAI2_HUMAN Isoform sGi2 of Guanine nucleotide-binding protein G(i) subunit alpha-2 OS=Homo sapiens OX=9606 GN=GNAI2;sp|P04	12	10	10	0	3	4	5	3	3	3	3	3	3	3	2	7	7	5	5	6	5	8	8	6	8	3	5	8	8	2	3	2	2	5	6	5	4	6	7	5	5	4
P04899-2	P04899-2	10	1	1	Guanine nucleotide-binding protein G(i) subunit alpha-2	GNAI2	sp|P04899-2|GNAI2_HUMAN Isoform 2 of Guanine nucleotide-binding protein G(i) subunit alpha-2 OS=Homo sapiens OX=9606 GN=GNAI2	1	10	1	1	2	3	4	2	3	2	3	2	2	2	2	6	6	4	4	5	4	7	7	5	7	3	5	7	7	1	2	1	1	4	5	4	4	6	6	4	4	3
P04921-2;P04921-3;P04921	P04921-2;P04921-3;P04921	2;2;2	2;2;2	2;2;2	Glycophorin-C	GYPC	sp|P04921-2|GLPC_HUMAN Isoform Glycophorin-D of Glycophorin-C OS=Homo sapiens OX=9606 GN=GYPC;sp|P04921-3|GLPC_HUMAN Isoform 3 of Glycophorin-C OS=Homo sapiens OX=9606 GN=GYPC;sp|P04921|GLPC_HUMAN Glycophorin-C OS=Homo sapiens OX=9606 GN=GYPC PE=1 SV=1	3	2	2	2	0	0	1	1	0	0	0	0	0	0	0	1	1	0	0	1	0	0	1	1	1	0	0	1	1	0	0	0	0	0	1	1	1	1	1	1	0	0
P05023-3;P05023-4;P05023;P05023-2;P13637;P13637-2;P13637-3;P50993;Q13733;P20648;P54707;P54707-2	P05023-3;P05023-4;P05023;P05023-2;P13637;P13637-2;P13637-3	12;12;12;8;6;6;6;5;3;1;1;1	12;12;12;8;6;6;6;5;3;1;1;1	12;12;12;8;6;6;6;5;3;1;1;1	Sodium/potassium-transporting ATPase subunit alpha-1;Sodium/potassium-transporting ATPase subunit alpha-3	ATP1A1;ATP1A3	sp|P05023-3|AT1A1_HUMAN Isoform 3 of Sodium/potassium-transporting ATPase subunit alpha-1 OS=Homo sapiens OX=9606 GN=ATP1A1;sp|P05023-4|AT1A1_HUMAN Isoform 4 of Sodium/potassium-transporting ATPase subunit alpha-1 OS=Homo sapiens OX=9606 GN=ATP1A1;sp|P0502	12	12	12	12	0	1	1	0	0	0	0	0	0	0	0	11	9	0	0	0	2	2	5	6	6	0	1	5	4	0	0	0	0	0	1	0	0	5	5	0	1	2
P05089-2;P05089;P05089-3	P05089-2;P05089;P05089-3	7;7;5	7;7;5	7;7;5	Arginase-1	ARG1	sp|P05089-2|ARGI1_HUMAN Isoform 2 of Arginase-1 OS=Homo sapiens OX=9606 GN=ARG1;sp|P05089|ARGI1_HUMAN Arginase-1 OS=Homo sapiens OX=9606 GN=ARG1 PE=1 SV=2;sp|P05089-3|ARGI1_HUMAN Isoform 3 of Arginase-1 OS=Homo sapiens OX=9606 GN=ARG1	3	7	7	7	0	0	1	0	0	0	0	0	1	1	0	3	3	1	0	1	1	1	1	2	1	0	0	1	0	0	0	0	0	1	0	1	1	0	1	0	1	0
P05090	P05090	5	5	5	Apolipoprotein D	APOD	sp|P05090|APOD_HUMAN Apolipoprotein D OS=Homo sapiens OX=9606 GN=APOD PE=1 SV=1	1	5	5	5	2	2	1	3	4	5	4	5	5	5	4	2	3	2	1	3	2	3	2	3	3	4	5	2	3	2	2	1	2	1	1	1	1	4	4	1	1	2
P05091;P05091-2	P05091;P05091-2	4;3	4;3	4;3	Aldehyde dehydrogenase, mitochondrial	ALDH2	sp|P05091|ALDH2_HUMAN Aldehyde dehydrogenase, mitochondrial OS=Homo sapiens OX=9606 GN=ALDH2 PE=1 SV=2;sp|P05091-2|ALDH2_HUMAN Isoform 2 of Aldehyde dehydrogenase, mitochondrial OS=Homo sapiens OX=9606 GN=ALDH2	2	4	4	4	0	0	0	0	0	0	0	1	0	0	0	3	4	0	0	0	0	0	0	0	0	0	0	0	0	0	0	0	0	0	0	0	0	0	0	0	0	0
P05106;P05106-2;P05106-3	P05106;P05106-2;P05106-3	31;28;28	31;28;28	31;28;28	Integrin beta-3	ITGB3	sp|P05106|ITB3_HUMAN Integrin beta-3 OS=Homo sapiens OX=9606 GN=ITGB3 PE=1 SV=2;sp|P05106-2|ITB3_HUMAN Isoform Beta-3B of Integrin beta-3 OS=Homo sapiens OX=9606 GN=ITGB3;sp|P05106-3|ITB3_HUMAN Isoform Beta-3C of Integrin beta-3 OS=Homo sapiens OX=9606 GN=	3	31	31	31	9	10	10	13	10	9	15	15	10	18	12	17	19	11	11	13	15	18	16	12	16	11	17	17	17	6	8	3	4	12	10	6	10	17	17	11	11	12
P05107	P05107	14	14	14	Integrin beta-2	ITGB2	sp|P05107|ITB2_HUMAN Integrin beta-2 OS=Homo sapiens OX=9606 GN=ITGB2 PE=1 SV=2	1	14	14	14	1	1	2	1	3	0	1	1	0	1	1	10	3	0	0	0	0	2	3	0	2	0	4	3	3	1	0	0	0	2	3	0	0	8	8	0	0	2
P05109	P05109	7	7	7	Protein S100-A8;Protein S100-A8, N-terminally processed	S100A8	sp|P05109|S10A8_HUMAN Protein S100-A8 OS=Homo sapiens OX=9606 GN=S100A8 PE=1 SV=1	1	7	7	7	2	2	2	3	2	2	2	2	2	2	1	2	2	2	2	2	2	2	2	2	2	2	2	2	2	2	2	1	1	2	2	2	2	3	2	2	2	2
P05120	P05120	2	2	2	Plasminogen activator inhibitor 2	SERPINB2	sp|P05120|PAI2_HUMAN Plasminogen activator inhibitor 2 OS=Homo sapiens OX=9606 GN=SERPINB2 PE=1 SV=2	1	2	2	2	0	0	0	0	0	0	0	0	0	0	0	1	2	0	0	0	0	0	0	0	0	0	0	0	0	0	0	0	0	0	0	0	0	0	0	0	0	0
P05141	P05141	8	8	4	ADP/ATP translocase 2;ADP/ATP translocase 2, N-terminally processed	SLC25A5	sp|P05141|ADT2_HUMAN ADP/ATP translocase 2 OS=Homo sapiens OX=9606 GN=SLC25A5 PE=1 SV=7	1	8	8	4	0	1	0	0	0	0	0	0	0	0	1	3	4	0	1	0	0	2	2	1	1	1	0	3	4	0	0	0	0	1	1	0	0	0	0	0	0	2
P05154	P05154	5	5	5	Plasma serine protease inhibitor	SERPINA5	sp|P05154|IPSP_HUMAN Plasma serine protease inhibitor OS=Homo sapiens OX=9606 GN=SERPINA5 PE=1 SV=3	1	5	5	5	0	0	0	0	1	0	1	0	0	1	0	1	0	0	0	0	0	3	3	0	0	0	0	0	0	0	0	0	0	1	1	0	0	1	1	0	0	3
P05155-2;P05155;P05155-3;CON__P50448	P05155-2;P05155;P05155-3	11;11;11;1	11;11;11;1	11;11;11;1	Plasma protease C1 inhibitor	SERPING1	sp|P05155-2|IC1_HUMAN Isoform 2 of Plasma protease C1 inhibitor OS=Homo sapiens OX=9606 GN=SERPING1;sp|P05155|IC1_HUMAN Plasma protease C1 inhibitor OS=Homo sapiens OX=9606 GN=SERPING1 PE=1 SV=2;sp|P05155-3|IC1_HUMAN Isoform 3 of Plasma protease C1 inhibit	4	11	11	11	4	4	6	2	5	4	1	2	2	2	2	4	5	5	4	6	6	7	8	6	7	2	2	7	6	4	6	5	6	5	5	4	3	6	5	5	6	9
P05156;CON__Q32PI4	P05156	12;1	12;1	12;1	Complement factor I;Complement factor I heavy chain;Complement factor I light chain	CFI	sp|P05156|CFAI_HUMAN Complement factor I OS=Homo sapiens OX=9606 GN=CFI PE=1 SV=2	2	12	12	12	1	3	4	3	4	3	2	1	2	2	2	4	6	5	4	7	7	11	10	9	9	0	1	8	7	4	4	6	8	3	6	4	5	4	3	4	6	7
P05160;CON__Q2TBQ1	P05160	30;1	30;1	30;1	Coagulation factor XIII B chain	F13B	sp|P05160|F13B_HUMAN Coagulation factor XIII B chain OS=Homo sapiens OX=9606 GN=F13B PE=1 SV=3	2	30	30	30	0	0	2	2	1	1	1	1	0	1	1	3	5	12	13	13	15	8	5	5	8	3	3	8	9	25	25	22	26	19	19	23	20	5	5	26	28	11
P05164-2;P05164;P05164-3	P05164-2;P05164;P05164-3	7;7;7	7;7;7	7;7;7	Myeloperoxidase;Myeloperoxidase;89 kDa myeloperoxidase;84 kDa myeloperoxidase;Myeloperoxidase light chain;Myeloperoxidase heavy chain	MPO	sp|P05164-2|PERM_HUMAN Isoform H14 of Myeloperoxidase OS=Homo sapiens OX=9606 GN=MPO;sp|P05164|PERM_HUMAN Myeloperoxidase OS=Homo sapiens OX=9606 GN=MPO PE=1 SV=1;sp|P05164-3|PERM_HUMAN Isoform H7 of Myeloperoxidase OS=Homo sapiens OX=9606 GN=MPO	3	7	7	7	0	1	0	0	0	0	1	1	0	1	0	1	1	0	0	0	0	2	2	1	1	0	0	1	2	0	0	0	0	3	3	0	0	1	1	1	0	1
P05198	P05198	3	3	3	Eukaryotic translation initiation factor 2 subunit 1	EIF2S1	sp|P05198|IF2A_HUMAN Eukaryotic translation initiation factor 2 subunit 1 OS=Homo sapiens OX=9606 GN=EIF2S1 PE=1 SV=3	1	3	3	3	0	0	0	0	0	0	0	0	0	0	0	1	1	0	0	0	0	0	0	0	0	0	0	0	0	0	0	0	0	0	0	0	0	0	0	0	0	0
P05362	P05362	4	4	4	Intercellular adhesion molecule 1	ICAM1	sp|P05362|ICAM1_HUMAN Intercellular adhesion molecule 1 OS=Homo sapiens OX=9606 GN=ICAM1 PE=1 SV=2	1	4	4	4	0	0	0	0	0	0	0	0	0	0	0	0	3	0	0	0	0	0	1	2	2	0	0	1	1	0	0	0	0	0	0	0	0	1	1	0	0	1
P05387	P05387	3	3	3	60S acidic ribosomal protein P2	RPLP2	sp|P05387|RLA2_HUMAN 60S acidic ribosomal protein P2 OS=Homo sapiens OX=9606 GN=RPLP2 PE=1 SV=1	1	3	3	3	0	0	0	0	0	0	0	0	0	0	0	3	3	0	0	0	0	1	1	0	1	0	0	0	1	0	0	0	0	0	0	0	0	0	0	0	0	0
P05388-2;P05388;Q8NHW5	P05388-2;P05388;Q8NHW5	5;5;3	5;5;3	5;5;3	60S acidic ribosomal protein P0;60S acidic ribosomal protein P0-like	RPLP0;RPLP0P6	sp|P05388-2|RLA0_HUMAN Isoform 2 of 60S acidic ribosomal protein P0 OS=Homo sapiens OX=9606 GN=RPLP0;sp|P05388|RLA0_HUMAN 60S acidic ribosomal protein P0 OS=Homo sapiens OX=9606 GN=RPLP0 PE=1 SV=1;sp|Q8NHW5|RLA0L_HUMAN 60S acidic ribosomal protein P0-like	3	5	5	5	0	0	0	1	0	0	1	1	0	1	1	1	1	0	0	0	0	1	0	0	0	0	0	0	0	0	0	0	0	0	0	0	0	0	0	0	0	0
P05452;CON__Q2KIS7	P05452;CON__Q2KIS7	4;3	4;3	4;3	Tetranectin	CLEC3B	sp|P05452|TETN_HUMAN Tetranectin OS=Homo sapiens OX=9606 GN=CLEC3B PE=1 SV=3;	2	4	4	4	0	0	0	0	0	0	0	0	0	0	0	1	2	0	0	2	2	2	2	2	2	0	0	1	1	0	0	1	0	1	1	2	0	1	1	1	1	4
P05534;Q09160	P05534	9;4	2;0	0;0	HLA class I histocompatibility antigen, A-24 alpha chain	HLA-A	sp|P05534|1A24_HUMAN HLA class I histocompatibility antigen, A-24 alpha chain OS=Homo sapiens OX=9606 GN=HLA-A PE=1 SV=2	2	9	2	0	3	2	2	2	1	2	2	2	1	1	2	4	5	4	2	3	4	5	6	6	7	2	2	4	4	4	4	2	3	4	4	3	4	5	5	3	2	4
P05543;CON__Q9TT36	P05543	5;2	5;2	5;2	Thyroxine-binding globulin	SERPINA7	sp|P05543|THBG_HUMAN Thyroxine-binding globulin OS=Homo sapiens OX=9606 GN=SERPINA7 PE=1 SV=2	2	5	5	5	0	0	0	0	0	1	0	0	0	0	0	0	0	0	0	1	2	1	2	1	0	0	0	0	1	0	0	0	0	0	1	0	0	2	3	0	0	3
P05546;CON__ENSEMBL:ENSBTAP00000018574	P05546	13;1	13;1	13;1	Heparin cofactor 2	SERPIND1	sp|P05546|HEP2_HUMAN Heparin cofactor 2 OS=Homo sapiens OX=9606 GN=SERPIND1 PE=1 SV=3	2	13	13	13	1	4	5	4	5	6	4	5	5	4	5	5	5	2	6	7	7	8	8	8	8	2	3	7	7	3	6	4	4	5	8	6	6	8	9	6	5	7
P05556;P05556-2;P05556-5;P05556-4;P05556-3	P05556;P05556-2;P05556-5;P05556-4;P05556-3	13;12;12;12;12	13;12;12;12;12	13;12;12;12;12	Integrin beta-1	ITGB1	sp|P05556|ITB1_HUMAN Integrin beta-1 OS=Homo sapiens OX=9606 GN=ITGB1 PE=1 SV=2;sp|P05556-2|ITB1_HUMAN Isoform 2 of Integrin beta-1 OS=Homo sapiens OX=9606 GN=ITGB1;sp|P05556-5|ITB1_HUMAN Isoform 5 of Integrin beta-1 OS=Homo sapiens OX=9606 GN=ITGB1;sp|P05	5	13	13	13	0	2	1	3	1	1	2	1	0	2	1	7	7	0	3	1	4	5	7	3	6	0	3	6	7	1	1	0	0	2	5	0	1	7	4	4	5	2
P05771;P05771-2	P05771;P05771-2	4;4	4;4	3;3	Protein kinase C beta type	PRKCB	sp|P05771|KPCB_HUMAN Protein kinase C beta type OS=Homo sapiens OX=9606 GN=PRKCB PE=1 SV=4;sp|P05771-2|KPCB_HUMAN Isoform Beta-II of Protein kinase C beta type OS=Homo sapiens OX=9606 GN=PRKCB	2	4	4	3	1	1	1	0	0	0	0	0	0	0	0	3	1	0	0	0	0	1	2	1	0	0	0	2	2	0	0	0	0	1	1	0	0	2	2	0	0	0
P06312	P06312	3	3	3	Ig kappa chain V-IV region	IGKV4-1	sp|P06312|KV401_HUMAN Immunoglobulin kappa variable 4-1 OS=Homo sapiens OX=9606 GN=IGKV4-1 PE=1 SV=1	1	3	3	3	1	1	1	0	0	1	0	1	1	1	1	1	0	2	0	1	1	2	2	1	2	0	1	1	2	1	2	2	2	2	2	2	2	1	1	2	2	2
P06331;P0DP06;A0A0C4DH41;P01825;P01824	P06331;P0DP06;A0A0C4DH41;P01825;P01824	3;2;2;2;2	3;2;2;2;2	1;0;0;0;0	Ig heavy chain V-II region ARH-77;Ig heavy chain V-II region NEWM;Ig heavy chain V-II region WAH	IGHV4-61	sp|P06331|HV434_HUMAN Immunoglobulin heavy variable 4-34 OS=Homo sapiens OX=9606 GN=IGHV4-34 PE=1 SV=2;sp|P0DP06|HVD34_HUMAN Immunoglobulin heavy variable 4-30-4 OS=Homo sapiens OX=9606 GN=IGHV4-30-4 PE=3 SV=1;sp|A0A0C4DH41|HV461_HUMAN Immunoglobulin heavy	5	3	3	1	1	1	1	1	2	2	1	1	1	1	1	1	1	1	0	1	1	1	1	0	1	2	2	1	1	1	1	1	1	1	1	2	2	2	2	2	2	1
P06396;P06396-2;P06396-4;P06396-3;CON__Q3SX14;REV__Q6TDU7-4;REV__Q6TDU7-2;REV__Q6TDU7-3;REV__Q6TDU7	P06396;P06396-2;P06396-4;P06396-3	20;19;19;19;9;1;1;1;1	20;19;19;19;9;1;1;1;1	20;19;19;19;9;1;1;1;1	Gelsolin	GSN	sp|P06396|GELS_HUMAN Gelsolin OS=Homo sapiens OX=9606 GN=GSN PE=1 SV=1;sp|P06396-2|GELS_HUMAN Isoform 2 of Gelsolin OS=Homo sapiens OX=9606 GN=GSN;sp|P06396-4|GELS_HUMAN Isoform 4 of Gelsolin OS=Homo sapiens OX=9606 GN=GSN;sp|P06396-3|GELS_HUMAN Isoform 3	9	20	20	20	5	4	5	2	4	5	5	5	1	6	3	4	5	3	4	7	6	6	7	7	5	4	3	10	8	4	7	8	7	7	7	5	6	7	6	7	6	8
P06454-2;P06454	P06454-2;P06454	1;1	1;1	1;1	Prothymosin alpha;Prothymosin alpha, N-terminally processed;Thymosin alpha-1	PTMA	sp|P06454-2|PTMA_HUMAN Isoform 2 of Prothymosin alpha OS=Homo sapiens OX=9606 GN=PTMA;sp|P06454|PTMA_HUMAN Prothymosin alpha OS=Homo sapiens OX=9606 GN=PTMA PE=1 SV=2	2	1	1	1	0	0	0	0	0	0	0	0	0	0	0	1	1	0	0	0	0	0	0	0	0	0	0	0	0	0	0	0	0	0	0	0	0	0	0	0	0	0
P06576	P06576	15	15	15	ATP synthase subunit beta, mitochondrial	ATP5B	sp|P06576|ATPB_HUMAN ATP synthase subunit beta, mitochondrial OS=Homo sapiens OX=9606 GN=ATP5F1B PE=1 SV=3	1	15	15	15	2	4	3	2	1	1	2	1	0	3	0	7	8	2	3	4	2	8	9	8	8	4	4	10	9	4	3	0	1	6	8	0	0	6	7	5	4	5
P06681;P06681-3;P06681-2	P06681;P06681-3;P06681-2	9;9;7	9;9;7	9;9;7	Complement C2;Complement C2b fragment;Complement C2a fragment	C2	sp|P06681|CO2_HUMAN Complement C2 OS=Homo sapiens OX=9606 GN=C2 PE=1 SV=2;sp|P06681-3|CO2_HUMAN Isoform 3 of Complement C2 OS=Homo sapiens OX=9606 GN=C2;sp|P06681-2|CO2_HUMAN Isoform 2 of Complement C2 OS=Homo sapiens OX=9606 GN=C2	3	9	9	9	0	0	1	0	1	0	0	0	0	0	0	0	0	0	1	2	1	4	5	2	3	0	0	3	3	0	0	0	0	2	3	0	0	1	2	2	0	6
P06702	P06702	7	7	7	Protein S100-A9	S100A9	sp|P06702|S10A9_HUMAN Protein S100-A9 OS=Homo sapiens OX=9606 GN=S100A9 PE=1 SV=1	1	7	7	7	1	2	2	3	2	2	3	3	0	2	1	3	4	3	2	3	2	4	4	4	3	2	3	3	4	2	2	2	1	3	3	2	3	4	4	3	3	3
P06727	P06727	22	22	20	Apolipoprotein A-IV	APOA4	sp|P06727|APOA4_HUMAN Apolipoprotein A-IV OS=Homo sapiens OX=9606 GN=APOA4 PE=1 SV=3	1	22	22	20	9	9	7	11	15	12	16	15	12	14	10	13	11	8	10	9	13	11	13	10	12	6	12	11	13	8	10	9	10	11	11	9	11	15	15	10	10	12
P06730;P06730-3;P06730-2	P06730;P06730-3;P06730-2	2;2;2	2;2;2	2;2;2	Eukaryotic translation initiation factor 4E	EIF4E	sp|P06730|IF4E_HUMAN Eukaryotic translation initiation factor 4E OS=Homo sapiens OX=9606 GN=EIF4E PE=1 SV=2;sp|P06730-3|IF4E_HUMAN Isoform 3 of Eukaryotic translation initiation factor 4E OS=Homo sapiens OX=9606 GN=EIF4E;sp|P06730-2|IF4E_HUMAN Isoform 2 of	3	2	2	2	0	0	1	1	1	0	0	0	0	0	0	0	1	0	0	0	0	0	0	0	0	0	1	0	0	0	0	0	0	0	0	0	0	0	0	0	0	0
P06733;P06733-2;P09104-2;P09104	P06733;P06733-2	11;8;1;1	11;8;1;1	10;8;0;0	Alpha-enolase	ENO1	sp|P06733|ENOA_HUMAN Alpha-enolase OS=Homo sapiens OX=9606 GN=ENO1 PE=1 SV=2;sp|P06733-2|ENOA_HUMAN Isoform MBP-1 of Alpha-enolase OS=Homo sapiens OX=9606 GN=ENO1	4	11	11	10	2	2	2	3	1	2	2	2	2	3	2	6	7	1	3	2	1	6	6	6	6	1	3	6	6	1	1	1	0	7	7	5	4	3	3	5	4	3
P06737-2;P06737	P06737-2;P06737	6;6	6;6	5;5	Glycogen phosphorylase, liver form	PYGL	sp|P06737-2|PYGL_HUMAN Isoform 2 of Glycogen phosphorylase, liver form OS=Homo sapiens OX=9606 GN=PYGL;sp|P06737|PYGL_HUMAN Glycogen phosphorylase, liver form OS=Homo sapiens OX=9606 GN=PYGL PE=1 SV=4	2	6	6	5	0	0	0	0	0	0	0	0	0	0	0	2	3	0	0	0	0	1	0	1	0	0	0	0	0	0	0	0	0	0	0	0	0	1	0	0	0	0
P06744-2;P06744;CON__Q3ZBD7	P06744-2;P06744	6;6;2	6;6;2	6;6;2	Glucose-6-phosphate isomerase	GPI	sp|P06744-2|G6PI_HUMAN Isoform 2 of Glucose-6-phosphate isomerase OS=Homo sapiens OX=9606 GN=GPI;sp|P06744|G6PI_HUMAN Glucose-6-phosphate isomerase OS=Homo sapiens OX=9606 GN=GPI PE=1 SV=4	3	6	6	6	0	0	0	0	0	0	0	0	0	1	0	4	1	0	0	0	0	0	1	0	1	0	0	1	1	0	0	0	0	0	0	0	0	1	1	0	0	0
P06748-3;P06748-2;P06748	P06748-3;P06748-2;P06748	1;1;1	1;1;1	1;1;1	Nucleophosmin	NPM1	sp|P06748-3|NPM_HUMAN Isoform 3 of Nucleophosmin OS=Homo sapiens OX=9606 GN=NPM1;sp|P06748-2|NPM_HUMAN Isoform 2 of Nucleophosmin OS=Homo sapiens OX=9606 GN=NPM1;sp|P06748|NPM_HUMAN Nucleophosmin OS=Homo sapiens OX=9606 GN=NPM1 PE=1 SV=2	3	1	1	1	0	0	0	0	0	0	0	0	0	0	0	1	1	0	0	0	0	0	0	0	0	0	0	0	0	0	0	0	0	0	0	0	0	0	0	0	0	0
P06753	P06753	6	1	1	Tropomyosin alpha-3 chain	TPM3	sp|P06753|TPM3_HUMAN Tropomyosin alpha-3 chain OS=Homo sapiens OX=9606 GN=TPM3 PE=1 SV=2	1	6	1	1	1	1	2	1	1	1	1	1	1	3	1	4	3	2	3	3	3	3	3	3	3	3	3	3	3	1	2	0	0	2	3	0	1	4	5	2	4	2
P06753-5;P06753-2;P06753-4;P06753-3;P06753-6;P06753-7	P06753-5;P06753-2;P06753-4;P06753-3;P06753-6	10;10;9;9;9;4	10;10;9;9;9;4	5;5;4;4;4;1	Tropomyosin alpha-3 chain	TPM3	sp|P06753-5|TPM3_HUMAN Isoform 5 of Tropomyosin alpha-3 chain OS=Homo sapiens OX=9606 GN=TPM3;sp|P06753-2|TPM3_HUMAN Isoform 2 of Tropomyosin alpha-3 chain OS=Homo sapiens OX=9606 GN=TPM3;sp|P06753-4|TPM3_HUMAN Isoform 4 of Tropomyosin alpha-3 chain OS=Hom	6	10	10	5	1	1	3	4	1	1	2	3	2	4	3	6	7	3	5	4	5	5	6	5	5	5	4	5	6	1	2	0	0	4	5	0	1	6	6	3	6	4
P06858	P06858	3	3	3	Lipoprotein lipase	LPL	sp|P06858|LIPL_HUMAN Lipoprotein lipase OS=Homo sapiens OX=9606 GN=LPL PE=1 SV=1	1	3	3	3	0	0	0	0	0	0	0	0	0	0	0	0	0	0	0	0	0	0	0	0	0	1	0	1	0	0	0	0	0	0	0	0	0	2	1	0	0	0
P07108;P07108-3;P07108-2;P07108-4;P07108-5;P07108-6	P07108;P07108-3;P07108-2;P07108-4;P07108-5;P07108-6	2;2;2;2;2;1	2;2;2;2;2;1	2;2;2;2;2;1	Acyl-CoA-binding protein	DBI	sp|P07108|ACBP_HUMAN Acyl-CoA-binding protein OS=Homo sapiens OX=9606 GN=DBI PE=1 SV=2;sp|P07108-3|ACBP_HUMAN Isoform 3 of Acyl-CoA-binding protein OS=Homo sapiens OX=9606 GN=DBI;sp|P07108-2|ACBP_HUMAN Isoform 2 of Acyl-CoA-binding protein OS=Homo sapiens	6	2	2	2	0	0	0	0	0	0	0	0	0	0	0	0	1	0	0	0	0	0	0	0	0	0	0	0	0	0	0	0	0	0	0	0	0	0	0	0	0	0
P07195	P07195	7	7	7	L-lactate dehydrogenase B chain	LDHB	sp|P07195|LDHB_HUMAN L-lactate dehydrogenase B chain OS=Homo sapiens OX=9606 GN=LDHB PE=1 SV=2	1	7	7	7	1	2	1	2	0	1	2	2	1	3	2	3	5	0	1	1	1	3	4	3	4	1	2	6	4	0	1	0	0	2	2	1	1	3	3	2	3	2
P07203;P07203-2	P07203	5;1	5;1	5;1	Glutathione peroxidase 1	GPX1	sp|P07203|GPX1_HUMAN Glutathione peroxidase 1 OS=Homo sapiens OX=9606 GN=GPX1 PE=1 SV=4	2	5	5	5	0	0	0	0	0	0	0	0	0	0	0	1	1	0	0	1	1	0	1	1	1	0	1	4	3	0	0	0	0	0	0	0	0	0	0	0	0	0
P07225;CON__P07224	P07225	15;1	15;1	15;1	Vitamin K-dependent protein S	PROS1	sp|P07225|PROS_HUMAN Vitamin K-dependent protein S OS=Homo sapiens OX=9606 GN=PROS1 PE=1 SV=1	2	15	15	15	0	8	7	4	7	2	4	2	2	3	3	7	9	6	7	9	7	10	11	10	12	2	6	8	11	4	8	5	9	6	9	6	7	9	10	8	7	9
P07237	P07237	12	12	12	Protein disulfide-isomerase	P4HB	sp|P07237|PDIA1_HUMAN Protein disulfide-isomerase OS=Homo sapiens OX=9606 GN=P4HB PE=1 SV=3	1	12	12	12	0	1	1	0	0	0	2	0	0	2	0	5	5	0	0	0	1	3	1	1	1	0	0	2	1	0	0	0	0	2	2	0	0	0	1	1	1	2
P07305-2;P07305	P07305-2;P07305	1;1	1;1	1;1	Histone H1.0;Histone H1.0, N-terminally processed	H1F0	sp|P07305-2|H10_HUMAN Isoform 2 of Histone H1.0 OS=Homo sapiens OX=9606 GN=H1F0;sp|P07305|H10_HUMAN Histone H1.0 OS=Homo sapiens OX=9606 GN=H1F0 PE=1 SV=3	2	1	1	1	0	0	0	0	0	0	0	0	0	0	0	1	1	0	0	0	0	0	0	0	0	0	0	0	0	0	0	0	0	0	0	0	0	0	0	0	0	0
P07339	P07339	2	2	2	Cathepsin D;Cathepsin D light chain;Cathepsin D heavy chain	CTSD	sp|P07339|CATD_HUMAN Cathepsin D OS=Homo sapiens OX=9606 GN=CTSD PE=1 SV=1	1	2	2	2	0	0	0	0	0	0	0	0	0	0	0	1	1	0	0	0	0	0	0	0	1	0	0	1	0	0	0	0	0	1	1	1	1	0	0	0	1	0
P07355;P07355-2;A6NMY6	P07355;P07355-2;A6NMY6	12;11;9	12;11;9	12;11;9	Annexin A2;Putative annexin A2-like protein	ANXA2;ANXA2P2	sp|P07355|ANXA2_HUMAN Annexin A2 OS=Homo sapiens OX=9606 GN=ANXA2 PE=1 SV=2;sp|P07355-2|ANXA2_HUMAN Isoform 2 of Annexin A2 OS=Homo sapiens OX=9606 GN=ANXA2;sp|A6NMY6|AXA2L_HUMAN Putative annexin A2-like protein OS=Homo sapiens OX=9606 GN=ANXA2P2 PE=5 SV=2	3	12	12	12	0	1	1	2	0	1	1	0	1	1	0	8	7	0	0	1	0	3	7	4	5	1	3	6	7	0	0	0	0	0	3	1	2	3	3	2	3	4
P07357	P07357	12	12	12	Complement component C8 alpha chain	C8A	sp|P07357|CO8A_HUMAN Complement component C8 alpha chain OS=Homo sapiens OX=9606 GN=C8A PE=1 SV=2	1	12	12	12	1	1	1	2	2	3	6	4	2	5	3	4	4	5	5	4	3	6	6	4	5	3	4	4	4	2	4	3	3	3	4	4	3	5	5	4	3	4
P07358	P07358	10	10	10	Complement component C8 beta chain	C8B	sp|P07358|CO8B_HUMAN Complement component C8 beta chain OS=Homo sapiens OX=9606 GN=C8B PE=1 SV=3	1	10	10	10	0	1	1	0	1	1	4	3	1	3	1	6	5	4	4	3	1	6	3	3	1	1	3	1	1	3	3	3	4	6	4	4	4	6	6	5	3	4
P07359	P07359	6	6	6	Platelet glycoprotein Ib alpha chain;Glycocalicin	GP1BA	sp|P07359|GP1BA_HUMAN Platelet glycoprotein Ib alpha chain OS=Homo sapiens OX=9606 GN=GP1BA PE=1 SV=2	1	6	6	6	1	1	3	2	0	0	1	1	1	1	0	3	3	2	2	2	2	4	3	3	3	0	1	5	5	2	1	1	1	2	3	1	1	3	2	2	1	1
P07360	P07360	7	7	7	Complement component C8 gamma chain	C8G	sp|P07360|CO8G_HUMAN Complement component C8 gamma chain OS=Homo sapiens OX=9606 GN=C8G PE=1 SV=3	1	7	7	7	1	0	2	0	0	0	3	1	0	1	1	3	2	3	3	4	4	5	4	4	5	2	0	3	3	3	4	4	4	4	5	4	3	3	1	2	4	4
P07384	P07384	10	10	10	Calpain-1 catalytic subunit	CAPN1	sp|P07384|CAN1_HUMAN Calpain-1 catalytic subunit OS=Homo sapiens OX=9606 GN=CAPN1 PE=1 SV=1	1	10	10	10	0	1	1	1	2	0	0	0	0	0	0	5	3	0	0	1	0	3	3	1	3	1	1	3	3	0	0	0	0	2	1	1	1	1	0	3	4	0
P07437	P07437	14	4	3	Tubulin beta chain	TUBB	sp|P07437|TBB5_HUMAN Tubulin beta chain OS=Homo sapiens OX=9606 GN=TUBB PE=1 SV=2	1	14	4	3	1	5	2	1	0	0	1	2	0	3	1	8	8	3	2	5	5	6	5	6	7	1	2	9	9	1	3	0	1	6	6	0	3	3	4	7	4	4
P07476	P07476	10	10	10	Involucrin	IVL	sp|P07476|INVO_HUMAN Involucrin OS=Homo sapiens OX=9606 GN=IVL PE=1 SV=2	1	10	10	10	0	0	0	0	0	0	0	0	0	0	0	9	7	0	0	0	0	0	0	0	0	0	0	0	0	0	0	0	0	0	0	0	0	0	0	0	0	0
P07737;CON__P02584	P07737	6;2	6;2	6;2	Profilin-1	PFN1	sp|P07737|PROF1_HUMAN Profilin-1 OS=Homo sapiens OX=9606 GN=PFN1 PE=1 SV=2	2	6	6	6	2	2	0	1	1	0	1	1	1	2	2	4	2	3	1	2	2	2	5	3	5	1	1	5	5	3	3	1	1	3	3	1	2	2	2	4	4	3
P07814	P07814	1	1	1	Bifunctional glutamate/proline--tRNA ligase;Glutamate--tRNA ligase;Proline--tRNA ligase	EPRS	sp|P07814|SYEP_HUMAN Bifunctional glutamate/proline--tRNA ligase OS=Homo sapiens OX=9606 GN=EPRS PE=1 SV=5	1	1	1	1	0	0	0	0	0	0	0	0	0	0	0	1	1	0	0	0	0	0	0	0	0	0	0	0	0	0	0	0	0	0	0	0	0	0	0	0	0	0
P07900;P07900-2;Q14568;Q58FG0;Q58FG1	P07900;P07900-2	15;15;5;1;1	9;9;2;0;0	9;9;2;0;0	Heat shock protein HSP 90-alpha	HSP90AA1	sp|P07900|HS90A_HUMAN Heat shock protein HSP 90-alpha OS=Homo sapiens OX=9606 GN=HSP90AA1 PE=1 SV=5;sp|P07900-2|HS90A_HUMAN Isoform 2 of Heat shock protein HSP 90-alpha OS=Homo sapiens OX=9606 GN=HSP90AA1	5	15	9	9	1	5	3	2	2	1	1	2	1	1	1	13	14	1	1	3	3	7	5	3	4	2	2	7	6	3	4	0	1	2	2	0	1	7	5	3	2	3
P07910-4;P07910-2;P07910	P07910-4;P07910-2;P07910	1;1;1	1;1;1	1;1;1	Heterogeneous nuclear ribonucleoproteins C1/C2	HNRNPC	sp|P07910-4|HNRPC_HUMAN Isoform 4 of Heterogeneous nuclear ribonucleoproteins C1/C2 OS=Homo sapiens OX=9606 GN=HNRNPC;sp|P07910-2|HNRPC_HUMAN Isoform C1 of Heterogeneous nuclear ribonucleoproteins C1/C2 OS=Homo sapiens OX=9606 GN=HNRNPC;sp|P07910|HNRPC_HUM	3	1	1	1	0	0	0	0	0	0	0	0	0	0	0	1	1	0	0	0	0	0	0	0	0	0	0	0	0	0	0	0	0	0	0	0	0	0	0	0	0	0
P07948-2;P07948	P07948-2;P07948	10;9	10;9	10;9	Tyrosine-protein kinase Lyn	LYN	sp|P07948-2|LYN_HUMAN Isoform 2 of Tyrosine-protein kinase Lyn OS=Homo sapiens OX=9606 GN=LYN;sp|P07948|LYN_HUMAN Tyrosine-protein kinase Lyn OS=Homo sapiens OX=9606 GN=LYN PE=1 SV=3	2	10	10	10	0	0	0	1	0	0	0	0	0	0	0	7	3	0	0	0	1	2	1	1	1	0	0	3	3	0	0	0	0	0	0	0	0	3	4	0	0	2
P07951-2;CON__Q3SX28;P07951-3;P07951	P07951-2;CON__Q3SX28;P07951-3;P07951	6;5;5;5	2;1;1;1	1;0;1;0	Tropomyosin beta chain	TPM2	sp|P07951-2|TPM2_HUMAN Isoform 2 of Tropomyosin beta chain OS=Homo sapiens OX=9606 GN=TPM2;;sp|P07951-3|TPM2_HUMAN Isoform 3 of Tropomyosin beta chain OS=Homo sapiens OX=9606 GN=TPM2;sp|P07951|TPM2_HUMAN Tropomyosin beta chain OS=Homo sapiens OX=9606 GN=TP	4	6	2	1	1	1	2	2	1	2	2	2	2	2	1	3	4	1	2	2	2	2	2	2	2	2	2	2	3	1	2	1	1	2	2	1	0	3	3	1	3	1
P07954-2;P07954	P07954-2;P07954	5;5	5;5	5;5	Fumarate hydratase, mitochondrial	FH	sp|P07954-2|FUMH_HUMAN Isoform Cytoplasmic of Fumarate hydratase, mitochondrial OS=Homo sapiens OX=9606 GN=FH;sp|P07954|FUMH_HUMAN Fumarate hydratase, mitochondrial OS=Homo sapiens OX=9606 GN=FH PE=1 SV=3	2	5	5	5	0	0	0	0	0	0	0	0	0	0	0	2	2	0	0	0	0	0	0	0	0	0	0	0	0	0	0	0	0	1	1	0	0	0	1	0	0	0
P07996;P07996-2;CON__Q28194;P35442;P49746-2;P49746	P07996;P07996-2;CON__Q28194	41;36;26;3;1;1	41;36;26;3;1;1	41;36;26;3;1;1	Thrombospondin-1	THBS1	sp|P07996|TSP1_HUMAN Thrombospondin-1 OS=Homo sapiens OX=9606 GN=THBS1 PE=1 SV=2;sp|P07996-2|TSP1_HUMAN Isoform 2 of Thrombospondin-1 OS=Homo sapiens OX=9606 GN=THBS1;	6	41	41	41	6	9	5	7	8	11	11	9	5	11	8	21	23	12	13	14	18	19	21	17	17	9	9	23	21	7	7	2	1	13	12	2	4	20	21	19	17	11
P08133;P08133-2	P08133;P08133-2	8;7	8;7	8;7	Annexin A6	ANXA6	sp|P08133|ANXA6_HUMAN Annexin A6 OS=Homo sapiens OX=9606 GN=ANXA6 PE=1 SV=3;sp|P08133-2|ANXA6_HUMAN Isoform 2 of Annexin A6 OS=Homo sapiens OX=9606 GN=ANXA6	2	8	8	8	0	1	2	0	0	0	0	0	0	0	1	2	2	0	0	0	1	3	4	2	3	0	0	2	3	0	0	0	0	0	0	0	1	3	1	1	1	1
P08174-4;P08174;P08174-3;P08174-5;P08174-2;P08174-6;P08174-7	P08174-4;P08174;P08174-3;P08174-5;P08174-2;P08174-6;P08174-7	2;2;2;2;2;2;2	2;2;2;2;2;2;2	2;2;2;2;2;2;2	Complement decay-accelerating factor	CD55	sp|P08174-4|DAF_HUMAN Isoform 4 of Complement decay-accelerating factor OS=Homo sapiens OX=9606 GN=CD55;sp|P08174|DAF_HUMAN Complement decay-accelerating factor OS=Homo sapiens OX=9606 GN=CD55 PE=1 SV=4;sp|P08174-3|DAF_HUMAN Isoform 3 of Complement decay-a	7	2	2	2	0	0	0	0	0	0	0	0	0	0	0	0	0	0	0	0	0	0	0	0	0	0	0	0	0	0	0	0	0	0	0	0	0	0	0	0	0	0
P08185	P08185	6	6	6	Corticosteroid-binding globulin	SERPINA6	sp|P08185|CBG_HUMAN Corticosteroid-binding globulin OS=Homo sapiens OX=9606 GN=SERPINA6 PE=1 SV=1	1	6	6	6	0	1	1	1	2	3	2	2	1	2	1	2	3	0	0	4	3	4	4	4	4	0	1	2	4	0	0	1	0	2	2	1	1	2	2	1	1	4
P08195-2;P08195-3;P08195;P08195-4	P08195-2;P08195-3;P08195;P08195-4	3;3;3;3	3;3;3;3	3;3;3;3	4F2 cell-surface antigen heavy chain	SLC3A2	sp|P08195-2|4F2_HUMAN Isoform 2 of 4F2 cell-surface antigen heavy chain OS=Homo sapiens OX=9606 GN=SLC3A2;sp|P08195-3|4F2_HUMAN Isoform 3 of 4F2 cell-surface antigen heavy chain OS=Homo sapiens OX=9606 GN=SLC3A2;sp|P08195|4F2_HUMAN 4F2 cell-surface antigen	4	3	3	3	0	0	0	0	0	0	0	0	0	0	0	1	0	0	0	0	0	0	0	2	2	0	0	1	0	0	0	0	0	0	0	0	0	0	0	0	0	0
P08238;Q58FF7;Q58FF8	P08238	15;4;2	14;4;2	8;2;1	Heat shock protein HSP 90-beta	HSP90AB1	sp|P08238|HS90B_HUMAN Heat shock protein HSP 90-beta OS=Homo sapiens OX=9606 GN=HSP90AB1 PE=1 SV=4	3	15	14	8	1	3	2	1	2	1	1	2	1	3	2	13	13	1	1	2	4	4	5	2	4	1	2	4	6	2	3	0	1	3	3	0	2	5	4	3	4	2
P08311	P08311	5	5	5	Cathepsin G	CTSG	sp|P08311|CATG_HUMAN Cathepsin G OS=Homo sapiens OX=9606 GN=CTSG PE=1 SV=2	1	5	5	5	0	0	0	0	0	0	0	0	0	0	0	0	0	0	0	0	0	2	2	0	0	0	0	0	0	0	0	0	0	3	2	0	0	1	1	0	0	0
P08473	P08473	15	15	15	Neprilysin	MME	sp|P08473|NEP_HUMAN Neprilysin OS=Homo sapiens OX=9606 GN=MME PE=1 SV=2	1	15	15	15	0	0	7	6	0	0	0	0	0	0	0	2	2	7	7	0	0	9	9	0	1	0	0	1	0	0	0	0	0	0	0	0	0	0	0	0	0	1
P08493;P08493-2	P08493;P08493-2	1;1	1;1	1;1	Matrix Gla protein	MGP	sp|P08493|MGP_HUMAN Matrix Gla protein OS=Homo sapiens OX=9606 GN=MGP PE=1 SV=2;sp|P08493-2|MGP_HUMAN Isoform 2 of Matrix Gla protein OS=Homo sapiens OX=9606 GN=MGP	2	1	1	1	0	0	0	0	0	0	0	0	0	0	0	0	0	0	0	0	0	0	0	0	0	0	0	0	1	0	0	0	0	0	0	0	0	0	1	0	0	0
P08514;P08514-2;P08514-3	P08514;P08514-2;P08514-3	37;36;32	37;36;32	37;36;32	Integrin alpha-IIb;Integrin alpha-IIb heavy chain;Integrin alpha-IIb light chain, form 1;Integrin alpha-IIb light chain, form 2	ITGA2B	sp|P08514|ITA2B_HUMAN Integrin alpha-IIb OS=Homo sapiens OX=9606 GN=ITGA2B PE=1 SV=3;sp|P08514-2|ITA2B_HUMAN Isoform 2 of Integrin alpha-IIb OS=Homo sapiens OX=9606 GN=ITGA2B;sp|P08514-3|ITA2B_HUMAN Isoform 3 of Integrin alpha-IIb OS=Homo sapiens OX=9606 G	3	37	37	37	14	15	18	16	12	10	12	11	12	12	14	17	20	16	19	20	18	19	22	20	20	15	21	24	25	15	20	9	10	21	19	10	12	19	17	24	18	22
P08519	P08519	43	43	43	Apolipoprotein(a)	LPA	sp|P08519|APOA_HUMAN Apolipoprotein(a) OS=Homo sapiens OX=9606 GN=LPA PE=1 SV=1	1	43	43	43	17	21	19	14	16	18	21	22	18	20	20	20	24	20	21	25	25	24	25	22	25	11	17	19	23	23	19	14	12	16	18	18	15	34	31	22	18	25
P08559-3;P08559;P08559-2;P08559-4	P08559-3;P08559;P08559-2;P08559-4	2;2;2;2	2;2;2;2	2;2;2;2	Pyruvate dehydrogenase E1 component subunit alpha, somatic form, mitochondrial	PDHA1	sp|P08559-3|ODPA_HUMAN Isoform 3 of Pyruvate dehydrogenase E1 component subunit alpha, somatic form, mitochondrial OS=Homo sapiens OX=9606 GN=PDHA1;sp|P08559|ODPA_HUMAN Pyruvate dehydrogenase E1 component subunit alpha, somatic form, mitochondrial OS=Homo	4	2	2	2	0	0	0	0	0	0	0	0	0	0	0	1	1	0	0	0	0	0	0	0	0	0	0	0	0	0	0	0	0	0	1	0	0	0	0	0	0	0
P08567	P08567	3	3	3	Pleckstrin	PLEK	sp|P08567|PLEK_HUMAN Pleckstrin OS=Homo sapiens OX=9606 GN=PLEK PE=1 SV=3	1	3	3	3	0	0	1	1	1	1	1	1	1	1	1	2	3	2	2	2	2	2	2	1	2	1	1	2	2	2	2	1	0	2	2	2	2	1	1	3	2	2
P08571	P08571	3	3	3	Monocyte differentiation antigen CD14;Monocyte differentiation antigen CD14, urinary form;Monocyte differentiation antigen CD14, membrane-bound form	CD14	sp|P08571|CD14_HUMAN Monocyte differentiation antigen CD14 OS=Homo sapiens OX=9606 GN=CD14 PE=1 SV=2	1	3	3	3	0	0	0	0	0	0	0	0	0	0	0	1	1	1	1	0	0	0	0	1	1	0	0	0	2	0	1	1	1	2	1	1	0	1	1	0	0	1
P08575-4;P08575-9;P08575-10;P08575-8;P08575-7;P08575-5;P08575-6;P08575	P08575-4;P08575-9;P08575-10;P08575-8;P08575-7;P08575-5;P08575-6;P08575	21;21;21;21;21;21;21;21	21;21;21;21;21;21;21;21	21;21;21;21;21;21;21;21	Receptor-type tyrosine-protein phosphatase C	PTPRC	sp|P08575-4|PTPRC_HUMAN Isoform 2 of Receptor-type tyrosine-protein phosphatase C OS=Homo sapiens OX=9606 GN=PTPRC;sp|P08575-9|PTPRC_HUMAN Isoform 7 of Receptor-type tyrosine-protein phosphatase C OS=Homo sapiens OX=9606 GN=PTPRC;sp|P08575-10|PTPRC_HUMAN I	8	21	21	21	0	1	2	1	0	0	0	0	0	0	2	14	12	2	3	1	4	7	8	7	9	2	2	5	9	0	0	0	0	2	1	2	1	10	11	2	1	6
P08603;P08603-2;Q02985-2;Q02985	P08603	43;20;2;2	43;20;2;2	42;20;2;2	Complement factor H	CFH	sp|P08603|CFAH_HUMAN Complement factor H OS=Homo sapiens OX=9606 GN=CFH PE=1 SV=4	4	43	43	42	22	25	14	13	18	20	17	18	15	19	12	25	24	27	27	30	30	30	34	27	31	11	15	28	29	29	29	32	33	28	26	29	23	27	26	25	27	29
P08648	P08648	1	1	1	Integrin alpha-5;Integrin alpha-5 heavy chain;Integrin alpha-5 light chain	ITGA5	sp|P08648|ITA5_HUMAN Integrin alpha-5 OS=Homo sapiens OX=9606 GN=ITGA5 PE=1 SV=2	1	1	1	1	0	0	0	0	0	0	0	0	0	0	0	0	1	0	0	0	0	0	0	1	0	0	0	1	1	0	0	0	0	0	0	0	0	0	0	0	0	0
P08670	P08670	3	2	2	Vimentin	VIM	sp|P08670|VIME_HUMAN Vimentin OS=Homo sapiens OX=9606 GN=VIM PE=1 SV=4	1	3	2	2	0	0	0	0	0	0	0	1	0	1	1	1	1	0	0	0	0	0	0	0	0	0	0	0	0	0	0	0	0	1	0	0	0	0	0	0	0	0
P08697;P08697-2;CON__P28800	P08697;P08697-2	9;8;1	9;8;1	9;8;1	Alpha-2-antiplasmin	SERPINF2	sp|P08697|A2AP_HUMAN Alpha-2-antiplasmin OS=Homo sapiens OX=9606 GN=SERPINF2 PE=1 SV=3;sp|P08697-2|A2AP_HUMAN Isoform 2 of Alpha-2-antiplasmin OS=Homo sapiens OX=9606 GN=SERPINF2	3	9	9	9	1	2	1	0	1	3	3	3	1	3	2	3	3	1	3	4	3	4	4	3	4	1	1	4	4	2	3	2	3	3	3	3	2	4	5	3	2	5
P08709-2;P08709	P08709-2;P08709	2;2	2;2	2;2	Coagulation factor VII;Factor VII light chain;Factor VII heavy chain	F7	sp|P08709-2|FA7_HUMAN Isoform B of Coagulation factor VII OS=Homo sapiens OX=9606 GN=F7;sp|P08709|FA7_HUMAN Coagulation factor VII OS=Homo sapiens OX=9606 GN=F7 PE=1 SV=1	2	2	2	2	0	0	0	0	0	0	0	0	0	0	0	0	0	0	0	0	0	1	0	1	0	0	0	0	0	0	0	0	0	1	0	0	0	0	0	0	0	0
P08754	P08754	6	2	2	Guanine nucleotide-binding protein G(k) subunit alpha	GNAI3	sp|P08754|GNAI3_HUMAN Guanine nucleotide-binding protein G(k) subunit alpha OS=Homo sapiens OX=9606 GN=GNAI3 PE=1 SV=3	1	6	2	2	1	2	2	1	0	1	2	2	2	2	0	5	5	2	3	3	2	5	4	4	5	1	1	4	5	1	1	1	1	1	2	1	0	3	4	1	1	2
P08758	P08758	4	4	4	Annexin A5	ANXA5	sp|P08758|ANXA5_HUMAN Annexin A5 OS=Homo sapiens OX=9606 GN=ANXA5 PE=1 SV=2	1	4	4	4	0	0	0	0	0	0	1	1	0	1	0	1	1	0	0	0	1	1	1	1	1	0	0	3	3	0	0	0	0	0	0	0	0	0	0	0	0	0
P08865	P08865	6	6	6	40S ribosomal protein SA	RPSA	sp|P08865|RSSA_HUMAN 40S ribosomal protein SA OS=Homo sapiens OX=9606 GN=RPSA PE=1 SV=4	1	6	6	6	0	0	0	0	0	0	0	0	0	0	1	5	5	0	0	0	0	0	0	0	0	0	0	0	0	0	0	0	0	0	0	0	0	1	1	0	0	0
P09001	P09001	2	2	2	39S ribosomal protein L3, mitochondrial	MRPL3	sp|P09001|RM03_HUMAN 39S ribosomal protein L3, mitochondrial OS=Homo sapiens OX=9606 GN=MRPL3 PE=1 SV=1	1	2	2	2	0	0	1	1	1	0	0	0	0	0	0	0	0	0	0	0	0	0	0	0	0	0	1	0	0	0	0	0	0	0	0	0	0	0	0	0	0	0
P09211	P09211	8	8	8	Glutathione S-transferase P	GSTP1	sp|P09211|GSTP1_HUMAN Glutathione S-transferase P OS=Homo sapiens OX=9606 GN=GSTP1 PE=1 SV=2	1	8	8	8	0	0	0	0	0	0	0	0	0	0	0	5	4	0	0	0	1	3	2	2	3	1	0	3	2	0	1	0	0	0	1	1	0	2	2	2	1	2
P09382	P09382	2	2	2	Galectin-1	LGALS1	sp|P09382|LEG1_HUMAN Galectin-1 OS=Homo sapiens OX=9606 GN=LGALS1 PE=1 SV=2	1	2	2	2	0	0	0	0	0	0	0	0	0	0	0	0	2	0	0	0	0	1	1	1	0	0	0	1	1	0	0	0	0	0	0	0	0	0	0	0	0	0
P09486	P09486	3	3	3	SPARC	SPARC	sp|P09486|SPRC_HUMAN SPARC OS=Homo sapiens OX=9606 GN=SPARC PE=1 SV=1	1	3	3	3	0	0	0	0	0	0	0	0	0	0	0	1	1	0	0	0	0	2	0	0	0	0	0	2	0	0	0	0	0	0	0	0	0	1	0	0	0	0
P09493-9;P09493-4;P09493-3;P09493-10;P09493;P09493-2;P09493-8;P09493-7;P09493-6	P09493-9;P09493-4;P09493-3;P09493-10;P09493;P09493-2;P09493-8;P09493-7;P09493-6	5;5;5;5;5;4;4;4;4	2;2;2;2;2;2;2;2;2	0;0;0;0;0;0;0;0;0	Tropomyosin alpha-1 chain	TPM1	sp|P09493-9|TPM1_HUMAN Isoform 9 of Tropomyosin alpha-1 chain OS=Homo sapiens OX=9606 GN=TPM1;sp|P09493-4|TPM1_HUMAN Isoform 4 of Tropomyosin alpha-1 chain OS=Homo sapiens OX=9606 GN=TPM1;sp|P09493-3|TPM1_HUMAN Isoform 3 of Tropomyosin alpha-1 chain OS=Hom	9	5	2	0	1	0	1	1	1	1	1	1	1	1	1	2	3	1	1	1	1	2	1	2	1	1	1	2	1	0	1	0	0	1	1	0	0	1	1	0	3	0
P09496-5;P09496-2	P09496-5;P09496-2	1;1	1;1	1;1			sp|P09496-5|CLCA_HUMAN Isoform 5 of Clathrin light chain A OS=Homo sapiens OX=9606 GN=CLTA;sp|P09496-2|CLCA_HUMAN Isoform Non-brain of Clathrin light chain A OS=Homo sapiens OX=9606 GN=CLTA	2	1	1	1	0	0	0	0	0	0	0	0	0	0	0	1	1	0	0	1	1	0	1	1	1	0	0	1	1	0	0	0	0	0	0	0	0	1	1	0	0	1
P09525;P09525-2	P09525;P09525-2	5;4	5;4	5;4	Annexin A4	ANXA4	sp|P09525|ANXA4_HUMAN Annexin A4 OS=Homo sapiens OX=9606 GN=ANXA4 PE=1 SV=4;sp|P09525-2|ANXA4_HUMAN Isoform 2 of Annexin A4 OS=Homo sapiens OX=9606 GN=ANXA4	2	5	5	5	0	0	0	0	0	0	0	0	0	0	0	2	2	0	0	0	0	0	0	0	0	0	0	1	0	0	0	0	0	0	0	0	0	0	0	0	0	0
P09543-2;P09543	P09543-2;P09543	2;2	2;2	2;2	2,3-cyclic-nucleotide 3-phosphodiesterase	CNP	sp|P09543-2|CN37_HUMAN Isoform CNPI of 2,3-cyclic-nucleotide 3-phosphodiesterase OS=Homo sapiens OX=9606 GN=CNP;sp|P09543|CN37_HUMAN 2,3-cyclic-nucleotide 3-phosphodiesterase OS=Homo sapiens OX=9606 GN=CNP PE=1 SV=2	2	2	2	2	0	0	0	0	0	0	0	0	0	0	0	1	1	0	0	0	0	2	1	1	0	0	0	2	1	0	0	0	0	0	0	0	0	0	0	0	0	0
P09601	P09601	3	3	3	Heme oxygenase 1	HMOX1	sp|P09601|HMOX1_HUMAN Heme oxygenase 1 OS=Homo sapiens OX=9606 GN=HMOX1 PE=1 SV=1	1	3	3	3	1	0	0	0	0	0	0	0	0	0	0	3	1	0	0	0	0	0	0	0	0	0	0	0	0	0	0	0	0	0	0	0	0	0	0	0	0	0
P09622-3;P09622	P09622-3;P09622	1;1	1;1	1;1	Dihydrolipoyl dehydrogenase, mitochondrial	DLD	sp|P09622-3|DLDH_HUMAN Isoform 3 of Dihydrolipoyl dehydrogenase, mitochondrial OS=Homo sapiens OX=9606 GN=DLD;sp|P09622|DLDH_HUMAN Dihydrolipoyl dehydrogenase, mitochondrial OS=Homo sapiens OX=9606 GN=DLD PE=1 SV=2	2	1	1	1	0	0	0	0	0	0	0	0	0	0	0	0	0	0	0	0	0	1	1	0	0	0	0	0	1	0	0	0	0	1	1	0	0	0	1	0	0	0
P09651-3;Q32P51;P09651-2;P09651	P09651-3;Q32P51;P09651-2;P09651	2;2;2;2	2;2;2;2	2;2;2;2	Heterogeneous nuclear ribonucleoprotein A1;Heterogeneous nuclear ribonucleoprotein A1, N-terminally processed;Heterogeneous nuclear ribonucleoprotein A1-like 2	HNRNPA1;HNRNPA1L2	sp|P09651-3|ROA1_HUMAN Isoform 2 of Heterogeneous nuclear ribonucleoprotein A1 OS=Homo sapiens OX=9606 GN=HNRNPA1;sp|Q32P51|RA1L2_HUMAN Heterogeneous nuclear ribonucleoprotein A1-like 2 OS=Homo sapiens OX=9606 GN=HNRNPA1L2 PE=2 SV=2;sp|P09651-2|ROA1_HUMAN	4	2	2	2	0	0	0	0	0	0	0	0	0	0	0	2	1	0	0	0	0	0	0	0	0	0	0	0	0	0	0	0	0	0	0	0	0	0	0	0	0	0
P09871	P09871	21	21	20	Complement C1s subcomponent;Complement C1s subcomponent heavy chain;Complement C1s subcomponent light chain	C1S	sp|P09871|C1S_HUMAN Complement C1s subcomponent OS=Homo sapiens OX=9606 GN=C1S PE=1 SV=1	1	21	21	20	4	6	7	4	8	12	6	5	2	4	2	8	9	4	5	3	6	8	9	11	10	8	6	10	10	8	7	7	6	6	8	3	4	5	5	10	6	10
P09960-2;P09960	P09960-2;P09960	1;1	1;1	1;1	Leukotriene A-4 hydrolase	LTA4H	sp|P09960-2|LKHA4_HUMAN Isoform 2 of Leukotriene A-4 hydrolase OS=Homo sapiens OX=9606 GN=LTA4H;sp|P09960|LKHA4_HUMAN Leukotriene A-4 hydrolase OS=Homo sapiens OX=9606 GN=LTA4H PE=1 SV=2	2	1	1	1	0	0	0	0	0	0	0	0	0	0	0	0	0	0	0	0	0	0	0	0	0	0	0	0	0	0	0	0	0	0	0	0	0	0	0	0	0	0
P09972	P09972	3	1	1	Fructose-bisphosphate aldolase C	ALDOC	sp|P09972|ALDOC_HUMAN Fructose-bisphosphate aldolase C OS=Homo sapiens OX=9606 GN=ALDOC PE=1 SV=2	1	3	1	1	0	0	1	0	0	0	0	0	0	0	0	1	1	0	0	1	1	1	1	1	1	0	0	1	2	1	1	0	0	1	0	0	0	1	1	2	1	1
P0C0L4;P0C0L4-2;CON__ENSEMBL:ENSBTAP00000007350	P0C0L4;P0C0L4-2	66;63;7	66;63;7	3;3;0	Complement C4-A;Complement C4 beta chain;Complement C4-A alpha chain;C4a anaphylatoxin;C4b-A;C4d-A;Complement C4 gamma chain	C4A	sp|P0C0L4|CO4A_HUMAN Complement C4-A OS=Homo sapiens OX=9606 GN=C4A PE=1 SV=2;sp|P0C0L4-2|CO4A_HUMAN Isoform 2 of Complement C4-A OS=Homo sapiens OX=9606 GN=C4A	3	66	66	3	19	26	29	33	25	18	25	24	15	26	19	25	31	25	28	32	30	36	38	45	42	13	22	35	34	31	28	36	35	33	32	9	14	30	33	39	37	42
P0C0L5	P0C0L5	65	3	3	Complement C4-B;Complement C4 beta chain;Complement C4-B alpha chain;C4a anaphylatoxin;C4b-B;C4d-B;Complement C4 gamma chain	C4B	sp|P0C0L5|CO4B_HUMAN Complement C4-B OS=Homo sapiens OX=9606 GN=C4B PE=1 SV=2	1	65	3	3	19	27	30	33	25	19	25	24	14	26	19	26	32	27	29	33	32	37	39	44	42	13	21	36	35	31	30	35	36	33	33	9	16	31	34	39	36	42
Q71UI9-2;Q71UI9;P0C0S5;Q9BTM1-2;P20671;P16104;Q96QV6;Q93077;P04908;P0C0S8;Q7L7L0;Q71UI9-3;Q9BTM1;Q99878;Q96KK5;Q71UI9-4;Q8IUE6;Q71UI9-5	Q71UI9-2;Q71UI9;P0C0S5;Q9BTM1-2;P20671;P16104;Q96QV6;Q93077;P04908;P0C0S8;Q7L7L0;Q71UI9-3;Q9BTM1;Q99878;Q96KK5;Q71UI9-4	3;3;3;2;2;2;2;2;2;2;2;2;2;2;2;2;1;1	3;3;3;2;2;2;2;2;2;2;2;2;2;2;2;2;1;1	1;1;1;0;0;0;0;0;0;0;0;1;0;0;0;1;0;0	Histone H2A.V;Histone H2A.Z;Histone H2A.J;Histone H2A type 1-D;Histone H2AX;Histone H2A type 1-A;Histone H2A type 1-C;Histone H2A type 1-B/E;Histone H2A type 1;Histone H2A type 3;Histone H2A type 1-J;Histone H2A type 1-H	H2AFV;H2AFZ;H2AFJ;HIST1H2AD;H2AFX;HIST1H2AA;HIST1H2AC;HIST1H2AB;HIST1H2AG;HIST3H2A;HIST1H2AJ;HIST1H2AH	sp|Q71UI9-2|H2AV_HUMAN Isoform 2 of Histone H2A.V OS=Homo sapiens OX=9606 GN=H2AFV;sp|Q71UI9|H2AV_HUMAN Histone H2A.V OS=Homo sapiens OX=9606 GN=H2AFV PE=1 SV=3;sp|P0C0S5|H2AZ_HUMAN Histone H2A.Z OS=Homo sapiens OX=9606 GN=H2AFZ PE=1 SV=2;sp|Q9BTM1-2|H2AJ_	18	3	3	1	0	1	1	1	1	0	1	1	0	1	0	1	2	0	0	0	1	0	1	1	1	1	1	1	1	0	0	0	0	1	1	1	1	1	1	0	0	1
P0C710	P0C710	1	1	1			sp|P0C710|NSP6_ROT41 Non-structural protein 6 OS=Rotavirus A (isolate RVA/Human/Belgium/B4106/2000/G3P11[14]) OX=578843 PE=3 SV=1	1	1	1	1	0	0	0	0	0	0	0	0	0	0	0	0	0	0	0	0	0	0	0	0	0	0	0	0	0	0	0	0	0	0	0	0	0	0	0	0	0	0
P0C869;P0C869-6;P0C869-4;P0C869-8;P0C869-7	P0C869;P0C869-6;P0C869-4;P0C869-8;P0C869-7	2;2;1;1;1	2;2;1;1;1	2;2;1;1;1	Cytosolic phospholipase A2 beta	PLA2G4B	sp|P0C869|PA24B_HUMAN Cytosolic phospholipase A2 beta OS=Homo sapiens OX=9606 GN=PLA2G4B PE=1 SV=2;sp|P0C869-6|PA24B_HUMAN Isoform 5 of Cytosolic phospholipase A2 beta OS=Homo sapiens OX=9606 GN=PLA2G4B;sp|P0C869-4|PA24B_HUMAN Isoform 4 of Cytosolic phosph	5	2	2	2	0	0	0	0	0	0	0	0	0	0	0	2	2	0	0	0	0	0	0	0	0	0	0	0	0	0	0	0	0	0	0	0	0	0	0	0	0	0
P62987;P62979;P0CG47;P0CG48	P62987;P62979;P0CG47;P0CG48	2;2;2;2	2;2;2;2	2;2;2;2	Ubiquitin-60S ribosomal protein L40;Ubiquitin;60S ribosomal protein L40;Ubiquitin-40S ribosomal protein S27a;Ubiquitin;40S ribosomal protein S27a;Polyubiquitin-B;Ubiquitin;Polyubiquitin-C;Ubiquitin	UBA52;RPS27A;UBB;UBC	sp|P62987|RL40_HUMAN Ubiquitin-60S ribosomal protein L40 OS=Homo sapiens OX=9606 GN=UBA52 PE=1 SV=2;sp|P62979|RS27A_HUMAN Ubiquitin-40S ribosomal protein S27a OS=Homo sapiens OX=9606 GN=RPS27A PE=1 SV=2;sp|P0CG47|UBB_HUMAN Polyubiquitin-B OS=Homo sapiens O	4	2	2	2	1	1	0	1	1	1	0	0	0	1	1	2	2	2	2	1	1	2	2	1	2	1	1	1	2	1	1	1	1	1	1	0	0	0	0	1	1	1
P0DJI8	P0DJI8	4	4	3	Serum amyloid A-1 protein;Amyloid protein A;Serum amyloid protein A(2-104);Serum amyloid protein A(3-104);Serum amyloid protein A(2-103);Serum amyloid protein A(2-102);Serum amyloid protein A(4-101)	SAA1	sp|P0DJI8|SAA1_HUMAN Serum amyloid A-1 protein OS=Homo sapiens OX=9606 GN=SAA1 PE=1 SV=1	1	4	4	3	1	1	1	0	0	0	0	0	0	0	0	2	2	1	1	1	2	2	2	2	2	1	0	2	2	1	0	2	1	2	2	1	1	4	3	2	1	2
P0DJI9	P0DJI9	2	1	1	Serum amyloid A-2 protein	SAA2	sp|P0DJI9|SAA2_HUMAN Serum amyloid A-2 protein OS=Homo sapiens OX=9606 GN=SAA2 PE=1 SV=1	1	2	1	1	0	0	0	0	0	0	0	0	0	0	0	1	1	0	0	1	0	1	1	1	1	0	0	1	1	0	0	0	0	0	1	0	0	2	2	0	0	0
P0DMV8;P0DMV9;P0DMV8-2	P0DMV8;P0DMV9;P0DMV8-2	15;15;13	14;14;12	8;8;7	Heat shock 70 kDa protein 1A;Heat shock 70 kDa protein 1B	HSPA1A;HSPA1B	sp|P0DMV8|HS71A_HUMAN Heat shock 70 kDa protein 1A OS=Homo sapiens OX=9606 GN=HSPA1A PE=1 SV=1;sp|P0DMV9|HS71B_HUMAN Heat shock 70 kDa protein 1B OS=Homo sapiens OX=9606 GN=HSPA1B PE=1 SV=1;sp|P0DMV8-2|HS71A_HUMAN Isoform 2 of Heat shock 70 kDa protein 1A	3	15	14	8	0	3	2	1	1	0	3	1	0	1	0	8	8	1	1	0	1	4	4	3	3	0	3	3	4	1	0	1	0	0	1	1	1	6	6	1	1	1
P0DOX2;A0A0J9YVY3	P0DOX2	13;1	8;1	3;0			sp|P0DOX2|IGA2_HUMAN Immunoglobulin alpha-2 heavy chain OS=Homo sapiens OX=9606 PE=1 SV=2	2	13	8	3	5	5	6	5	7	4	7	7	4	6	6	2	5	3	4	4	5	6	6	6	4	6	5	6	6	4	4	5	6	6	7	4	3	5	5	7	5	7
P0DOX3;P01880;P01880-2	P0DOX3;P01880;P01880-2	9;7;7	9;7;7	9;7;7	Ig delta chain C region	IGHD	sp|P0DOX3|IGD_HUMAN Immunoglobulin delta heavy chain OS=Homo sapiens OX=9606 PE=1 SV=1;sp|P01880|IGHD_HUMAN Immunoglobulin heavy constant delta OS=Homo sapiens OX=9606 GN=IGHD PE=1 SV=3;sp|P01880-2|IGHD_HUMAN Isoform 2 of Immunoglobulin heavy constant delt	3	9	9	9	3	1	0	0	1	2	0	4	3	0	0	1	0	0	0	0	0	2	2	0	0	0	0	0	0	0	0	6	6	2	2	1	1	2	2	0	2	5
P0DOX5;P01857	P0DOX5;P01857	18;17	18;17	11;10	Ig gamma-1 chain C region	IGHG1	sp|P0DOX5|IGG1_HUMAN Immunoglobulin gamma-1 heavy chain OS=Homo sapiens OX=9606 PE=1 SV=2;sp|P01857|IGHG1_HUMAN Immunoglobulin heavy constant gamma 1 OS=Homo sapiens OX=9606 GN=IGHG1 PE=1 SV=1	2	18	18	11	8	10	9	4	9	8	6	6	7	7	7	10	10	13	13	15	15	14	14	11	11	8	7	13	13	12	13	12	13	14	14	14	13	13	13	13	13	12
P0DOX6	P0DOX6	24	1	0			sp|P0DOX6|IGM_HUMAN Immunoglobulin mu heavy chain OS=Homo sapiens OX=9606 PE=1 SV=2	1	24	1	0	9	14	11	12	16	15	12	11	11	10	9	8	10	8	12	10	11	13	12	13	13	10	9	13	13	12	11	10	12	12	12	14	15	12	11	18	19	13
P0DOX7	P0DOX7	12	12	3			sp|P0DOX7|IGK_HUMAN Immunoglobulin kappa light chain OS=Homo sapiens OX=9606 PE=1 SV=1	1	12	12	3	5	6	6	6	8	9	5	4	6	6	6	6	7	6	7	8	7	7	9	6	8	6	5	6	8	6	6	7	7	6	7	8	8	7	8	6	9	6
P0DOX8;B9A064;P0CG04;P01709	P0DOX8;B9A064;P0CG04	9;8;7;1	9;8;7;1	3;3;2;0	Immunoglobulin lambda-like polypeptide 5;Ig lambda-1 chain C regions	IGLL5;IGLC1	sp|P0DOX8|IGL1_HUMAN Immunoglobulin lambda-1 light chain OS=Homo sapiens OX=9606 PE=1 SV=1;sp|B9A064|IGLL5_HUMAN Immunoglobulin lambda-like polypeptide 5 OS=Homo sapiens OX=9606 GN=IGLL5 PE=2 SV=2;sp|P0CG04|IGLC1_HUMAN Immunoglobulin lambda constant 1 OS=H	4	9	9	3	5	4	4	5	6	6	4	3	3	3	2	3	2	2	2	2	2	3	2	2	2	5	5	3	2	3	2	3	3	3	2	3	3	4	4	3	2	4
P0DOY3;P0DOY2;P0CF74;A0M8Q6	P0DOY3;P0DOY2	7;7;3;2	2;2;1;1	2;2;1;1			sp|P0DOY3|IGLC3_HUMAN Immunoglobulin lambda constant 3 OS=Homo sapiens OX=9606 GN=IGLC3 PE=1 SV=1;sp|P0DOY2|IGLC2_HUMAN Immunoglobulin lambda constant 2 OS=Homo sapiens OX=9606 GN=IGLC2 PE=1 SV=1	4	7	2	2	4	4	4	4	6	6	5	4	4	3	3	3	3	3	3	3	3	3	3	3	3	5	5	4	3	3	3	3	3	3	2	3	4	5	5	3	3	4
P0DP01	P0DP01	2	1	1			sp|P0DP01|HV108_HUMAN Immunoglobulin heavy variable 1-8 OS=Homo sapiens OX=9606 GN=IGHV1-8 PE=3 SV=1	1	2	1	1	0	0	0	1	1	1	0	1	1	1	1	0	0	0	0	0	0	1	1	0	0	1	0	0	0	0	0	0	0	0	0	0	0	2	0	1	1	0
P0DP02	P0DP02	4	1	0			sp|P0DP02|HVC33_HUMAN Immunoglobulin heavy variable 3-30-3 OS=Homo sapiens OX=9606 GN=IGHV3-30-3 PE=3 SV=1	1	4	1	0	2	2	2	2	2	2	2	2	0	2	1	1	1	0	1	1	1	1	1	0	1	2	2	0	1	1	1	1	2	1	1	2	2	2	1	2	2	1
P0DP08	P0DP08	3	1	1			sp|P0DP08|HVD82_HUMAN Immunoglobulin heavy variable 4-38-2 OS=Homo sapiens OX=9606 GN=IGHV4-38-2 PE=3 SV=1	1	3	1	1	1	1	1	1	2	2	1	1	1	1	1	1	1	1	0	1	1	1	1	0	1	2	2	1	1	1	1	1	1	2	2	1	1	1	1	1	1	1
P0DP25;P0DP24;P0DP23	P0DP25;P0DP24;P0DP23	5;5;5	4;4;4	4;4;4			sp|P0DP25|CALM3_HUMAN Calmodulin-3 OS=Homo sapiens OX=9606 GN=CALM3 PE=1 SV=1;sp|P0DP24|CALM2_HUMAN Calmodulin-2 OS=Homo sapiens OX=9606 GN=CALM2 PE=1 SV=1;sp|P0DP23|CALM1_HUMAN Calmodulin-1 OS=Homo sapiens OX=9606 GN=CALM1 PE=1 SV=1	3	5	4	4	1	0	1	0	0	0	0	0	0	0	0	1	3	1	1	0	0	2	3	1	2	0	0	2	2	1	1	1	0	1	1	1	1	3	4	2	1	0
P10301;P62070-3;P62070;P62070-4	P10301	3;1;1;1	3;1;1;1	3;1;1;1	Ras-related protein R-Ras	RRAS	sp|P10301|RRAS_HUMAN Ras-related protein R-Ras OS=Homo sapiens OX=9606 GN=RRAS PE=1 SV=1	4	3	3	3	0	0	0	0	0	0	0	0	0	0	0	0	0	0	0	1	0	1	0	0	0	0	0	1	0	0	0	0	0	0	0	0	0	0	0	0	0	1
P10314;P30459;P30512	P10314;P30459;P30512	10;10;8	1;1;0	0;0;0	HLA class I histocompatibility antigen, A-32 alpha chain;HLA class I histocompatibility antigen, A-74 alpha chain;HLA class I histocompatibility antigen, A-29 alpha chain	HLA-A	sp|P10314|1A32_HUMAN HLA class I histocompatibility antigen, A-32 alpha chain OS=Homo sapiens OX=9606 GN=HLA-A PE=1 SV=2;sp|P30459|1A74_HUMAN HLA class I histocompatibility antigen, A-74 alpha chain OS=Homo sapiens OX=9606 GN=HLA-A PE=1 SV=1;sp|P30512|1A29	3	10	1	0	1	1	5	2	2	1	1	1	0	1	1	3	5	0	2	2	3	2	2	3	3	1	2	5	6	2	3	2	2	5	3	3	3	3	2	4	2	5
P10316;P01891	P10316;P01891	11;8	11;8	0;0	HLA class I histocompatibility antigen, A-69 alpha chain;HLA class I histocompatibility antigen, A-68 alpha chain	HLA-A	sp|P10316|1A69_HUMAN HLA class I histocompatibility antigen, A-69 alpha chain OS=Homo sapiens OX=9606 GN=HLA-A PE=1 SV=2;sp|P01891|1A68_HUMAN HLA class I histocompatibility antigen, A-68 alpha chain OS=Homo sapiens OX=9606 GN=HLA-A PE=1 SV=4	2	11	11	0	1	1	2	1	1	1	1	1	0	1	1	7	8	1	2	2	5	5	6	6	4	1	2	4	4	3	3	3	3	4	3	2	3	2	3	3	4	3
P10412	P10412	3	3	1	Histone H1.4	HIST1H1E	sp|P10412|H14_HUMAN Histone H1.4 OS=Homo sapiens OX=9606 GN=HIST1H1E PE=1 SV=2	1	3	3	1	0	0	0	0	0	0	0	0	0	0	0	1	2	0	0	0	0	0	0	0	0	0	0	0	0	0	0	0	0	0	0	0	0	0	0	0	0	0
P10599-2;P10599	P10599-2;P10599	3;3	3;3	3;3	Thioredoxin	TXN	sp|P10599-2|THIO_HUMAN Isoform 2 of Thioredoxin OS=Homo sapiens OX=9606 GN=TXN;sp|P10599|THIO_HUMAN Thioredoxin OS=Homo sapiens OX=9606 GN=TXN PE=1 SV=3	2	3	3	3	0	1	1	2	1	1	1	1	1	1	1	1	2	1	1	1	1	2	3	2	3	1	1	3	3	1	1	1	1	3	3	2	3	2	2	1	1	2
P10619-2;P10619	P10619-2;P10619	2;2	2;2	2;2	Lysosomal protective protein;Lysosomal protective protein 32 kDa chain;Lysosomal protective protein 20 kDa chain	CTSA	sp|P10619-2|PPGB_HUMAN Isoform 2 of Lysosomal protective protein OS=Homo sapiens OX=9606 GN=CTSA;sp|P10619|PPGB_HUMAN Lysosomal protective protein OS=Homo sapiens OX=9606 GN=CTSA PE=1 SV=2	2	2	2	2	0	0	0	0	0	0	0	0	0	0	0	0	2	0	0	0	0	0	1	0	0	0	0	1	0	0	0	0	0	1	0	0	0	0	0	0	0	0
P10643	P10643	17	17	17	Complement component C7	C7	sp|P10643|CO7_HUMAN Complement component C7 OS=Homo sapiens OX=9606 GN=C7 PE=1 SV=2	1	17	17	17	3	4	5	0	4	3	4	4	2	3	2	4	9	5	2	2	4	11	11	9	9	5	3	10	9	6	5	5	7	11	12	9	9	3	3	9	10	11
P10644-2;P10644	P10644-2;P10644	5;5	5;5	5;5	cAMP-dependent protein kinase type I-alpha regulatory subunit;cAMP-dependent protein kinase type I-alpha regulatory subunit, N-terminally processed	PRKAR1A	sp|P10644-2|KAP0_HUMAN Isoform 2 of cAMP-dependent protein kinase type I-alpha regulatory subunit OS=Homo sapiens OX=9606 GN=PRKAR1A;sp|P10644|KAP0_HUMAN cAMP-dependent protein kinase type I-alpha regulatory subunit OS=Homo sapiens OX=9606 GN=PRKAR1A PE=1	2	5	5	5	0	0	0	0	0	0	0	0	0	0	0	3	2	0	0	0	0	2	1	0	1	0	0	1	1	0	0	0	0	0	0	0	0	0	0	0	0	0
P10646-2;P10646	P10646-2;P10646	1;1	1;1	1;1	Tissue factor pathway inhibitor	TFPI	sp|P10646-2|TFPI1_HUMAN Isoform Beta of Tissue factor pathway inhibitor OS=Homo sapiens OX=9606 GN=TFPI;sp|P10646|TFPI1_HUMAN Tissue factor pathway inhibitor OS=Homo sapiens OX=9606 GN=TFPI PE=1 SV=1	2	1	1	1	0	0	0	0	0	0	0	0	0	0	0	0	0	0	0	0	0	1	0	0	0	0	0	0	0	0	0	0	0	0	0	0	0	0	0	0	0	0
P10720	P10720	3	1	1	Platelet factor 4 variant;Platelet factor 4 variant(4-74);Platelet factor 4 variant(5-74);Platelet factor 4 variant(6-74)	PF4V1	sp|P10720|PF4V_HUMAN Platelet factor 4 variant OS=Homo sapiens OX=9606 GN=PF4V1 PE=1 SV=1	1	3	1	1	1	1	1	1	1	1	2	2	1	2	1	1	1	1	1	1	2	1	1	1	1	1	1	1	2	1	1	1	1	2	1	1	1	1	3	3	2	1
P10809;P10809-2	P10809	10;2	10;2	10;2	60 kDa heat shock protein, mitochondrial	HSPD1	sp|P10809|CH60_HUMAN 60 kDa heat shock protein, mitochondrial OS=Homo sapiens OX=9606 GN=HSPD1 PE=1 SV=2	2	10	10	10	1	2	1	2	1	1	3	3	0	3	3	7	7	0	1	2	4	6	8	4	4	2	3	7	7	1	0	0	0	5	7	0	1	4	4	2	0	2
P10909-4;P10909;P10909-5;P10909-2;P10909-3	P10909-4;P10909;P10909-5;P10909-2;P10909-3	18;18;18;18;10	18;18;18;18;10	18;18;18;18;10	Clusterin;Clusterin beta chain;Clusterin alpha chain	CLU	sp|P10909-4|CLUS_HUMAN Isoform 4 of Clusterin OS=Homo sapiens OX=9606 GN=CLU;sp|P10909|CLUS_HUMAN Clusterin OS=Homo sapiens OX=9606 GN=CLU PE=1 SV=1;sp|P10909-5|CLUS_HUMAN Isoform 5 of Clusterin OS=Homo sapiens OX=9606 GN=CLU;sp|P10909-2|CLUS_HUMAN Isoform	5	18	18	18	7	6	8	6	8	8	9	10	8	8	9	8	9	8	7	6	5	6	7	6	7	7	10	7	8	5	5	3	5	7	7	6	6	13	16	6	5	6
P11021	P11021	16	15	15	78 kDa glucose-regulated protein	HSPA5	sp|P11021|BIP_HUMAN Endoplasmic reticulum chaperone BiP OS=Homo sapiens OX=9606 GN=HSPA5 PE=1 SV=2	1	16	15	15	2	3	3	1	2	1	1	1	0	1	0	10	12	2	4	2	2	4	6	7	6	4	2	9	9	4	4	3	3	6	5	1	0	4	5	4	3	4
P11142;P11142-2;P54652	P11142;P11142-2	21;19;7	21;19;7	18;16;4	Heat shock cognate 71 kDa protein	HSPA8	sp|P11142|HSP7C_HUMAN Heat shock cognate 71 kDa protein OS=Homo sapiens OX=9606 GN=HSPA8 PE=1 SV=1;sp|P11142-2|HSP7C_HUMAN Isoform 2 of Heat shock cognate 71 kDa protein OS=Homo sapiens OX=9606 GN=HSPA8	3	21	21	18	3	4	5	2	8	1	2	3	1	3	0	12	11	4	3	5	5	12	10	11	9	1	5	11	9	3	3	3	1	5	6	5	3	8	5	4	5	4
P11166	P11166	6	6	6	Solute carrier family 2, facilitated glucose transporter member 1	SLC2A1	sp|P11166|GTR1_HUMAN Solute carrier family 2, facilitated glucose transporter member 1 OS=Homo sapiens OX=9606 GN=SLC2A1 PE=1 SV=2	1	6	6	6	1	2	2	2	1	1	0	1	0	1	1	3	3	0	1	2	1	1	2	3	3	0	0	4	4	0	1	1	1	3	3	2	1	2	1	3	3	4
P11169;Q8TDB8-4;Q8TDB8-2;Q8TDB8;Q8TDB8-5	P11169;Q8TDB8-4;Q8TDB8-2;Q8TDB8;Q8TDB8-5	5;3;3;3;3	5;3;3;3;3	5;3;3;3;3	Solute carrier family 2, facilitated glucose transporter member 3;Solute carrier family 2, facilitated glucose transporter member 14	SLC2A3;SLC2A14	sp|P11169|GTR3_HUMAN Solute carrier family 2, facilitated glucose transporter member 3 OS=Homo sapiens OX=9606 GN=SLC2A3 PE=1 SV=1;sp|Q8TDB8-4|GTR14_HUMAN Isoform 4 of Solute carrier family 2, facilitated glucose transporter member 14 OS=Homo sapiens OX=96	5	5	5	5	0	0	0	0	0	0	0	0	0	0	0	3	2	2	2	0	1	1	2	2	4	0	0	2	4	1	1	0	1	0	1	0	0	1	1	0	0	0
P11171-4;P11171-3;P11171-2;P11171;P11171-6;P11171-5;P11171-7;Q9H4G0-4;Q9H4G0-3;Q9H4G0-2;Q9H4G0;Q9Y2J2-4;Q9Y2J2	P11171-4;P11171-3;P11171-2;P11171;P11171-6;P11171-5;P11171-7	11;11;11;11;9;9;8;1;1;1;1;1;1	11;11;11;11;9;9;8;1;1;1;1;1;1	10;10;10;10;8;8;7;0;0;0;0;0;0	Protein 4.1	EPB41	sp|P11171-4|41_HUMAN Isoform 4 of Protein 4.1 OS=Homo sapiens OX=9606 GN=EPB41;sp|P11171-3|41_HUMAN Isoform 3 of Protein 4.1 OS=Homo sapiens OX=9606 GN=EPB41;sp|P11171-2|41_HUMAN Isoform 2 of Protein 4.1 OS=Homo sapiens OX=9606 GN=EPB41;sp|P11171|41_HUMAN	13	11	11	10	0	0	0	0	0	0	0	0	0	0	0	4	6	0	0	0	0	0	2	3	3	0	2	3	3	0	0	0	0	0	0	0	0	1	3	0	0	1
P11177-3;P11177-2;P11177	P11177-3;P11177-2;P11177	2;2;2	2;2;2	2;2;2	Pyruvate dehydrogenase E1 component subunit beta, mitochondrial	PDHB	sp|P11177-3|ODPB_HUMAN Isoform 3 of Pyruvate dehydrogenase E1 component subunit beta, mitochondrial OS=Homo sapiens OX=9606 GN=PDHB;sp|P11177-2|ODPB_HUMAN Isoform 2 of Pyruvate dehydrogenase E1 component subunit beta, mitochondrial OS=Homo sapiens OX=9606	3	2	2	2	0	0	0	0	0	0	0	0	0	0	0	0	0	0	0	0	0	1	0	0	0	0	0	0	1	0	0	0	0	0	0	0	0	0	0	0	0	0
P11215;P11215-2;Q13349	P11215;P11215-2	17;17;1	17;17;1	16;16;0	Integrin alpha-M	ITGAM	sp|P11215|ITAM_HUMAN Integrin alpha-M OS=Homo sapiens OX=9606 GN=ITGAM PE=1 SV=2;sp|P11215-2|ITAM_HUMAN Isoform 2 of Integrin alpha-M OS=Homo sapiens OX=9606 GN=ITGAM	3	17	17	16	0	0	0	1	1	0	0	0	0	0	0	2	6	0	0	1	1	5	7	3	4	0	1	6	5	0	0	0	0	1	2	0	0	4	6	0	0	1
P11216;P11217-2;P11217	P11216	5;2;2	4;1;1	4;1;1	Glycogen phosphorylase, brain form	PYGB	sp|P11216|PYGB_HUMAN Glycogen phosphorylase, brain form OS=Homo sapiens OX=9606 GN=PYGB PE=1 SV=5	3	5	4	4	0	0	0	0	0	0	0	0	0	0	0	2	1	0	0	0	0	1	0	1	0	0	0	0	0	0	0	0	0	0	0	0	0	1	1	0	0	0
P11226	P11226	2	2	2	Mannose-binding protein C	MBL2	sp|P11226|MBL2_HUMAN Mannose-binding protein C OS=Homo sapiens OX=9606 GN=MBL2 PE=1 SV=2	1	2	2	2	0	0	0	0	0	0	0	0	0	0	0	0	0	0	0	0	0	2	1	0	0	0	0	0	0	0	0	0	0	0	0	0	0	0	0	0	0	1
P11233	P11233	3	2	2	Ras-related protein Ral-A	RALA	sp|P11233|RALA_HUMAN Ras-related protein Ral-A OS=Homo sapiens OX=9606 GN=RALA PE=1 SV=1	1	3	2	2	0	0	0	0	0	0	0	0	0	0	0	0	0	0	0	0	0	1	1	1	1	0	0	2	1	0	0	0	0	0	1	0	0	2	2	1	0	0
P11234;P11234-3;P11234-2	P11234;P11234-3;P11234-2	4;4;4	4;4;4	3;3;3	Ras-related protein Ral-B	RALB	sp|P11234|RALB_HUMAN Ras-related protein Ral-B OS=Homo sapiens OX=9606 GN=RALB PE=1 SV=1;sp|P11234-3|RALB_HUMAN Isoform 3 of Ras-related protein Ral-B OS=Homo sapiens OX=9606 GN=RALB;sp|P11234-2|RALB_HUMAN Isoform 2 of Ras-related protein Ral-B OS=Homo sap	3	4	4	3	0	0	0	0	0	0	0	0	0	0	0	2	1	0	0	0	0	1	1	2	2	0	0	2	2	0	0	0	0	0	2	0	0	1	1	1	0	0
P11277-2;P11277;P11277-3	P11277-2;P11277;P11277-3	47;47;46	47;47;46	45;45;44	Spectrin beta chain, erythrocytic	SPTB	sp|P11277-2|SPTB1_HUMAN Isoform 2 of Spectrin beta chain, erythrocytic OS=Homo sapiens OX=9606 GN=SPTB;sp|P11277|SPTB1_HUMAN Spectrin beta chain, erythrocytic OS=Homo sapiens OX=9606 GN=SPTB PE=1 SV=5;sp|P11277-3|SPTB1_HUMAN Isoform 3 of Spectrin beta chai	3	47	47	45	1	0	1	0	0	0	0	0	0	0	1	14	21	0	0	1	1	8	7	11	8	2	1	17	12	0	0	0	1	0	1	0	0	11	11	0	0	7
P11279;P11279-2	P11279;P11279-2	2;1	2;1	2;1	Lysosome-associated membrane glycoprotein 1	LAMP1	sp|P11279|LAMP1_HUMAN Lysosome-associated membrane glycoprotein 1 OS=Homo sapiens OX=9606 GN=LAMP1 PE=1 SV=3;sp|P11279-2|LAMP1_HUMAN Isoform 2 of Lysosome-associated membrane glycoprotein 1 OS=Homo sapiens OX=9606 GN=LAMP1	2	2	2	2	0	0	0	0	0	0	0	0	0	0	0	1	0	0	0	1	0	1	1	1	0	0	0	1	1	0	0	0	0	0	0	0	0	1	0	0	0	0
P11310;P11310-2	P11310;P11310-2	2;2	2;2	2;2	Medium-chain specific acyl-CoA dehydrogenase, mitochondrial	ACADM	sp|P11310|ACADM_HUMAN Medium-chain specific acyl-CoA dehydrogenase, mitochondrial OS=Homo sapiens OX=9606 GN=ACADM PE=1 SV=1;sp|P11310-2|ACADM_HUMAN Isoform 2 of Medium-chain specific acyl-CoA dehydrogenase, mitochondrial OS=Homo sapiens OX=9606 GN=ACADM	2	2	2	2	0	0	0	0	0	0	0	1	0	0	1	1	1	0	0	0	0	0	0	0	0	0	0	1	0	0	0	0	0	0	1	0	0	1	0	0	0	0
P11413;P11413-3;P11413-2	P11413;P11413-3;P11413-2	7;7;7	7;7;7	7;7;7	Glucose-6-phosphate 1-dehydrogenase	G6PD	sp|P11413|G6PD_HUMAN Glucose-6-phosphate 1-dehydrogenase OS=Homo sapiens OX=9606 GN=G6PD PE=1 SV=4;sp|P11413-3|G6PD_HUMAN Isoform 3 of Glucose-6-phosphate 1-dehydrogenase OS=Homo sapiens OX=9606 GN=G6PD;sp|P11413-2|G6PD_HUMAN Isoform Long of Glucose-6-phos	3	7	7	7	0	0	0	0	0	0	0	0	0	0	0	2	2	0	0	0	0	0	0	0	0	0	0	0	0	0	0	0	0	2	1	0	0	1	1	0	0	0
P11532-3;P11532-2;P11532-4;P11532	P11532-3;P11532-2;P11532-4;P11532	1;1;1;1	1;1;1;1	1;1;1;1	Dystrophin	DMD	sp|P11532-3|DMD_HUMAN Isoform 2 of Dystrophin OS=Homo sapiens OX=9606 GN=DMD;sp|P11532-2|DMD_HUMAN Isoform 1 of Dystrophin OS=Homo sapiens OX=9606 GN=DMD;sp|P11532-4|DMD_HUMAN Isoform 3 of Dystrophin OS=Homo sapiens OX=9606 GN=DMD;sp|P11532|DMD_HUMAN Dystr	4	1	1	1	1	0	0	0	0	1	1	1	0	1	1	1	1	0	0	0	0	0	0	0	0	0	1	0	0	0	0	0	0	0	0	1	1	1	1	0	1	0
P11586	P11586	2	2	2	C-1-tetrahydrofolate synthase, cytoplasmic;Methylenetetrahydrofolate dehydrogenase;Methenyltetrahydrofolate cyclohydrolase;Formyltetrahydrofolate synthetase;C-1-tetrahydrofolate synthase, cytoplasmic, N-terminally processed	MTHFD1	sp|P11586|C1TC_HUMAN C-1-tetrahydrofolate synthase, cytoplasmic OS=Homo sapiens OX=9606 GN=MTHFD1 PE=1 SV=3	1	2	2	2	0	0	0	0	0	0	0	0	0	0	0	1	1	0	0	0	0	0	0	0	0	0	0	0	0	0	0	0	0	0	0	0	0	0	0	0	0	0
P11597;P11597-2	P11597;P11597-2	6;5	6;5	6;5	Cholesteryl ester transfer protein	CETP	sp|P11597|CETP_HUMAN Cholesteryl ester transfer protein OS=Homo sapiens OX=9606 GN=CETP PE=1 SV=2;sp|P11597-2|CETP_HUMAN Isoform 2 of Cholesteryl ester transfer protein OS=Homo sapiens OX=9606 GN=CETP	2	6	6	6	0	0	0	0	0	0	0	0	0	1	0	1	3	2	0	1	1	1	0	1	2	0	0	2	3	0	0	0	0	0	1	1	2	2	3	0	0	2
P11836;P11836-2	P11836;P11836-2	2;1	2;1	2;1	B-lymphocyte antigen CD20	MS4A1	sp|P11836|CD20_HUMAN B-lymphocyte antigen CD20 OS=Homo sapiens OX=9606 GN=MS4A1 PE=1 SV=1;sp|P11836-2|CD20_HUMAN Isoform 2 of B-lymphocyte antigen CD20 OS=Homo sapiens OX=9606 GN=MS4A1	2	2	2	2	0	0	0	0	0	0	0	0	0	0	0	0	0	0	0	0	0	0	0	0	0	0	0	0	0	0	0	0	0	0	0	1	0	0	0	0	1	1
P11940-2;P11940;Q9H361;Q13310-2;Q13310;Q13310-3;Q5JQF8;Q4VXU2-2;Q4VXU2	P11940-2;P11940;Q9H361;Q13310-2;Q13310;Q13310-3	4;4;2;2;2;2;1;1;1	4;4;2;2;2;2;1;1;1	4;4;2;2;2;2;1;1;1	Polyadenylate-binding protein 1;Polyadenylate-binding protein 3;Polyadenylate-binding protein 4	PABPC1;PABPC3;PABPC4	sp|P11940-2|PABP1_HUMAN Isoform 2 of Polyadenylate-binding protein 1 OS=Homo sapiens OX=9606 GN=PABPC1;sp|P11940|PABP1_HUMAN Polyadenylate-binding protein 1 OS=Homo sapiens OX=9606 GN=PABPC1 PE=1 SV=2;sp|Q9H361|PABP3_HUMAN Polyadenylate-binding protein 3 O	9	4	4	4	0	0	0	0	0	0	0	0	0	0	0	3	4	0	0	0	0	0	0	0	0	0	0	0	0	0	0	0	0	0	0	0	0	0	0	0	0	0
P12081-3;P12081-2;P12081-4;P12081	P12081-3;P12081-2;P12081-4;P12081	2;2;2;2	2;2;2;2	2;2;2;2	Histidine--tRNA ligase, cytoplasmic	HARS	sp|P12081-3|SYHC_HUMAN Isoform 3 of Histidine--tRNA ligase, cytoplasmic OS=Homo sapiens OX=9606 GN=HARS;sp|P12081-2|SYHC_HUMAN Isoform 2 of Histidine--tRNA ligase, cytoplasmic OS=Homo sapiens OX=9606 GN=HARS;sp|P12081-4|SYHC_HUMAN Isoform 4 of Histidine--t	4	2	2	2	0	0	0	0	0	0	0	0	0	0	0	1	1	0	0	0	0	0	0	0	0	0	0	0	0	0	0	0	0	0	0	0	0	0	0	0	0	0
P12109	P12109	6	6	6	Collagen alpha-1(VI) chain	COL6A1	sp|P12109|CO6A1_HUMAN Collagen alpha-1(VI) chain OS=Homo sapiens OX=9606 GN=COL6A1 PE=1 SV=3	1	6	6	6	0	0	0	0	0	0	0	0	0	0	0	1	1	4	3	0	0	0	0	0	0	0	0	2	0	0	0	0	0	0	0	0	0	0	0	0	0	0
P12111-3;P12111-5;P12111-4;P12111-2;P12111	P12111-3;P12111-5;P12111-4;P12111-2;P12111	6;6;6;6;6	6;6;6;6;6	6;6;6;6;6	Collagen alpha-3(VI) chain	COL6A3	sp|P12111-3|CO6A3_HUMAN Isoform 3 of Collagen alpha-3(VI) chain OS=Homo sapiens OX=9606 GN=COL6A3;sp|P12111-5|CO6A3_HUMAN Isoform 5 of Collagen alpha-3(VI) chain OS=Homo sapiens OX=9606 GN=COL6A3;sp|P12111-4|CO6A3_HUMAN Isoform 4 of Collagen alpha-3(VI) ch	5	6	6	6	0	0	1	0	0	0	0	0	0	0	0	1	0	0	0	0	0	2	1	0	1	0	0	0	1	0	0	0	0	0	0	0	0	0	0	0	0	0
P12236;P12235	P12236;P12235	6;3	2;1	2;1	ADP/ATP translocase 3;ADP/ATP translocase 3, N-terminally processed;ADP/ATP translocase 1	SLC25A6;SLC25A4	sp|P12236|ADT3_HUMAN ADP/ATP translocase 3 OS=Homo sapiens OX=9606 GN=SLC25A6 PE=1 SV=4;sp|P12235|ADT1_HUMAN ADP/ATP translocase 1 OS=Homo sapiens OX=9606 GN=SLC25A4 PE=1 SV=4	2	6	2	2	0	0	0	0	1	0	0	0	0	0	1	2	0	0	0	0	0	1	1	2	1	0	1	1	1	0	0	0	0	1	0	0	0	0	0	0	0	1
P12259	P12259	34	34	28	Coagulation factor V;Coagulation factor V heavy chain;Coagulation factor V light chain	F5	sp|P12259|FA5_HUMAN Coagulation factor V OS=Homo sapiens OX=9606 GN=F5 PE=1 SV=4	1	34	34	28	2	5	3	1	1	1	3	2	1	3	2	16	14	2	2	5	5	12	15	10	11	1	2	14	18	4	4	3	3	8	9	2	2	10	9	3	3	7
P12273	P12273	4	4	4	Prolactin-inducible protein	PIP	sp|P12273|PIP_HUMAN Prolactin-inducible protein OS=Homo sapiens OX=9606 GN=PIP PE=1 SV=1	1	4	4	4	1	0	0	0	0	0	0	0	0	0	0	0	0	1	1	1	0	1	0	1	0	0	0	1	1	0	0	2	1	1	1	0	2	0	0	0	0	0
P12277	P12277	1	1	1	Creatine kinase B-type	CKB	sp|P12277|KCRB_HUMAN Creatine kinase B-type OS=Homo sapiens OX=9606 GN=CKB PE=1 SV=1	1	1	1	1	0	0	0	0	0	0	0	0	0	0	0	0	0	0	0	0	0	0	0	0	0	0	0	0	0	0	0	0	0	0	0	0	0	0	0	0	0	0
P12318-2;P12318	P12318-2;P12318	1;1	1;1	1;1	Low affinity immunoglobulin gamma Fc region receptor II-a	FCGR2A	sp|P12318-2|FCG2A_HUMAN Isoform 2 of Low affinity immunoglobulin gamma Fc region receptor II-a OS=Homo sapiens OX=9606 GN=FCGR2A;sp|P12318|FCG2A_HUMAN Low affinity immunoglobulin gamma Fc region receptor II-a OS=Homo sapiens OX=9606 GN=FCGR2A PE=1 SV=4	2	1	1	1	0	0	0	0	0	0	0	0	0	0	0	1	0	0	0	0	0	0	0	0	0	0	0	0	0	0	0	0	0	0	0	0	0	0	1	0	0	0
P12429	P12429	6	6	6	Annexin A3	ANXA3	sp|P12429|ANXA3_HUMAN Annexin A3 OS=Homo sapiens OX=9606 GN=ANXA3 PE=1 SV=3	1	6	6	6	0	0	0	0	0	0	0	0	0	0	0	2	4	0	0	0	0	1	1	0	1	0	0	0	0	0	0	0	0	0	0	0	0	0	0	0	1	0
P12532;P12532-2	P12532;P12532-2	2;1	2;1	2;1	Creatine kinase U-type, mitochondrial	CKMT1A	sp|P12532|KCRU_HUMAN Creatine kinase U-type, mitochondrial OS=Homo sapiens OX=9606 GN=CKMT1A PE=1 SV=1;sp|P12532-2|KCRU_HUMAN Isoform 2 of Creatine kinase U-type, mitochondrial OS=Homo sapiens OX=9606 GN=CKMT1A	2	2	2	2	0	0	0	0	0	0	0	0	0	0	0	1	1	0	0	0	0	0	0	0	0	0	0	0	0	0	0	0	0	0	0	0	0	0	0	0	0	0
P12724	P12724	1	1	1	Eosinophil cationic protein	RNASE3	sp|P12724|ECP_HUMAN Eosinophil cationic protein OS=Homo sapiens OX=9606 GN=RNASE3 PE=1 SV=2	1	1	1	1	0	0	0	0	0	0	0	0	0	0	0	0	0	0	0	0	0	0	0	0	0	0	0	0	0	0	0	0	0	1	0	0	0	0	0	0	0	0
P12814;P12814-2;P12814-3;P12814-4;P35609-2;P35609;Q08043	P12814;P12814-2;P12814-3;P12814-4	35;34;34;32;10;10;8	35;34;34;32;10;10;8	25;24;24;22;3;3;2	Alpha-actinin-1	ACTN1	sp|P12814|ACTN1_HUMAN Alpha-actinin-1 OS=Homo sapiens OX=9606 GN=ACTN1 PE=1 SV=2;sp|P12814-2|ACTN1_HUMAN Isoform 2 of Alpha-actinin-1 OS=Homo sapiens OX=9606 GN=ACTN1;sp|P12814-3|ACTN1_HUMAN Isoform 3 of Alpha-actinin-1 OS=Homo sapiens OX=9606 GN=ACTN1;sp|	7	35	35	25	6	6	11	8	5	7	7	7	5	9	5	20	22	10	9	22	19	23	23	18	18	8	7	25	23	12	10	4	1	14	13	2	4	17	16	21	16	12
P12830-2;P12830	P12830-2;P12830	2;2	2;2	2;2	Cadherin-1;E-Cad/CTF1;E-Cad/CTF2;E-Cad/CTF3	CDH1	sp|P12830-2|CADH1_HUMAN Isoform 2 of Cadherin-1 OS=Homo sapiens OX=9606 GN=CDH1;sp|P12830|CADH1_HUMAN Cadherin-1 OS=Homo sapiens OX=9606 GN=CDH1 PE=1 SV=3	2	2	2	2	0	0	0	0	0	0	0	0	0	0	0	0	1	0	0	0	0	0	0	0	0	0	0	0	0	0	0	0	0	0	0	0	0	0	1	0	0	0
P12931;P12931-2;P07947;P06241-3;P06241-2;P06241	P12931;P12931-2	8;8;2;1;1;1	8;8;2;1;1;1	8;8;2;1;1;1	Proto-oncogene tyrosine-protein kinase Src	SRC	sp|P12931|SRC_HUMAN Proto-oncogene tyrosine-protein kinase Src OS=Homo sapiens OX=9606 GN=SRC PE=1 SV=3;sp|P12931-2|SRC_HUMAN Isoform 2 of Proto-oncogene tyrosine-protein kinase Src OS=Homo sapiens OX=9606 GN=SRC	6	8	8	8	0	0	0	0	0	0	1	1	0	2	0	4	4	0	0	0	0	2	1	0	1	0	1	1	1	0	0	0	0	0	0	0	0	2	2	0	0	0
P12956;P12956-2	P12956;P12956-2	5;4	5;4	5;4	X-ray repair cross-complementing protein 6	XRCC6	sp|P12956|XRCC6_HUMAN X-ray repair cross-complementing protein 6 OS=Homo sapiens OX=9606 GN=XRCC6 PE=1 SV=2;sp|P12956-2|XRCC6_HUMAN Isoform 2 of X-ray repair cross-complementing protein 6 OS=Homo sapiens OX=9606 GN=XRCC6	2	5	5	5	0	0	0	0	0	0	0	0	0	0	0	3	3	0	0	0	0	0	1	0	1	0	0	0	1	0	1	0	0	0	1	0	0	0	0	0	0	0
P13010	P13010	2	2	2	X-ray repair cross-complementing protein 5	XRCC5	sp|P13010|XRCC5_HUMAN X-ray repair cross-complementing protein 5 OS=Homo sapiens OX=9606 GN=XRCC5 PE=1 SV=3	1	2	2	2	0	0	0	0	0	0	0	0	0	0	0	1	2	0	0	0	0	0	0	0	0	0	0	0	0	0	0	0	0	0	0	0	0	0	0	0	0	0
P13073	P13073	3	3	3	Cytochrome c oxidase subunit 4 isoform 1, mitochondrial	COX4I1	sp|P13073|COX41_HUMAN Cytochrome c oxidase subunit 4 isoform 1, mitochondrial OS=Homo sapiens OX=9606 GN=COX4I1 PE=1 SV=1	1	3	3	3	0	0	0	0	0	0	0	0	0	0	0	1	2	0	1	0	0	0	1	0	0	0	0	0	0	0	0	0	0	0	1	0	0	0	0	0	0	0
P13224;P13224-2	P13224;P13224-2	2;2	2;2	2;2	Platelet glycoprotein Ib beta chain	GP1BB	sp|P13224|GP1BB_HUMAN Platelet glycoprotein Ib beta chain OS=Homo sapiens OX=9606 GN=GP1BB PE=1 SV=1;sp|P13224-2|GP1BB_HUMAN Isoform 2 of Platelet glycoprotein Ib beta chain OS=Homo sapiens OX=9606 GN=GP1BB	2	2	2	2	2	2	2	1	0	0	0	0	1	1	0	0	2	2	1	1	1	2	2	1	2	1	0	2	2	0	2	0	0	1	1	0	2	0	0	2	2	2
P13489	P13489	4	4	4	Ribonuclease inhibitor	RNH1	sp|P13489|RINI_HUMAN Ribonuclease inhibitor OS=Homo sapiens OX=9606 GN=RNH1 PE=1 SV=2	1	4	4	4	0	0	0	0	0	0	0	0	0	0	0	3	2	0	0	0	0	1	1	0	0	0	0	0	0	0	0	0	0	0	0	0	0	1	1	0	0	0
P13497;P13497-4;P13497-5;P13497-2;P13497-6	P13497;P13497-4;P13497-5;P13497-2;P13497-6	3;2;2;2;2	3;2;2;2;2	3;2;2;2;2	Bone morphogenetic protein 1	BMP1	sp|P13497|BMP1_HUMAN Bone morphogenetic protein 1 OS=Homo sapiens OX=9606 GN=BMP1 PE=1 SV=2;sp|P13497-4|BMP1_HUMAN Isoform BMP1-5 of Bone morphogenetic protein 1 OS=Homo sapiens OX=9606 GN=BMP1;sp|P13497-5|BMP1_HUMAN Isoform BMP1-6 of Bone morphogenetic pr	5	3	3	3	0	0	0	0	0	0	0	0	0	0	0	0	0	1	1	0	0	0	0	0	0	0	0	0	0	1	0	0	0	0	0	0	0	0	0	0	0	0
P13498	P13498	1	1	1	Cytochrome b-245 light chain	CYBA	sp|P13498|CY24A_HUMAN Cytochrome b-245 light chain OS=Homo sapiens OX=9606 GN=CYBA PE=1 SV=3	1	1	1	1	0	0	1	0	0	0	0	0	0	0	0	0	0	0	0	0	0	0	0	0	0	0	0	1	1	0	0	0	0	0	0	0	0	0	0	0	0	1
P13591-4;P13591-3;P13591-1;P13591;P13591-5;P13591-6	P13591-4;P13591-3;P13591-1;P13591;P13591-5;P13591-6	9;9;9;9;7;6	9;9;9;9;7;6	9;9;9;9;7;6	Neural cell adhesion molecule 1	NCAM1	sp|P13591-4|NCAM1_HUMAN Isoform 4 of Neural cell adhesion molecule 1 OS=Homo sapiens OX=9606 GN=NCAM1;sp|P13591-3|NCAM1_HUMAN Isoform 3 of Neural cell adhesion molecule 1 OS=Homo sapiens OX=9606 GN=NCAM1;sp|P13591-1|NCAM1_HUMAN Isoform 2 of Neural cell adh	6	9	9	9	0	0	0	0	1	0	0	0	0	0	0	0	0	0	0	0	0	1	1	0	0	0	0	5	5	0	0	0	0	0	0	0	0	0	0	0	0	0
P13598	P13598	1	1	1	Intercellular adhesion molecule 2	ICAM2	sp|P13598|ICAM2_HUMAN Intercellular adhesion molecule 2 OS=Homo sapiens OX=9606 GN=ICAM2 PE=1 SV=2	1	1	1	1	0	0	0	0	0	0	0	0	0	0	0	1	0	0	0	0	0	1	1	0	1	0	0	1	1	0	0	0	0	0	0	0	0	1	0	0	0	1
P13639	P13639	12	12	12	Elongation factor 2	EEF2	sp|P13639|EF2_HUMAN Elongation factor 2 OS=Homo sapiens OX=9606 GN=EEF2 PE=1 SV=4	1	12	12	12	0	1	0	0	0	0	0	0	0	0	0	10	8	0	0	0	0	0	0	1	0	0	0	0	0	0	0	0	0	0	0	0	0	0	0	0	0	0
P13646;CON__ENSEMBL:ENSP00000377550;CON__P13646-1;P13646-3;P13646-2	P13646;CON__ENSEMBL:ENSP00000377550;CON__P13646-1;P13646-3;P13646-2	12;11;11;11;9	5;4;5;4;4	3;2;3;2;2	Keratin, type I cytoskeletal 13	KRT13	sp|P13646|K1C13_HUMAN Keratin, type I cytoskeletal 13 OS=Homo sapiens OX=9606 GN=KRT13 PE=1 SV=4;;;sp|P13646-3|K1C13_HUMAN Isoform 3 of Keratin, type I cytoskeletal 13 OS=Homo sapiens OX=9606 GN=KRT13;sp|P13646-2|K1C13_HUMAN Isoform 2 of Keratin, type I cy	5	12	5	3	4	5	2	4	3	4	3	7	4	6	5	5	6	4	3	3	4	3	4	4	4	4	7	5	6	0	1	0	2	2	3	3	3	6	7	2	3	2
P13667	P13667	3	3	3	Protein disulfide-isomerase A4	PDIA4	sp|P13667|PDIA4_HUMAN Protein disulfide-isomerase A4 OS=Homo sapiens OX=9606 GN=PDIA4 PE=1 SV=2	1	3	3	3	0	0	0	0	0	0	0	0	0	0	0	2	2	0	0	0	0	0	0	0	0	0	0	0	0	0	0	0	0	0	0	0	0	0	0	0	0	0
P13671	P13671	13	13	13	Complement component C6	C6	sp|P13671|CO6_HUMAN Complement component C6 OS=Homo sapiens OX=9606 GN=C6 PE=1 SV=3	1	13	13	13	3	5	2	1	4	3	4	3	4	3	3	6	7	3	4	6	5	11	10	7	8	4	5	8	7	4	3	9	5	8	8	4	4	6	5	7	5	8
P13693	P13693	2	2	2	Translationally-controlled tumor protein	TPT1	sp|P13693|TCTP_HUMAN Translationally-controlled tumor protein OS=Homo sapiens OX=9606 GN=TPT1 PE=1 SV=1	1	2	2	2	0	0	0	0	0	0	0	0	0	0	0	1	2	0	0	0	0	0	0	0	0	0	0	0	0	0	0	0	0	1	0	0	0	0	0	0	0	0
P13716;P13716-2	P13716;P13716-2	5;5	5;5	5;5	Delta-aminolevulinic acid dehydratase	ALAD	sp|P13716|HEM2_HUMAN Delta-aminolevulinic acid dehydratase OS=Homo sapiens OX=9606 GN=ALAD PE=1 SV=1;sp|P13716-2|HEM2_HUMAN Isoform 2 of Delta-aminolevulinic acid dehydratase OS=Homo sapiens OX=9606 GN=ALAD	2	5	5	5	1	0	0	0	0	0	0	0	0	0	0	1	1	0	0	0	0	0	0	0	0	0	0	0	0	0	0	0	0	0	0	0	0	0	0	0	0	0
P13796;P13796-2	P13796	12;2	12;2	8;2	Plastin-2	LCP1	sp|P13796|PLSL_HUMAN Plastin-2 OS=Homo sapiens OX=9606 GN=LCP1 PE=1 SV=6	2	12	12	8	0	0	0	0	2	0	0	0	0	0	0	8	6	0	0	0	0	5	6	5	5	1	3	5	5	0	0	0	0	0	1	0	0	4	4	1	0	0
P13797-3;P13797-2;P13797;Q14651	P13797-3;P13797-2;P13797	11;11;11;2	7;7;7;1	7;7;7;1	Plastin-3	PLS3	sp|P13797-3|PLST_HUMAN Isoform 3 of Plastin-3 OS=Homo sapiens OX=9606 GN=PLS3;sp|P13797-2|PLST_HUMAN Isoform 2 of Plastin-3 OS=Homo sapiens OX=9606 GN=PLS3;sp|P13797|PLST_HUMAN Plastin-3 OS=Homo sapiens OX=9606 GN=PLS3 PE=1 SV=4	4	11	7	7	0	0	0	0	0	0	0	0	0	0	0	8	8	0	0	0	0	2	2	2	2	1	1	2	2	0	0	0	0	0	1	0	0	0	0	0	0	0
P13798	P13798	1	1	1	Acylamino-acid-releasing enzyme	APEH	sp|P13798|ACPH_HUMAN Acylamino-acid-releasing enzyme OS=Homo sapiens OX=9606 GN=APEH PE=1 SV=4	1	1	1	1	0	0	0	0	0	0	0	0	0	0	0	1	0	0	0	0	0	0	0	0	0	0	0	0	0	0	0	0	0	0	0	0	0	0	0	0	0	1
P13866-2;P13866	P13866-2;P13866	1;1	1;1	1;1	Sodium/glucose cotransporter 1	SLC5A1	sp|P13866-2|SC5A1_HUMAN Isoform 2 of Sodium/glucose cotransporter 1 OS=Homo sapiens OX=9606 GN=SLC5A1;sp|P13866|SC5A1_HUMAN Sodium/glucose cotransporter 1 OS=Homo sapiens OX=9606 GN=SLC5A1 PE=1 SV=1	2	1	1	1	0	0	0	0	0	0	0	0	0	0	0	1	1	0	0	0	0	0	0	0	0	0	0	0	0	0	0	0	0	0	0	0	0	0	0	0	0	0
P13987;P13987-2	P13987;P13987-2	2;2	2;2	2;2	CD59 glycoprotein	CD59	sp|P13987|CD59_HUMAN CD59 glycoprotein OS=Homo sapiens OX=9606 GN=CD59 PE=1 SV=1;sp|P13987-2|CD59_HUMAN Isoform 2 of CD59 glycoprotein OS=Homo sapiens OX=9606 GN=CD59	2	2	2	2	0	0	0	0	1	0	0	0	0	1	0	0	0	0	0	0	0	0	0	0	0	0	1	0	0	0	0	0	0	0	0	0	0	1	1	0	0	0
P14151;P14151-2	P14151;P14151-2	2;2	2;2	2;2	L-selectin	SELL	sp|P14151|LYAM1_HUMAN L-selectin OS=Homo sapiens OX=9606 GN=SELL PE=1 SV=2;sp|P14151-2|LYAM1_HUMAN Isoform 2 of L-selectin OS=Homo sapiens OX=9606 GN=SELL	2	2	2	2	0	0	0	0	0	0	0	0	0	0	0	0	0	0	0	0	0	0	0	0	0	0	0	0	0	0	0	0	0	0	0	0	0	0	0	0	0	1
P14174	P14174	2	2	2	Macrophage migration inhibitory factor	MIF	sp|P14174|MIF_HUMAN Macrophage migration inhibitory factor OS=Homo sapiens OX=9606 GN=MIF PE=1 SV=4	1	2	2	2	0	0	0	0	0	0	0	0	0	0	0	0	0	0	0	0	0	0	0	0	0	0	0	0	1	0	1	0	0	0	0	0	0	0	0	0	0	1
P14314-2;P14314	P14314-2;P14314	6;6	6;6	6;6	Glucosidase 2 subunit beta	PRKCSH	sp|P14314-2|GLU2B_HUMAN Isoform 2 of Glucosidase 2 subunit beta OS=Homo sapiens OX=9606 GN=PRKCSH;sp|P14314|GLU2B_HUMAN Glucosidase 2 subunit beta OS=Homo sapiens OX=9606 GN=PRKCSH PE=1 SV=2	2	6	6	6	0	0	0	0	0	0	0	0	0	0	0	4	3	0	0	0	0	0	0	0	0	0	0	1	1	0	0	0	0	0	0	0	0	0	0	0	0	0
P14317	P14317	1	1	1	Hematopoietic lineage cell-specific protein	HCLS1	sp|P14317|HCLS1_HUMAN Hematopoietic lineage cell-specific protein OS=Homo sapiens OX=9606 GN=HCLS1 PE=1 SV=3	1	1	1	1	0	0	0	0	0	0	0	0	0	1	0	1	1	0	0	0	0	0	0	0	0	0	0	0	0	0	0	0	0	0	0	0	0	1	1	0	0	0
P14543-2;P14543	P14543-2;P14543	3;3	3;3	3;3	Nidogen-1	NID1	sp|P14543-2|NID1_HUMAN Isoform 2 of Nidogen-1 OS=Homo sapiens OX=9606 GN=NID1;sp|P14543|NID1_HUMAN Nidogen-1 OS=Homo sapiens OX=9606 GN=NID1 PE=1 SV=3	2	3	3	3	0	0	0	0	0	0	0	0	0	0	0	1	0	0	0	0	0	0	0	0	0	0	0	0	1	0	0	0	0	0	0	0	0	0	1	0	0	0
P14618;P14618-2;P14618-3;P30613-2;P30613	P14618;P14618-2;P14618-3	20;18;17;1;1	20;18;17;1;1	20;18;17;1;1	Pyruvate kinase PKM	PKM	sp|P14618|KPYM_HUMAN Pyruvate kinase PKM OS=Homo sapiens OX=9606 GN=PKM PE=1 SV=4;sp|P14618-2|KPYM_HUMAN Isoform M1 of Pyruvate kinase PKM OS=Homo sapiens OX=9606 GN=PKM;sp|P14618-3|KPYM_HUMAN Isoform 3 of Pyruvate kinase PKM OS=Homo sapiens OX=9606 GN=PKM	5	20	20	20	2	3	3	3	2	0	4	4	2	5	4	7	8	0	3	3	3	10	12	6	10	2	6	14	16	6	5	2	2	10	10	2	5	5	5	9	9	8
P14625;Q58FF3	P14625	15;1	15;1	14;1	Endoplasmin	HSP90B1	sp|P14625|ENPL_HUMAN Endoplasmin OS=Homo sapiens OX=9606 GN=HSP90B1 PE=1 SV=1	2	15	15	14	1	1	0	0	0	0	1	1	1	2	1	13	12	0	1	2	2	3	4	2	4	0	2	5	5	1	1	0	0	2	1	1	0	5	5	1	2	1
P14735;P14735-2	P14735;P14735-2	10;5	10;5	10;5	Insulin-degrading enzyme	IDE	sp|P14735|IDE_HUMAN Insulin-degrading enzyme OS=Homo sapiens OX=9606 GN=IDE PE=1 SV=4;sp|P14735-2|IDE_HUMAN Isoform 2 of Insulin-degrading enzyme OS=Homo sapiens OX=9606 GN=IDE	2	10	10	10	0	0	0	0	0	0	0	0	0	0	1	5	7	0	0	0	0	0	0	0	0	0	0	0	1	0	0	0	0	0	0	0	0	0	0	0	0	0
P14770	P14770	3	3	3	Platelet glycoprotein IX	GP9	sp|P14770|GPIX_HUMAN Platelet glycoprotein IX OS=Homo sapiens OX=9606 GN=GP9 PE=1 SV=3	1	3	3	3	2	2	2	2	1	1	2	2	1	1	1	3	3	3	3	3	3	3	3	3	3	2	2	3	3	1	3	1	1	3	2	0	0	2	2	2	2	2
P14780	P14780	5	5	5	Matrix metalloproteinase-9;67 kDa matrix metalloproteinase-9;82 kDa matrix metalloproteinase-9	MMP9	sp|P14780|MMP9_HUMAN Matrix metalloproteinase-9 OS=Homo sapiens OX=9606 GN=MMP9 PE=1 SV=3	1	5	5	5	0	0	0	0	0	0	0	0	0	0	0	0	0	0	0	0	0	1	1	0	0	0	0	3	2	0	0	0	0	2	2	0	0	0	0	0	0	0
P14854	P14854	1	1	1	Cytochrome c oxidase subunit 6B1	COX6B1	sp|P14854|CX6B1_HUMAN Cytochrome c oxidase subunit 6B1 OS=Homo sapiens OX=9606 GN=COX6B1 PE=1 SV=2	1	1	1	1	0	0	0	0	0	0	0	0	0	0	0	0	0	0	0	0	0	0	0	0	0	0	0	1	1	0	0	0	0	0	0	0	0	1	0	0	0	0
P14866-2;P14866	P14866-2;P14866	1;1	1;1	1;1	Heterogeneous nuclear ribonucleoprotein L	HNRNPL	sp|P14866-2|HNRPL_HUMAN Isoform 2 of Heterogeneous nuclear ribonucleoprotein L OS=Homo sapiens OX=9606 GN=HNRNPL;sp|P14866|HNRPL_HUMAN Heterogeneous nuclear ribonucleoprotein L OS=Homo sapiens OX=9606 GN=HNRNPL PE=1 SV=2	2	1	1	1	0	0	0	0	0	0	0	0	0	0	0	1	0	0	0	0	0	0	0	0	0	0	0	0	0	0	0	0	0	0	0	0	0	0	0	0	0	0
P14868-2;P14868	P14868-2;P14868	4;4	4;4	4;4	Aspartate--tRNA ligase, cytoplasmic	DARS	sp|P14868-2|SYDC_HUMAN Isoform 2 of Aspartate--tRNA ligase, cytoplasmic OS=Homo sapiens OX=9606 GN=DARS;sp|P14868|SYDC_HUMAN Aspartate--tRNA ligase, cytoplasmic OS=Homo sapiens OX=9606 GN=DARS PE=1 SV=2	2	4	4	4	0	0	0	0	0	0	0	0	0	0	0	4	4	0	0	0	0	0	0	0	0	0	0	0	0	0	0	0	0	0	0	0	0	0	0	0	0	0
P14923;P35222	P14923	20;3	20;3	20;3	Junction plakoglobin	JUP	sp|P14923|PLAK_HUMAN Junction plakoglobin OS=Homo sapiens OX=9606 GN=JUP PE=1 SV=3	2	20	20	20	2	5	5	4	2	1	4	4	3	4	2	8	11	7	8	1	2	5	5	9	8	3	4	6	7	0	0	0	1	7	5	5	5	7	5	2	2	7
P14927	P14927	1	1	1	Cytochrome b-c1 complex subunit 7	UQCRB	sp|P14927|QCR7_HUMAN Cytochrome b-c1 complex subunit 7 OS=Homo sapiens OX=9606 GN=UQCRB PE=1 SV=2	1	1	1	1	0	0	0	0	0	0	0	0	0	0	0	0	0	0	0	0	0	0	1	0	0	0	0	1	1	0	0	0	0	0	0	0	0	0	0	0	0	0
P15090;P02689	P15090	3;1	3;1	3;1	Fatty acid-binding protein, adipocyte	FABP4	sp|P15090|FABP4_HUMAN Fatty acid-binding protein, adipocyte OS=Homo sapiens OX=9606 GN=FABP4 PE=1 SV=3	2	3	3	3	0	0	0	0	0	0	0	0	0	0	0	1	1	0	0	0	0	2	1	0	0	0	0	0	1	0	0	0	0	0	0	0	0	0	0	0	0	0
P15104	P15104	1	1	1	Glutamine synthetase	GLUL	sp|P15104|GLNA_HUMAN Glutamine synthetase OS=Homo sapiens OX=9606 GN=GLUL PE=1 SV=4	1	1	1	1	0	0	0	0	0	0	0	0	0	0	0	0	1	0	0	0	0	0	0	0	0	0	0	0	0	0	0	0	0	0	0	0	0	0	0	0	0	0
P15144	P15144	11	11	11	Aminopeptidase N	ANPEP	sp|P15144|AMPN_HUMAN Aminopeptidase N OS=Homo sapiens OX=9606 GN=ANPEP PE=1 SV=4	1	11	11	11	0	0	4	0	1	0	0	0	0	0	0	3	2	4	1	0	0	8	10	4	4	0	0	3	1	0	0	0	0	0	0	0	0	0	0	0	0	0
P15153	P15153	4	2	2	Ras-related C3 botulinum toxin substrate 2	RAC2	sp|P15153|RAC2_HUMAN Ras-related C3 botulinum toxin substrate 2 OS=Homo sapiens OX=9606 GN=RAC2 PE=1 SV=1	1	4	2	2	1	1	1	1	0	1	1	1	1	1	0	1	2	0	0	1	2	3	2	2	2	0	1	2	2	1	0	1	0	2	2	2	1	0	2	2	1	2
P15169;CON__Q2KJ83	P15169	5;2	5;2	5;2	Carboxypeptidase N catalytic chain	CPN1	sp|P15169|CBPN_HUMAN Carboxypeptidase N catalytic chain OS=Homo sapiens OX=9606 GN=CPN1 PE=1 SV=1	2	5	5	5	0	0	0	0	0	1	0	0	0	0	0	1	1	0	0	2	1	1	1	0	0	0	0	0	0	1	0	2	1	1	0	0	1	1	1	0	0	1
P15311;P35241-3	P15311	8;2	3;0	3;0	Ezrin	EZR	sp|P15311|EZRI_HUMAN Ezrin OS=Homo sapiens OX=9606 GN=EZR PE=1 SV=4	2	8	3	3	1	2	1	0	0	0	0	0	0	0	0	5	5	1	1	3	3	5	5	4	4	0	1	4	4	2	2	1	1	3	3	2	2	2	1	3	3	4
P15814	P15814	1	1	1	Immunoglobulin lambda-like polypeptide 1	IGLL1	sp|P15814|IGLL1_HUMAN Immunoglobulin lambda-like polypeptide 1 OS=Homo sapiens OX=9606 GN=IGLL1 PE=1 SV=1	1	1	1	1	0	0	0	0	0	0	0	0	0	0	0	0	0	0	0	0	0	0	0	1	1	0	0	1	1	0	0	0	0	1	1	0	0	0	0	0	0	0
P15880	P15880	4	4	4	40S ribosomal protein S2	RPS2	sp|P15880|RS2_HUMAN 40S ribosomal protein S2 OS=Homo sapiens OX=9606 GN=RPS2 PE=1 SV=2	1	4	4	4	0	0	0	0	0	0	0	0	0	0	0	4	3	0	0	0	0	0	0	0	0	0	0	0	0	0	0	0	0	0	0	0	0	0	0	0	0	0
P15924;P15924-3;P15924-2	P15924;P15924-3;P15924-2	56;45;42	56;45;42	56;45;42	Desmoplakin	DSP	sp|P15924|DESP_HUMAN Desmoplakin OS=Homo sapiens OX=9606 GN=DSP PE=1 SV=3;sp|P15924-3|DESP_HUMAN Isoform DSPIa of Desmoplakin OS=Homo sapiens OX=9606 GN=DSP;sp|P15924-2|DESP_HUMAN Isoform DPII of Desmoplakin OS=Homo sapiens OX=9606 GN=DSP	3	56	56	56	1	1	3	3	3	3	4	4	1	7	3	23	35	9	5	2	3	5	7	8	12	3	5	9	10	0	0	0	0	7	7	5	3	6	6	0	1	1
P16070;P16070-18;P16070-5;P16070-7;P16070-3;P16070-6;P16070-4;P16070-17;P16070-8;P16070-16;P16070-10;P16070-11;P16070-13;P16070-14;P16070-12;P16070-9;P16070-15	P16070;P16070-18;P16070-5;P16070-7;P16070-3;P16070-6;P16070-4;P16070-17;P16070-8;P16070-16;P16070-10;P16070-11;P16070-13;P16070-14;P16070-12;P16070-9;P16070-15	4;4;4;4;4;4;4;4;4;4;4;4;4;4;4;2;2	4;4;4;4;4;4;4;4;4;4;4;4;4;4;4;2;2	4;4;4;4;4;4;4;4;4;4;4;4;4;4;4;2;2	CD44 antigen	CD44	sp|P16070|CD44_HUMAN CD44 antigen OS=Homo sapiens OX=9606 GN=CD44 PE=1 SV=3;sp|P16070-18|CD44_HUMAN Isoform 18 of CD44 antigen OS=Homo sapiens OX=9606 GN=CD44;sp|P16070-5|CD44_HUMAN Isoform 5 of CD44 antigen OS=Homo sapiens OX=9606 GN=CD44;sp|P16070-7|CD44	17	4	4	4	0	0	0	1	0	0	0	0	0	0	0	2	3	0	0	1	1	2	2	2	2	0	0	2	2	0	0	0	0	0	0	0	0	1	1	0	1	1
P16109	P16109	8	8	8	P-selectin	SELP	sp|P16109|LYAM3_HUMAN P-selectin OS=Homo sapiens OX=9606 GN=SELP PE=1 SV=3	1	8	8	8	0	1	0	1	0	0	0	0	0	0	0	5	5	0	0	1	1	3	3	1	1	1	1	4	4	0	0	0	0	2	1	0	0	1	1	1	1	0
P16112-3;P16112-2;P16112	P16112-3;P16112-2;P16112	7;7;6	7;7;6	7;7;6	Aggrecan core protein;Aggrecan core protein 2	ACAN	sp|P16112-3|PGCA_HUMAN Isoform 3 of Aggrecan core protein OS=Homo sapiens OX=9606 GN=ACAN;sp|P16112-2|PGCA_HUMAN Isoform 2 of Aggrecan core protein OS=Homo sapiens OX=9606 GN=ACAN;sp|P16112|PGCA_HUMAN Aggrecan core protein OS=Homo sapiens OX=9606 GN=ACAN P	3	7	7	7	0	1	0	0	0	0	0	0	0	0	0	0	0	0	0	0	0	0	0	0	0	0	0	0	0	0	0	0	0	0	0	0	0	0	0	0	0	0
P16150	P16150	2	2	2	Leukosialin	SPN	sp|P16150|LEUK_HUMAN Leukosialin OS=Homo sapiens OX=9606 GN=SPN PE=1 SV=1	1	2	2	2	0	0	0	0	0	0	0	1	0	1	1	0	0	0	0	0	0	0	0	0	1	0	0	0	0	0	0	0	0	0	0	0	0	0	0	0	0	0
P16152;P16152-2;O75828	P16152;P16152-2	7;5;2	7;5;2	7;5;2	Carbonyl reductase [NADPH] 1	CBR1	sp|P16152|CBR1_HUMAN Carbonyl reductase [NADPH] 1 OS=Homo sapiens OX=9606 GN=CBR1 PE=1 SV=3;sp|P16152-2|CBR1_HUMAN Isoform 2 of Carbonyl reductase [NADPH] 1 OS=Homo sapiens OX=9606 GN=CBR1	3	7	7	7	0	0	0	0	0	0	0	0	0	0	0	5	5	0	0	0	0	0	0	0	0	0	0	0	0	0	0	0	0	0	0	0	0	0	0	0	0	0
P16157-14;P16157-11;P16157-12;P16157;P16157-3;P16157-16;P16157-5;P16157-8;P16157-15;P16157-10;P16157-13;P16157-4;P16157-7;P16157-6;P16157-9;P16157-21;P16157-2	P16157-14;P16157-11;P16157-12;P16157;P16157-3;P16157-16;P16157-5;P16157-8;P16157-15;P16157-10;P16157-13;P16157-4;P16157-7;P16157-6;P16157-9;P16157-21;P16157-2	33;33;33;33;33;33;33;33;33;33;33;33;33;33;33;32;32	33;33;33;33;33;33;33;33;33;33;33;33;33;33;33;32;32	32;32;32;32;32;32;32;32;32;32;32;32;32;32;32;31;31	Ankyrin-1	ANK1	sp|P16157-14|ANK1_HUMAN Isoform Er13 of Ankyrin-1 OS=Homo sapiens OX=9606 GN=ANK1;sp|P16157-11|ANK1_HUMAN Isoform Er10 of Ankyrin-1 OS=Homo sapiens OX=9606 GN=ANK1;sp|P16157-12|ANK1_HUMAN Isoform Er11 of Ankyrin-1 OS=Homo sapiens OX=9606 GN=ANK1;sp|P16157|	17	33	33	32	0	2	2	1	0	0	0	0	0	1	0	12	14	0	0	2	5	8	10	14	9	3	4	11	10	1	0	0	0	0	0	0	0	7	9	0	0	12
P16284-5;P16284-3;P16284-4;P16284-2;P16284-6;P16284	P16284-5;P16284-3;P16284-4;P16284-2;P16284-6;P16284	16;16;16;16;16;16	16;16;16;16;16;16	16;16;16;16;16;16	Platelet endothelial cell adhesion molecule	PECAM1	sp|P16284-5|PECA1_HUMAN Isoform Delta14-15 of Platelet endothelial cell adhesion molecule OS=Homo sapiens OX=9606 GN=PECAM1;sp|P16284-3|PECA1_HUMAN Isoform Delta13 of Platelet endothelial cell adhesion molecule OS=Homo sapiens OX=9606 GN=PECAM1;sp|P16284-4	6	16	16	16	1	4	5	4	1	3	4	5	1	5	5	9	11	1	5	3	6	7	8	5	6	3	5	6	7	2	1	1	1	5	5	0	0	8	8	4	3	5
P16401	P16401	2	2	2	Histone H1.5	HIST1H1B	sp|P16401|H15_HUMAN Histone H1.5 OS=Homo sapiens OX=9606 GN=HIST1H1B PE=1 SV=3	1	2	2	2	1	1	1	1	0	0	0	0	0	0	0	1	2	0	0	0	0	0	0	0	0	0	0	0	0	0	0	0	0	0	0	0	0	0	0	0	0	0
P16435	P16435	1	1	1	NADPH--cytochrome P450 reductase	POR	sp|P16435|NCPR_HUMAN NADPH--cytochrome P450 reductase OS=Homo sapiens OX=9606 GN=POR PE=1 SV=2	1	1	1	1	0	0	0	0	0	0	0	0	0	0	0	1	1	0	0	0	0	0	0	0	0	0	0	0	0	0	0	0	0	0	0	0	0	0	0	0	0	0
P16452-3;P16452;P16452-2	P16452-3;P16452;P16452-2	6;6;6	6;6;6	6;6;6	Erythrocyte membrane protein band 4.2	EPB42	sp|P16452-3|EPB42_HUMAN Isoform 3 of Erythrocyte membrane protein band 4.2 OS=Homo sapiens OX=9606 GN=EPB42;sp|P16452|EPB42_HUMAN Erythrocyte membrane protein band 4.2 OS=Homo sapiens OX=9606 GN=EPB42 PE=1 SV=3;sp|P16452-2|EPB42_HUMAN Isoform Long of Eryth	3	6	6	6	0	0	0	1	1	1	0	0	0	0	0	3	3	0	0	0	0	2	1	0	0	2	1	0	0	0	0	0	0	0	0	0	0	1	1	0	0	0
P16615-5;P16615-2;P16615-3;P16615;P16615-4;O14983-3;O14983-2;O14983	P16615-5;P16615-2;P16615-3;P16615;P16615-4	15;15;15;15;14;6;6;6	10;10;10;10;9;3;3;3	10;10;10;10;9;3;3;3	Sarcoplasmic/endoplasmic reticulum calcium ATPase 2	ATP2A2	sp|P16615-5|AT2A2_HUMAN Isoform 5 of Sarcoplasmic/endoplasmic reticulum calcium ATPase 2 OS=Homo sapiens OX=9606 GN=ATP2A2;sp|P16615-2|AT2A2_HUMAN Isoform 2 of Sarcoplasmic/endoplasmic reticulum calcium ATPase 2 OS=Homo sapiens OX=9606 GN=ATP2A2;sp|P16615-	8	15	10	10	2	3	2	1	1	2	1	1	0	3	1	7	8	2	3	3	2	7	7	4	5	3	4	7	8	1	0	0	0	6	6	0	0	5	5	2	3	2
P16671;P16671-4;P16671-3;P16671-2	P16671;P16671-4;P16671-3;P16671-2	9;8;8;5	9;8;8;5	9;8;8;5	Platelet glycoprotein 4	CD36	sp|P16671|CD36_HUMAN Platelet glycoprotein 4 OS=Homo sapiens OX=9606 GN=CD36 PE=1 SV=2;sp|P16671-4|CD36_HUMAN Isoform 4 of Platelet glycoprotein 4 OS=Homo sapiens OX=9606 GN=CD36;sp|P16671-3|CD36_HUMAN Isoform 3 of Platelet glycoprotein 4 OS=Homo sapiens O	4	9	9	9	2	3	2	2	1	0	2	1	1	2	1	4	4	3	2	3	3	4	3	4	3	2	3	4	4	3	3	1	2	4	4	3	2	3	3	4	3	4
P16989-2;P16989-3;P16989	P16989-2;P16989-3;P16989	1;1;1	1;1;1	1;1;1	Y-box-binding protein 3	YBX3	sp|P16989-2|YBOX3_HUMAN Isoform 2 of Y-box-binding protein 3 OS=Homo sapiens OX=9606 GN=YBX3;sp|P16989-3|YBOX3_HUMAN Isoform 3 of Y-box-binding protein 3 OS=Homo sapiens OX=9606 GN=YBX3;sp|P16989|YBOX3_HUMAN Y-box-binding protein 3 OS=Homo sapiens OX=9606	3	1	1	1	0	0	0	0	0	0	0	0	0	0	0	0	1	0	0	0	0	0	0	0	0	0	0	0	0	0	0	0	0	0	0	0	0	0	0	0	0	0
P17213	P17213	1	1	1	Bactericidal permeability-increasing protein	BPI	sp|P17213|BPI_HUMAN Bactericidal permeability-increasing protein OS=Homo sapiens OX=9606 GN=BPI PE=1 SV=4	1	1	1	1	0	0	0	0	0	0	0	0	0	0	0	0	1	0	0	0	0	0	0	0	0	0	0	0	0	0	0	0	0	0	0	0	0	0	0	0	0	0
P17301	P17301	11	11	11	Integrin alpha-2	ITGA2	sp|P17301|ITA2_HUMAN Integrin alpha-2 OS=Homo sapiens OX=9606 GN=ITGA2 PE=1 SV=1	1	11	11	11	0	0	0	0	0	0	0	0	0	1	1	6	8	0	1	0	0	0	0	1	0	0	1	1	2	0	0	0	0	0	2	0	0	2	2	0	1	0
P17693;P17693-5;P17693-4	P17693;P17693-5;P17693-4	2;2;1	1;1;1	1;1;1	HLA class I histocompatibility antigen, alpha chain G	HLA-G	sp|P17693|HLAG_HUMAN HLA class I histocompatibility antigen, alpha chain G OS=Homo sapiens OX=9606 GN=HLA-G PE=1 SV=1;sp|P17693-5|HLAG_HUMAN Isoform 5 of HLA class I histocompatibility antigen, alpha chain G OS=Homo sapiens OX=9606 GN=HLA-G;sp|P17693-4|HLA	3	2	1	1	2	2	2	2	1	1	1	2	2	1	2	2	2	1	1	2	2	2	2	2	2	2	2	2	2	1	1	0	1	1	2	1	2	2	2	1	1	2
P17927;Q2VPA4-2;Q2VPA4-3;Q2VPA4	P17927	3;1;1;1	3;1;1;1	3;1;1;1	Complement receptor type 1	CR1	sp|P17927|CR1_HUMAN Complement receptor type 1 OS=Homo sapiens OX=9606 GN=CR1 PE=1 SV=3	4	3	3	3	0	0	0	0	1	0	0	0	0	0	0	0	0	0	0	0	0	1	0	0	0	0	1	0	0	0	0	0	0	1	0	0	0	0	0	0	0	0
P17931	P17931	2	2	2	Galectin-3	LGALS3	sp|P17931|LEG3_HUMAN Galectin-3 OS=Homo sapiens OX=9606 GN=LGALS3 PE=1 SV=5	1	2	2	2	0	0	0	0	0	0	0	0	0	0	0	2	2	0	0	0	0	0	0	0	0	0	0	0	0	0	0	0	0	0	0	0	0	0	0	0	0	0
P17980	P17980	2	2	2	26S protease regulatory subunit 6A	PSMC3	sp|P17980|PRS6A_HUMAN 26S proteasome regulatory subunit 6A OS=Homo sapiens OX=9606 GN=PSMC3 PE=1 SV=3	1	2	2	2	0	0	0	0	0	0	0	0	0	0	0	2	0	0	0	0	0	0	0	0	0	0	0	0	0	0	0	0	0	0	0	0	0	0	0	0	0	0
P17987	P17987	7	7	7	T-complex protein 1 subunit alpha	TCP1	sp|P17987|TCPA_HUMAN T-complex protein 1 subunit alpha OS=Homo sapiens OX=9606 GN=TCP1 PE=1 SV=1	1	7	7	7	0	1	0	0	0	0	0	0	0	0	0	5	4	0	0	1	0	1	0	0	0	0	0	1	0	0	0	0	0	0	0	0	0	1	1	0	0	0
P18054	P18054	9	9	9	Arachidonate 12-lipoxygenase, 12S-type	ALOX12	sp|P18054|LOX12_HUMAN Arachidonate 12-lipoxygenase, 12S-type OS=Homo sapiens OX=9606 GN=ALOX12 PE=1 SV=4	1	9	9	9	0	0	0	0	0	0	0	0	0	0	0	5	5	0	0	0	0	0	3	0	1	0	0	4	2	0	0	0	0	0	0	0	0	0	1	1	0	0
P18065	P18065	3	3	3	Insulin-like growth factor-binding protein 2	IGFBP2	sp|P18065|IBP2_HUMAN Insulin-like growth factor-binding protein 2 OS=Homo sapiens OX=9606 GN=IGFBP2 PE=1 SV=2	1	3	3	3	0	0	0	0	0	0	0	1	0	0	0	0	0	0	0	0	0	0	0	0	0	0	0	0	2	0	0	0	0	0	0	0	0	0	0	0	0	0
P18124	P18124	2	2	2	60S ribosomal protein L7	RPL7	sp|P18124|RL7_HUMAN 60S ribosomal protein L7 OS=Homo sapiens OX=9606 GN=RPL7 PE=1 SV=1	1	2	2	2	0	0	0	0	0	0	0	0	0	0	0	2	1	0	0	0	0	0	0	0	0	0	0	0	0	0	0	0	0	0	0	0	0	0	0	0	0	0
P18206;P18206-2;P18206-3	P18206;P18206-2	31;31;4	31;31;4	31;31;4	Vinculin	VCL	sp|P18206|VINC_HUMAN Vinculin OS=Homo sapiens OX=9606 GN=VCL PE=1 SV=4;sp|P18206-2|VINC_HUMAN Isoform 1 of Vinculin OS=Homo sapiens OX=9606 GN=VCL	3	31	31	31	3	10	7	7	5	7	9	10	6	13	12	22	22	8	9	15	16	19	20	18	19	10	11	22	20	12	14	5	4	15	16	2	4	20	18	12	13	13
P18428	P18428	8	8	8	Lipopolysaccharide-binding protein	LBP	sp|P18428|LBP_HUMAN Lipopolysaccharide-binding protein OS=Homo sapiens OX=9606 GN=LBP PE=1 SV=3	1	8	8	8	1	2	2	1	1	0	0	0	1	1	1	3	4	2	1	3	4	4	5	4	6	2	0	5	5	3	3	3	2	3	3	5	3	4	2	4	3	3
P18510-4;P18510-2;P18510;P18510-3	P18510-4;P18510-2;P18510;P18510-3	2;2;2;2	2;2;2;2	2;2;2;2	Interleukin-1 receptor antagonist protein	IL1RN	sp|P18510-4|IL1RA_HUMAN Isoform 4 of Interleukin-1 receptor antagonist protein OS=Homo sapiens OX=9606 GN=IL1RN;sp|P18510-2|IL1RA_HUMAN Isoform 2 of Interleukin-1 receptor antagonist protein OS=Homo sapiens OX=9606 GN=IL1RN;sp|P18510|IL1RA_HUMAN Interleuki	4	2	2	2	0	0	0	0	0	0	0	0	0	0	0	2	1	0	0	0	0	0	0	0	0	0	0	0	0	0	0	0	0	0	0	0	0	0	0	0	0	0
P18577-9;P18577-4;P18577-10;P18577-11;Q02161;P18577	P18577-9;P18577-4;P18577-10;P18577-11;Q02161;P18577	2;2;2;2;2;2	2;2;2;2;2;2	2;2;2;2;2;2	Blood group Rh(CE) polypeptide;Blood group Rh(D) polypeptide	RHCE;RHD	sp|P18577-9|RHCE_HUMAN Isoform 4g of Blood group Rh(CE) polypeptide OS=Homo sapiens OX=9606 GN=RHCE;sp|P18577-4|RHCE_HUMAN Isoform RHVIII of Blood group Rh(CE) polypeptide OS=Homo sapiens OX=9606 GN=RHCE;sp|P18577-10|RHCE_HUMAN Isoform 7a of Blood group Rh	6	2	2	2	0	0	0	0	0	0	0	0	0	0	1	1	1	0	0	0	0	0	1	1	0	0	0	1	2	0	0	0	0	0	0	0	0	0	0	0	0	0
P18621-3;P18621;P18621-2	P18621-3;P18621;P18621-2	2;2;1	2;2;1	2;2;1	60S ribosomal protein L17	RPL17	sp|P18621-3|RL17_HUMAN Isoform 3 of 60S ribosomal protein L17 OS=Homo sapiens OX=9606 GN=RPL17;sp|P18621|RL17_HUMAN 60S ribosomal protein L17 OS=Homo sapiens OX=9606 GN=RPL17 PE=1 SV=3;sp|P18621-2|RL17_HUMAN Isoform 2 of 60S ribosomal protein L17 OS=Homo s	3	2	2	2	0	0	0	0	0	0	0	0	0	0	0	2	2	0	0	0	0	0	0	0	0	0	0	0	0	0	0	0	0	0	0	0	0	0	0	0	0	0
P18669;Q8N0Y7	P18669	4;1	4;1	4;1	Phosphoglycerate mutase 1	PGAM1	sp|P18669|PGAM1_HUMAN Phosphoglycerate mutase 1 OS=Homo sapiens OX=9606 GN=PGAM1 PE=1 SV=2	2	4	4	4	0	0	0	0	0	0	0	0	0	0	0	3	2	0	0	0	0	1	0	0	0	0	0	1	1	0	0	0	0	1	1	0	0	2	2	0	0	0
P19086	P19086	4	4	4	Guanine nucleotide-binding protein G(z) subunit alpha	GNAZ	sp|P19086|GNAZ_HUMAN Guanine nucleotide-binding protein G(z) subunit alpha OS=Homo sapiens OX=9606 GN=GNAZ PE=1 SV=3	1	4	4	4	0	0	0	0	0	0	0	0	0	0	0	0	1	0	0	0	0	1	0	2	0	0	0	2	0	0	0	0	0	0	0	0	0	1	1	0	0	0
P19338	P19338	2	2	2	Nucleolin	NCL	sp|P19338|NUCL_HUMAN Nucleolin OS=Homo sapiens OX=9606 GN=NCL PE=1 SV=3	1	2	2	2	0	0	0	0	0	0	0	0	0	0	0	2	2	0	0	0	0	0	0	0	0	0	0	0	0	0	0	0	0	0	0	0	0	0	0	0	0	0
P19367-4;P19367-2;P19367;P19367-3;P52789;Q2TB90;P52790	P19367-4;P19367-2;P19367;P19367-3	10;10;10;10;2;1;1	10;10;10;10;2;1;1	10;10;10;10;2;1;1	Hexokinase-1	HK1	sp|P19367-4|HXK1_HUMAN Isoform 4 of Hexokinase-1 OS=Homo sapiens OX=9606 GN=HK1;sp|P19367-2|HXK1_HUMAN Isoform 2 of Hexokinase-1 OS=Homo sapiens OX=9606 GN=HK1;sp|P19367|HXK1_HUMAN Hexokinase-1 OS=Homo sapiens OX=9606 GN=HK1 PE=1 SV=3;sp|P19367-3|HXK1_HUMA	7	10	10	10	0	0	0	0	0	0	1	0	0	1	1	3	2	0	0	1	1	1	3	1	0	0	0	2	2	0	1	0	0	2	0	0	0	0	1	1	0	0
P19440;P19440-2;P36268-2;A6NGU5;P36268;P36268-3;Q14390;P19440-3;B5MD39	P19440;P19440-2;P36268-2;A6NGU5;P36268;P36268-3	4;3;3;3;3;3;1;1;1	4;3;3;3;3;3;1;1;1	4;3;3;3;3;3;1;1;1	Gamma-glutamyltranspeptidase 1;Gamma-glutamyltranspeptidase 1 heavy chain;Gamma-glutamyltranspeptidase 1 light chain;Inactive gamma-glutamyltranspeptidase 2;Putative gamma-glutamyltranspeptidase 3;Putative gamma-glutamyltranspeptidase 3 heavy chain;Putative gamma-glutamyltranspeptidase 3 light chain	GGT1;GGT2;GGT3P	sp|P19440|GGT1_HUMAN Glutathione hydrolase 1 proenzyme OS=Homo sapiens OX=9606 GN=GGT1 PE=1 SV=2;sp|P19440-2|GGT1_HUMAN Isoform 2 of Glutathione hydrolase 1 proenzyme OS=Homo sapiens OX=9606 GN=GGT1;sp|P36268-2|GGT2_HUMAN Isoform 2 of Inactive glutathione	9	4	4	4	0	0	3	0	0	0	0	0	0	0	0	0	0	2	1	0	0	0	1	0	0	0	0	0	0	0	0	0	0	0	0	0	0	0	0	0	0	0
P19652	P19652	8	6	6	Alpha-1-acid glycoprotein 2	ORM2	sp|P19652|A1AG2_HUMAN Alpha-1-acid glycoprotein 2 OS=Homo sapiens OX=9606 GN=ORM2 PE=1 SV=2	1	8	6	6	1	1	4	3	6	4	2	3	2	3	3	5	5	5	5	6	6	6	7	6	5	1	2	6	6	3	6	4	4	6	5	5	5	5	4	5	7	7
P19823;CON__Q9TRI1	P19823	15;4	15;4	15;4	Inter-alpha-trypsin inhibitor heavy chain H2	ITIH2	sp|P19823|ITIH2_HUMAN Inter-alpha-trypsin inhibitor heavy chain H2 OS=Homo sapiens OX=9606 GN=ITIH2 PE=1 SV=2	2	15	15	15	3	8	7	4	5	6	6	6	5	5	5	7	10	9	10	10	10	11	10	11	10	3	5	8	10	7	7	8	8	9	8	6	7	9	9	9	8	12
P19827;P19827-2;P19827-3;CON__Q0VCM5	P19827;P19827-2	14;9;5;1	14;9;5;1	14;9;5;1	Inter-alpha-trypsin inhibitor heavy chain H1	ITIH1	sp|P19827|ITIH1_HUMAN Inter-alpha-trypsin inhibitor heavy chain H1 OS=Homo sapiens OX=9606 GN=ITIH1 PE=1 SV=3;sp|P19827-2|ITIH1_HUMAN Isoform 2 of Inter-alpha-trypsin inhibitor heavy chain H1 OS=Homo sapiens OX=9606 GN=ITIH1	4	14	14	14	3	3	5	5	5	2	4	4	3	4	4	9	8	6	6	8	6	11	10	12	9	2	4	8	10	4	5	7	7	10	9	8	9	5	5	7	7	10
P19878-2;P19878-4;P19878-3;P19878	P19878-2;P19878-4;P19878-3;P19878	1;1;1;1	1;1;1;1	1;1;1;1	Neutrophil cytosol factor 2	NCF2	sp|P19878-2|NCF2_HUMAN Isoform 2 of Neutrophil cytosol factor 2 OS=Homo sapiens OX=9606 GN=NCF2;sp|P19878-4|NCF2_HUMAN Isoform 4 of Neutrophil cytosol factor 2 OS=Homo sapiens OX=9606 GN=NCF2;sp|P19878-3|NCF2_HUMAN Isoform 3 of Neutrophil cytosol factor 2	4	1	1	1	0	0	0	0	0	0	0	0	0	0	0	1	0	0	0	0	0	0	0	0	0	0	0	0	0	0	0	0	0	0	0	0	0	0	0	0	0	0
P19957	P19957	2	2	2	Elafin	PI3	sp|P19957|ELAF_HUMAN Elafin OS=Homo sapiens OX=9606 GN=PI3 PE=1 SV=3	1	2	2	2	0	0	0	0	0	0	0	0	0	0	0	0	0	0	0	0	0	0	0	0	0	0	0	0	0	0	0	0	0	0	0	0	0	0	0	0	0	0
P19971;P19971-2	P19971;P19971-2	7;5	7;5	7;5	Thymidine phosphorylase	TYMP	sp|P19971|TYPH_HUMAN Thymidine phosphorylase OS=Homo sapiens OX=9606 GN=TYMP PE=1 SV=2;sp|P19971-2|TYPH_HUMAN Isoform 2 of Thymidine phosphorylase OS=Homo sapiens OX=9606 GN=TYMP	2	7	7	7	0	0	0	0	0	0	0	0	0	0	0	4	2	0	1	0	0	0	0	0	0	0	1	1	0	0	0	0	0	0	0	0	0	0	0	0	0	0
P20036	P20036	1	1	1	HLA class II histocompatibility antigen, DP alpha 1 chain	HLA-DPA1	sp|P20036|DPA1_HUMAN HLA class II histocompatibility antigen, DP alpha 1 chain OS=Homo sapiens OX=9606 GN=HLA-DPA1 PE=1 SV=1	1	1	1	1	0	0	0	0	0	0	0	0	0	0	0	1	1	0	0	0	0	0	0	0	0	0	0	0	0	0	0	0	0	0	0	0	0	0	0	0	0	0
P20039	P20039	6	6	1	HLA class II histocompatibility antigen, DRB1-11 beta chain	HLA-DRB1	sp|P20039|2B1B_HUMAN HLA class II histocompatibility antigen, DRB1-11 beta chain OS=Homo sapiens OX=9606 GN=HLA-DRB1 PE=1 SV=1	1	6	6	1	0	0	0	0	0	0	0	0	0	0	0	2	2	0	1	1	0	2	0	2	1	0	0	0	0	0	0	0	0	1	1	1	1	3	2	0	0	1
P20042	P20042	2	2	2	Eukaryotic translation initiation factor 2 subunit 2	EIF2S2	sp|P20042|IF2B_HUMAN Eukaryotic translation initiation factor 2 subunit 2 OS=Homo sapiens OX=9606 GN=EIF2S2 PE=1 SV=2	1	2	2	2	0	0	0	0	0	0	0	0	0	0	0	1	2	0	0	0	0	0	0	0	0	0	0	0	0	0	0	0	0	0	0	0	0	0	0	0	0	0
P20073-2;P20073	P20073-2;P20073	5;5	5;5	5;5	Annexin A7	ANXA7	sp|P20073-2|ANXA7_HUMAN Isoform 2 of Annexin A7 OS=Homo sapiens OX=9606 GN=ANXA7;sp|P20073|ANXA7_HUMAN Annexin A7 OS=Homo sapiens OX=9606 GN=ANXA7 PE=1 SV=3	2	5	5	5	0	0	0	0	0	1	0	0	0	0	0	2	2	0	0	0	0	0	0	1	0	0	0	2	1	0	0	0	1	0	1	0	0	0	0	0	0	0
P20340-2;P20340;P20340-4;P20340-3;Q14964	P20340-2;P20340;P20340-4	4;4;3;1;1	4;4;3;1;1	1;1;1;0;0	Ras-related protein Rab-6A	RAB6A	sp|P20340-2|RAB6A_HUMAN Isoform 2 of Ras-related protein Rab-6A OS=Homo sapiens OX=9606 GN=RAB6A;sp|P20340|RAB6A_HUMAN Ras-related protein Rab-6A OS=Homo sapiens OX=9606 GN=RAB6A PE=1 SV=3;sp|P20340-4|RAB6A_HUMAN Isoform 4 of Ras-related protein Rab-6A OS=	5	4	4	1	1	1	1	0	0	1	1	0	0	1	0	2	3	1	1	1	2	1	2	1	2	2	2	2	2	1	1	1	1	2	1	1	1	2	2	1	2	1
P20618	P20618	3	3	3	Proteasome subunit beta type-1	PSMB1	sp|P20618|PSB1_HUMAN Proteasome subunit beta type-1 OS=Homo sapiens OX=9606 GN=PSMB1 PE=1 SV=2	1	3	3	3	0	0	0	0	0	0	0	0	0	0	0	2	2	0	0	0	0	0	0	0	0	0	0	0	0	0	0	0	0	0	0	0	0	1	0	0	0	0
P20674	P20674	1	1	1	Cytochrome c oxidase subunit 5A, mitochondrial	COX5A	sp|P20674|COX5A_HUMAN Cytochrome c oxidase subunit 5A, mitochondrial OS=Homo sapiens OX=9606 GN=COX5A PE=1 SV=2	1	1	1	1	0	0	0	0	0	0	0	0	0	0	0	0	0	0	0	0	0	1	0	1	1	0	0	1	1	0	0	0	0	1	1	0	0	0	0	0	1	0
P20742;P20742-2	P20742;P20742-2	12;10	7;5	7;5	Pregnancy zone protein	PZP	sp|P20742|PZP_HUMAN Pregnancy zone protein OS=Homo sapiens OX=9606 GN=PZP PE=1 SV=4;sp|P20742-2|PZP_HUMAN Isoform 2 of Pregnancy zone protein OS=Homo sapiens OX=9606 GN=PZP	2	12	7	7	3	4	4	3	3	4	4	4	4	4	4	1	4	3	5	5	4	6	3	6	5	3	4	5	4	4	4	3	4	3	4	3	5	6	7	4	3	4
P20851-2;P20851	P20851-2;P20851	5;5	5;5	5;5	C4b-binding protein beta chain	C4BPB	sp|P20851-2|C4BPB_HUMAN Isoform 2 of C4b-binding protein beta chain OS=Homo sapiens OX=9606 GN=C4BPB;sp|P20851|C4BPB_HUMAN C4b-binding protein beta chain OS=Homo sapiens OX=9606 GN=C4BPB PE=1 SV=1	2	5	5	5	0	1	2	0	1	1	1	1	0	1	0	3	3	3	3	4	2	3	4	4	4	0	1	5	4	3	3	3	2	2	3	2	3	3	3	4	3	4
P21333-2;P21333	P21333-2;P21333	93;93	93;93	88;88	Filamin-A	FLNA	sp|P21333-2|FLNA_HUMAN Isoform 2 of Filamin-A OS=Homo sapiens OX=9606 GN=FLNA;sp|P21333|FLNA_HUMAN Filamin-A OS=Homo sapiens OX=9606 GN=FLNA PE=1 SV=4	2	93	93	88	30	29	32	18	20	23	28	30	20	31	25	53	63	33	36	43	48	51	60	48	54	29	34	62	66	30	35	17	18	50	55	18	18	54	54	51	49	41
P21462	P21462	1	1	1	fMet-Leu-Phe receptor	FPR1	sp|P21462|FPR1_HUMAN fMet-Leu-Phe receptor OS=Homo sapiens OX=9606 GN=FPR1 PE=1 SV=3	1	1	1	1	0	0	0	0	0	0	0	0	0	0	0	0	0	0	0	0	0	0	0	0	0	0	0	0	0	0	0	0	0	0	0	0	0	0	0	0	0	0
P21796	P21796	11	11	11	Voltage-dependent anion-selective channel protein 1	VDAC1	sp|P21796|VDAC1_HUMAN Voltage-dependent anion-selective channel protein 1 OS=Homo sapiens OX=9606 GN=VDAC1 PE=1 SV=2	1	11	11	11	1	1	2	1	0	1	0	0	0	0	0	7	6	1	1	1	2	4	3	4	1	0	0	5	4	1	0	0	0	4	3	0	0	1	2	1	0	2
P21926	P21926	3	3	3	CD9 antigen	CD9	sp|P21926|CD9_HUMAN CD9 antigen OS=Homo sapiens OX=9606 GN=CD9 PE=1 SV=4	1	3	3	3	1	2	0	2	1	1	2	1	2	2	1	1	2	1	0	1	0	2	2	2	2	1	3	2	2	2	2	1	1	0	0	0	0	3	2	2	1	2
P21980;P21980-2;P21980-3	P21980;P21980-2	6;3;1	6;3;1	6;3;1	Protein-glutamine gamma-glutamyltransferase 2	TGM2	sp|P21980|TGM2_HUMAN Protein-glutamine gamma-glutamyltransferase 2 OS=Homo sapiens OX=9606 GN=TGM2 PE=1 SV=2;sp|P21980-2|TGM2_HUMAN Isoform 2 of Protein-glutamine gamma-glutamyltransferase 2 OS=Homo sapiens OX=9606 GN=TGM2	3	6	6	6	0	0	0	0	0	0	0	0	0	0	0	2	0	0	0	0	0	0	1	0	1	0	0	1	1	0	0	1	4	0	0	0	0	0	0	0	0	0
P22234;P22234-2	P22234;P22234-2	2;2	2;2	2;2	Multifunctional protein ADE2;Phosphoribosylaminoimidazole-succinocarboxamide synthase;Phosphoribosylaminoimidazole carboxylase	PAICS	sp|P22234|PUR6_HUMAN Multifunctional protein ADE2 OS=Homo sapiens OX=9606 GN=PAICS PE=1 SV=3;sp|P22234-2|PUR6_HUMAN Isoform 2 of Multifunctional protein ADE2 OS=Homo sapiens OX=9606 GN=PAICS	2	2	2	2	0	0	0	0	0	0	0	0	0	0	0	2	0	0	0	0	0	0	0	0	0	0	0	0	0	0	0	0	0	0	0	0	0	0	0	0	0	0
P22314-2;P22314	P22314-2;P22314	7;7	7;7	7;7	Ubiquitin-like modifier-activating enzyme 1	UBA1	sp|P22314-2|UBA1_HUMAN Isoform 2 of Ubiquitin-like modifier-activating enzyme 1 OS=Homo sapiens OX=9606 GN=UBA1;sp|P22314|UBA1_HUMAN Ubiquitin-like modifier-activating enzyme 1 OS=Homo sapiens OX=9606 GN=UBA1 PE=1 SV=3	2	7	7	7	0	0	0	0	0	0	0	0	0	0	0	5	2	0	0	0	0	1	1	1	0	0	0	1	1	0	0	0	0	0	0	0	0	2	0	1	0	1
P22352	P22352	5	5	5	Glutathione peroxidase 3	GPX3	sp|P22352|GPX3_HUMAN Glutathione peroxidase 3 OS=Homo sapiens OX=9606 GN=GPX3 PE=1 SV=2	1	5	5	5	0	0	0	0	0	0	0	0	0	0	0	1	0	0	0	0	0	0	0	0	0	0	0	1	0	1	1	2	1	1	1	1	0	0	1	1	2	3
P22392-2;P22392;P15531;P15531-2;O60361	P22392-2;P22392;P15531;P15531-2;O60361	6;5;5;5;3	6;5;5;5;3	6;5;5;5;3	Nucleoside diphosphate kinase B;Nucleoside diphosphate kinase A;Putative nucleoside diphosphate kinase	NME2;NME1;NME2P1	sp|P22392-2|NDKB_HUMAN Isoform 3 of Nucleoside diphosphate kinase B OS=Homo sapiens OX=9606 GN=NME2;sp|P22392|NDKB_HUMAN Nucleoside diphosphate kinase B OS=Homo sapiens OX=9606 GN=NME2 PE=1 SV=1;sp|P15531|NDKA_HUMAN Nucleoside diphosphate kinase A OS=Homo	5	6	6	6	0	0	0	0	0	0	0	0	0	0	0	5	5	0	0	0	0	0	0	0	0	0	0	1	0	0	0	0	0	0	0	0	0	1	1	0	0	0
P22528	P22528	2	2	1	Cornifin-B	SPRR1B	sp|P22528|SPR1B_HUMAN Cornifin-B OS=Homo sapiens OX=9606 GN=SPRR1B PE=1 SV=2	1	2	2	1	0	0	0	0	0	0	0	0	0	0	0	0	0	0	0	0	0	0	0	0	0	0	0	0	0	0	0	0	0	0	0	0	0	0	0	0	0	0
P35325;P22532	P35325;P22532	2;2	2;2	1;1	Small proline-rich protein 2B;Small proline-rich protein 2D	SPRR2B;SPRR2D	sp|P35325|SPR2B_HUMAN Small proline-rich protein 2B OS=Homo sapiens OX=9606 GN=SPRR2B PE=2 SV=1;sp|P22532|SPR2D_HUMAN Small proline-rich protein 2D OS=Homo sapiens OX=9606 GN=SPRR2D PE=2 SV=2	2	2	2	1	0	0	0	0	0	0	0	0	0	0	0	0	0	0	0	0	0	0	0	1	0	0	0	2	1	0	0	0	0	0	0	0	0	0	0	0	0	0
P22626-2;P22626	P22626-2;P22626	3;3	3;3	3;3	Heterogeneous nuclear ribonucleoproteins A2/B1	HNRNPA2B1	sp|P22626-2|ROA2_HUMAN Isoform A2 of Heterogeneous nuclear ribonucleoproteins A2/B1 OS=Homo sapiens OX=9606 GN=HNRNPA2B1;sp|P22626|ROA2_HUMAN Heterogeneous nuclear ribonucleoproteins A2/B1 OS=Homo sapiens OX=9606 GN=HNRNPA2B1 PE=1 SV=2	2	3	3	3	0	0	0	0	0	0	0	0	0	0	0	3	3	0	0	0	0	0	0	0	0	0	0	0	0	0	0	0	0	0	0	0	0	0	0	0	0	0
P22695	P22695	5	5	5	Cytochrome b-c1 complex subunit 2, mitochondrial	UQCRC2	sp|P22695|QCR2_HUMAN Cytochrome b-c1 complex subunit 2, mitochondrial OS=Homo sapiens OX=9606 GN=UQCRC2 PE=1 SV=3	1	5	5	5	0	0	0	0	0	0	0	0	0	0	0	3	4	0	0	0	0	1	1	0	0	0	0	0	0	0	0	0	0	1	1	0	0	0	1	0	0	0
P22735;P22735-2	P22735;P22735-2	5;3	5;3	5;3	Protein-glutamine gamma-glutamyltransferase K	TGM1	sp|P22735|TGM1_HUMAN Protein-glutamine gamma-glutamyltransferase K OS=Homo sapiens OX=9606 GN=TGM1 PE=1 SV=4;sp|P22735-2|TGM1_HUMAN Isoform 2 of Protein-glutamine gamma-glutamyltransferase K OS=Homo sapiens OX=9606 GN=TGM1	2	5	5	5	0	0	1	0	0	0	0	0	0	0	0	4	3	0	0	0	0	0	0	2	1	0	0	1	2	0	0	0	0	0	0	0	0	0	0	0	0	0
P22748	P22748	2	2	2	Carbonic anhydrase 4	CA4	sp|P22748|CAH4_HUMAN Carbonic anhydrase 4 OS=Homo sapiens OX=9606 GN=CA4 PE=1 SV=2	1	2	2	2	0	0	0	0	0	0	0	0	0	0	0	1	2	0	0	0	0	2	1	1	1	0	0	0	1	0	0	0	0	0	0	0	0	1	1	0	0	0
P22792	P22792	6	6	6	Carboxypeptidase N subunit 2	CPN2	sp|P22792|CPN2_HUMAN Carboxypeptidase N subunit 2 OS=Homo sapiens OX=9606 GN=CPN2 PE=1 SV=3	1	6	6	6	0	0	1	0	2	1	0	0	0	2	1	1	0	2	2	1	1	1	3	2	3	0	0	4	3	3	3	4	4	3	3	3	3	1	1	3	1	4
P23083	P23083	2	1	1	Ig heavy chain V-I region V35		sp|P23083|HV102_HUMAN Immunoglobulin heavy variable 1-2 OS=Homo sapiens OX=9606 GN=IGHV1-2 PE=1 SV=2	1	2	1	1	0	0	0	0	2	2	0	0	0	0	0	0	0	0	0	0	0	1	1	1	1	0	1	1	1	1	0	1	1	0	0	0	1	1	1	1	1	1
P23142;P23142-2;P23142-3;CON__ENSEMBL:ENSBTAP00000016046	P23142;P23142-2;P23142-3	18;13;13;7	18;13;13;7	5;0;0;4	Fibulin-1	FBLN1	sp|P23142|FBLN1_HUMAN Fibulin-1 OS=Homo sapiens OX=9606 GN=FBLN1 PE=1 SV=4;sp|P23142-2|FBLN1_HUMAN Isoform A of Fibulin-1 OS=Homo sapiens OX=9606 GN=FBLN1;sp|P23142-3|FBLN1_HUMAN Isoform B of Fibulin-1 OS=Homo sapiens OX=9606 GN=FBLN1	4	18	18	5	0	0	0	1	1	1	0	0	0	0	0	2	3	11	11	6	8	4	5	3	6	0	1	7	8	8	8	8	8	6	8	4	4	7	5	3	2	4
P23142-4	P23142-4	15	2	2	Fibulin-1	FBLN1	sp|P23142-4|FBLN1_HUMAN Isoform C of Fibulin-1 OS=Homo sapiens OX=9606 GN=FBLN1	1	15	2	2	0	0	0	1	1	1	0	0	0	0	0	2	3	10	10	6	8	4	3	3	4	0	1	5	6	7	6	6	6	5	6	3	3	6	5	3	2	4
P23219-4;P23219-3;P23219-2;P23219;P23219-6;P23219-5;P35354	P23219-4;P23219-3;P23219-2;P23219;P23219-6;P23219-5	6;6;6;6;6;6;1	6;6;6;6;6;6;1	6;6;6;6;6;6;1	Prostaglandin G/H synthase 1	PTGS1	sp|P23219-4|PGH1_HUMAN Isoform 4 of Prostaglandin G/H synthase 1 OS=Homo sapiens OX=9606 GN=PTGS1;sp|P23219-3|PGH1_HUMAN Isoform 3 of Prostaglandin G/H synthase 1 OS=Homo sapiens OX=9606 GN=PTGS1;sp|P23219-2|PGH1_HUMAN Isoform 2 of Prostaglandin G/H syntha	7	6	6	6	0	1	0	0	0	1	1	0	0	0	1	2	2	0	1	0	1	2	2	1	1	0	1	3	2	0	0	0	0	0	0	0	0	1	2	0	0	0
P23229-4;P23229-2;P23229-5;P23229-3;P23229-9;P23229-6;P23229;P23229-7	P23229-4;P23229-2;P23229-5;P23229-3;P23229-9;P23229-6;P23229;P23229-7	19;19;19;19;19;19;19;15	19;19;19;19;19;19;19;15	19;19;19;19;19;19;19;15	Integrin alpha-6;Integrin alpha-6 heavy chain;Integrin alpha-6 light chain;Processed integrin alpha-6	ITGA6	sp|P23229-4|ITA6_HUMAN Isoform Alpha-6X2A of Integrin alpha-6 OS=Homo sapiens OX=9606 GN=ITGA6;sp|P23229-2|ITA6_HUMAN Isoform Alpha-6X1A of Integrin alpha-6 OS=Homo sapiens OX=9606 GN=ITGA6;sp|P23229-5|ITA6_HUMAN Isoform Alpha-6X2B of Integrin alpha-6 OS=H	8	19	19	19	1	3	3	4	2	0	1	2	2	3	2	13	14	1	0	3	2	11	11	5	5	0	2	13	12	2	1	0	0	3	2	0	1	4	5	3	0	2
P23284	P23284	6	6	6	Peptidyl-prolyl cis-trans isomerase B	PPIB	sp|P23284|PPIB_HUMAN Peptidyl-prolyl cis-trans isomerase B OS=Homo sapiens OX=9606 GN=PPIB PE=1 SV=2	1	6	6	6	0	0	1	0	0	0	0	0	0	0	0	4	2	0	0	0	0	1	3	1	1	0	0	4	2	0	0	0	0	1	2	0	0	1	2	0	0	0
P23368;P23368-2	P23368;P23368-2	4;3	4;3	4;3	NAD-dependent malic enzyme, mitochondrial	ME2	sp|P23368|MAOM_HUMAN NAD-dependent malic enzyme, mitochondrial OS=Homo sapiens OX=9606 GN=ME2 PE=1 SV=1;sp|P23368-2|MAOM_HUMAN Isoform 2 of NAD-dependent malic enzyme, mitochondrial OS=Homo sapiens OX=9606 GN=ME2	2	4	4	4	0	0	1	0	0	0	0	0	0	1	0	3	3	0	0	0	0	1	0	1	0	0	0	0	0	0	0	0	0	1	2	0	0	0	0	0	0	0
P23381-2;P23381	P23381-2;P23381	4;4	4;4	4;4	Tryptophan--tRNA ligase, cytoplasmic;T1-TrpRS;T2-TrpRS	WARS	sp|P23381-2|SYWC_HUMAN Isoform 2 of Tryptophan--tRNA ligase, cytoplasmic OS=Homo sapiens OX=9606 GN=WARS;sp|P23381|SYWC_HUMAN Tryptophan--tRNA ligase, cytoplasmic OS=Homo sapiens OX=9606 GN=WARS PE=1 SV=2	2	4	4	4	0	0	0	0	0	0	0	0	0	0	0	1	3	0	0	0	0	0	0	0	0	0	0	0	1	0	0	0	0	0	0	0	0	1	0	0	0	0
P23396;P23396-2	P23396;P23396-2	8;8	8;8	8;8	40S ribosomal protein S3	RPS3	sp|P23396|RS3_HUMAN 40S ribosomal protein S3 OS=Homo sapiens OX=9606 GN=RPS3 PE=1 SV=2;sp|P23396-2|RS3_HUMAN Isoform 2 of 40S ribosomal protein S3 OS=Homo sapiens OX=9606 GN=RPS3	2	8	8	8	0	0	0	0	0	0	0	0	0	0	0	6	7	0	0	0	0	0	0	0	0	0	0	0	0	0	0	0	0	0	0	0	0	1	2	0	0	0
P23467-4;P23467;P23467-3;P23467-2	P23467-4;P23467;P23467-3;P23467-2	3;3;3;2	3;3;3;2	3;3;3;2	Receptor-type tyrosine-protein phosphatase beta	PTPRB	sp|P23467-4|PTPRB_HUMAN Isoform 4 of Receptor-type tyrosine-protein phosphatase beta OS=Homo sapiens OX=9606 GN=PTPRB;sp|P23467|PTPRB_HUMAN Receptor-type tyrosine-protein phosphatase beta OS=Homo sapiens OX=9606 GN=PTPRB PE=1 SV=3;sp|P23467-3|PTPRB_HUMAN I	4	3	3	3	0	0	0	0	0	0	0	0	0	0	0	1	1	0	0	0	0	0	0	0	0	0	0	0	1	0	0	0	0	0	0	0	0	0	0	0	0	0
P23526;P23526-2	P23526;P23526-2	3;2	3;2	3;2	Adenosylhomocysteinase	AHCY	sp|P23526|SAHH_HUMAN Adenosylhomocysteinase OS=Homo sapiens OX=9606 GN=AHCY PE=1 SV=4;sp|P23526-2|SAHH_HUMAN Isoform 2 of Adenosylhomocysteinase OS=Homo sapiens OX=9606 GN=AHCY	2	3	3	3	0	0	0	0	0	0	0	0	0	0	0	3	1	0	0	0	0	0	0	0	0	0	0	0	0	0	0	0	0	0	0	0	0	0	0	0	0	0
P23528;Q9Y281-3;Q9Y281	P23528	6;1;1	6;1;1	6;1;1	Cofilin-1	CFL1	sp|P23528|COF1_HUMAN Cofilin-1 OS=Homo sapiens OX=9606 GN=CFL1 PE=1 SV=3	3	6	6	6	1	3	2	2	2	2	2	2	2	2	2	2	3	0	2	2	2	3	3	3	3	2	3	4	4	1	3	0	0	4	3	3	2	3	3	4	4	3
P23634-7;P23634;P23634-8;P23634-6;P23634-4;P23634-3;P23634-2;P23634-5;Q16720-8;P20020-4;Q16720;P20020;Q16720-4;P20020-2;P20020-6;Q16720-2;P20020-5;Q16720-5;Q16720-3;Q16720-6;Q16720-7;P20020-1	P23634-7;P23634;P23634-8;P23634-6;P23634-4;P23634-3;P23634-2;P23634-5	4;4;4;4;3;3;3;3;1;1;1;1;1;1;1;1;1;1;1;1;1;1	4;4;4;4;3;3;3;3;1;1;1;1;1;1;1;1;1;1;1;1;1;1	4;4;4;4;3;3;3;3;1;1;1;1;1;1;1;1;1;1;1;1;1;1	Plasma membrane calcium-transporting ATPase 4	ATP2B4	sp|P23634-7|AT2B4_HUMAN Isoform ZB of Plasma membrane calcium-transporting ATPase 4 OS=Homo sapiens OX=9606 GN=ATP2B4;sp|P23634|AT2B4_HUMAN Plasma membrane calcium-transporting ATPase 4 OS=Homo sapiens OX=9606 GN=ATP2B4 PE=1 SV=2;sp|P23634-8|AT2B4_HUMAN Is	22	4	4	4	0	0	0	0	0	0	0	0	0	0	0	1	1	0	0	0	0	1	0	1	2	0	0	0	0	0	0	0	0	0	0	0	0	0	0	0	0	0
P24158	P24158	1	1	1	Myeloblastin	PRTN3	sp|P24158|PRTN3_HUMAN Myeloblastin OS=Homo sapiens OX=9606 GN=PRTN3 PE=1 SV=3	1	1	1	1	0	0	0	0	0	0	0	0	0	0	0	1	0	0	0	0	0	0	0	1	0	0	0	0	0	0	0	0	0	0	1	0	0	0	0	0	0	0
P24522-2;P24522	P24522-2;P24522	1;1	1;1	1;1	Growth arrest and DNA damage-inducible protein GADD45 alpha	GADD45A	sp|P24522-2|GA45A_HUMAN Isoform 2 of Growth arrest and DNA damage-inducible protein GADD45 alpha OS=Homo sapiens OX=9606 GN=GADD45A;sp|P24522|GA45A_HUMAN Growth arrest and DNA damage-inducible protein GADD45 alpha OS=Homo sapiens OX=9606 GN=GADD45A PE=1 SV	2	1	1	1	0	0	0	0	0	0	0	0	0	0	0	0	1	0	0	0	0	0	0	0	0	0	0	0	0	0	0	0	0	0	0	0	0	1	1	0	0	0
P24534	P24534	4	4	4	Elongation factor 1-beta	EEF1B2	sp|P24534|EF1B_HUMAN Elongation factor 1-beta OS=Homo sapiens OX=9606 GN=EEF1B2 PE=1 SV=3	1	4	4	4	0	0	0	0	0	0	0	0	0	0	0	3	1	0	0	0	0	0	1	1	1	0	0	1	1	0	0	0	0	1	0	0	0	0	0	1	0	1
P24557-2;P24557;P24557-3;P24557-4	P24557-2;P24557;P24557-3;P24557-4	10;10;10;8	10;10;10;8	10;10;10;8	Thromboxane-A synthase	TBXAS1	sp|P24557-2|THAS_HUMAN Isoform 2 of Thromboxane-A synthase OS=Homo sapiens OX=9606 GN=TBXAS1;sp|P24557|THAS_HUMAN Thromboxane-A synthase OS=Homo sapiens OX=9606 GN=TBXAS1 PE=1 SV=3;sp|P24557-3|THAS_HUMAN Isoform 3 of Thromboxane-A synthase OS=Homo sapiens	4	10	10	10	1	2	3	1	0	0	1	1	0	4	1	4	3	0	0	1	1	5	7	2	2	1	1	3	2	0	1	0	0	3	2	0	0	3	3	2	1	2
P24844;P24844-2	P24844;P24844-2	9;5	3;2	3;2	Myosin regulatory light polypeptide 9	MYL9	sp|P24844|MYL9_HUMAN Myosin regulatory light polypeptide 9 OS=Homo sapiens OX=9606 GN=MYL9 PE=1 SV=4;sp|P24844-2|MYL9_HUMAN Isoform 2 of Myosin regulatory light polypeptide 9 OS=Homo sapiens OX=9606 GN=MYL9	2	9	3	3	0	3	1	1	0	1	3	3	0	3	1	5	6	3	1	6	4	5	7	5	4	1	2	6	7	1	2	0	1	4	4	1	1	6	5	5	5	0
P25311	P25311	13	13	13	Zinc-alpha-2-glycoprotein	AZGP1	sp|P25311|ZA2G_HUMAN Zinc-alpha-2-glycoprotein OS=Homo sapiens OX=9606 GN=AZGP1 PE=1 SV=2	1	13	13	13	0	1	2	2	3	4	4	3	3	3	2	5	6	2	3	5	4	7	4	3	3	0	0	3	5	1	1	5	8	4	4	3	2	5	5	2	1	4
P25398	P25398	3	3	3	40S ribosomal protein S12	RPS12	sp|P25398|RS12_HUMAN 40S ribosomal protein S12 OS=Homo sapiens OX=9606 GN=RPS12 PE=1 SV=3	1	3	3	3	0	0	0	0	0	0	0	0	0	0	0	0	1	0	0	0	0	0	0	0	0	0	0	0	0	0	0	0	0	0	0	0	0	0	0	0	0	0
P25685	P25685	1	1	1	DnaJ homolog subfamily B member 1	DNAJB1	sp|P25685|DNJB1_HUMAN DnaJ homolog subfamily B member 1 OS=Homo sapiens OX=9606 GN=DNAJB1 PE=1 SV=4	1	1	1	1	0	0	0	0	0	0	0	0	0	0	0	1	1	0	0	0	0	0	0	0	0	0	0	0	0	0	0	0	0	0	0	0	0	0	0	0	0	0
P25705;P25705-2;P25705-3	P25705;P25705-2;P25705-3	11;10;9	11;10;9	11;10;9	ATP synthase subunit alpha, mitochondrial	ATP5A1	sp|P25705|ATPA_HUMAN ATP synthase subunit alpha, mitochondrial OS=Homo sapiens OX=9606 GN=ATP5F1A PE=1 SV=1;sp|P25705-2|ATPA_HUMAN Isoform 2 of ATP synthase subunit alpha, mitochondrial OS=Homo sapiens OX=9606 GN=ATP5F1A;sp|P25705-3|ATPA_HUMAN Isoform 3 of	3	11	11	11	3	5	3	3	1	2	4	4	1	4	5	8	7	1	1	1	3	9	7	6	5	3	4	9	9	2	2	0	0	5	7	0	2	5	5	6	4	5
P25786;P25786-2	P25786;P25786-2	2;2	2;2	2;2	Proteasome subunit alpha type-1	PSMA1	sp|P25786|PSA1_HUMAN Proteasome subunit alpha type-1 OS=Homo sapiens OX=9606 GN=PSMA1 PE=1 SV=1;sp|P25786-2|PSA1_HUMAN Isoform Long of Proteasome subunit alpha type-1 OS=Homo sapiens OX=9606 GN=PSMA1	2	2	2	2	0	0	0	0	0	0	0	0	0	0	0	2	1	0	0	0	0	0	1	0	0	0	0	0	0	0	0	0	0	0	0	0	0	1	0	0	0	0
P25788-2;P25788	P25788-2;P25788	3;3	3;3	3;3	Proteasome subunit alpha type-3	PSMA3	sp|P25788-2|PSA3_HUMAN Isoform 2 of Proteasome subunit alpha type-3 OS=Homo sapiens OX=9606 GN=PSMA3;sp|P25788|PSA3_HUMAN Proteasome subunit alpha type-3 OS=Homo sapiens OX=9606 GN=PSMA3 PE=1 SV=2	2	3	3	3	0	0	0	0	0	0	0	0	0	0	0	3	1	0	0	0	0	0	0	0	0	0	0	0	0	0	0	0	0	0	0	0	0	0	0	0	0	0
P26038	P26038	14	14	8	Moesin	MSN	sp|P26038|MOES_HUMAN Moesin OS=Homo sapiens OX=9606 GN=MSN PE=1 SV=3	1	14	14	8	1	4	2	1	1	1	1	1	0	1	0	5	5	2	2	5	5	9	8	7	8	0	5	7	7	3	2	1	1	5	5	4	3	5	5	5	5	8
P26358-3;P26358;P26358-2	P26358-3;P26358;P26358-2	2;2;2	2;2;2	2;2;2	DNA (cytosine-5)-methyltransferase 1	DNMT1	sp|P26358-3|DNMT1_HUMAN Isoform 3 of DNA (cytosine-5)-methyltransferase 1 OS=Homo sapiens OX=9606 GN=DNMT1;sp|P26358|DNMT1_HUMAN DNA (cytosine-5)-methyltransferase 1 OS=Homo sapiens OX=9606 GN=DNMT1 PE=1 SV=2;sp|P26358-2|DNMT1_HUMAN Isoform 2 of DNA (cytos	3	2	2	2	0	0	0	0	0	0	0	0	0	0	0	1	0	0	0	0	0	1	1	1	0	0	0	2	0	0	0	0	0	0	0	0	0	0	0	1	0	0
P26373-2;P26373	P26373-2;P26373	3;3	3;3	3;3	60S ribosomal protein L13	RPL13	sp|P26373-2|RL13_HUMAN Isoform 2 of 60S ribosomal protein L13 OS=Homo sapiens OX=9606 GN=RPL13;sp|P26373|RL13_HUMAN 60S ribosomal protein L13 OS=Homo sapiens OX=9606 GN=RPL13 PE=1 SV=4	2	3	3	3	0	0	0	0	0	0	0	0	0	0	0	2	3	0	0	0	0	0	0	0	0	0	0	0	0	0	0	0	0	0	0	0	0	0	0	0	0	0
P26572	P26572	2	2	2	Alpha-1,3-mannosyl-glycoprotein 2-beta-N-acetylglucosaminyltransferase	MGAT1	sp|P26572|MGAT1_HUMAN Alpha-1,3-mannosyl-glycoprotein 2-beta-N-acetylglucosaminyltransferase OS=Homo sapiens OX=9606 GN=MGAT1 PE=1 SV=2	1	2	2	2	0	0	0	0	0	0	0	0	0	0	0	1	0	0	0	0	0	0	0	0	0	0	0	0	0	0	0	0	0	0	0	1	0	1	1	0	0	0
P26599;P26599-2;P26599-3;O95758-1;O95758-6;O95758-2;O95758;O95758-5;O95758-4	P26599;P26599-2;P26599-3;O95758-1;O95758-6;O95758-2;O95758;O95758-5;O95758-4	2;2;2;1;1;1;1;1;1	2;2;2;1;1;1;1;1;1	2;2;2;1;1;1;1;1;1	Polypyrimidine tract-binding protein 1;Polypyrimidine tract-binding protein 3	PTBP1;PTBP3	sp|P26599|PTBP1_HUMAN Polypyrimidine tract-binding protein 1 OS=Homo sapiens OX=9606 GN=PTBP1 PE=1 SV=1;sp|P26599-2|PTBP1_HUMAN Isoform 2 of Polypyrimidine tract-binding protein 1 OS=Homo sapiens OX=9606 GN=PTBP1;sp|P26599-3|PTBP1_HUMAN Isoform 3 of Polypy	9	2	2	2	0	0	0	0	0	0	0	0	0	0	0	1	0	0	0	0	0	0	0	0	0	0	0	0	0	0	0	0	0	0	0	0	0	0	0	0	0	0
P26640-2;P26640	P26640-2;P26640	1;1	1;1	1;1	Valine--tRNA ligase	VARS	sp|P26640-2|SYVC_HUMAN Isoform 2 of Valine--tRNA ligase OS=Homo sapiens OX=9606 GN=VARS;sp|P26640|SYVC_HUMAN Valine--tRNA ligase OS=Homo sapiens OX=9606 GN=VARS PE=1 SV=4	2	1	1	1	0	0	0	0	0	0	0	0	0	0	0	1	1	0	0	0	0	0	0	0	0	0	0	0	0	0	0	0	0	0	0	0	0	0	0	0	0	0
P26641;P26641-2	P26641;P26641-2	6;6	6;6	6;6	Elongation factor 1-gamma	EEF1G	sp|P26641|EF1G_HUMAN Elongation factor 1-gamma OS=Homo sapiens OX=9606 GN=EEF1G PE=1 SV=3;sp|P26641-2|EF1G_HUMAN Isoform 2 of Elongation factor 1-gamma OS=Homo sapiens OX=9606 GN=EEF1G	2	6	6	6	0	0	0	0	0	0	0	0	0	0	0	5	4	0	0	0	0	0	0	0	0	0	0	0	0	0	0	0	0	0	0	0	0	1	0	0	0	0
P26927	P26927	2	2	2	Hepatocyte growth factor-like protein;Hepatocyte growth factor-like protein alpha chain;Hepatocyte growth factor-like protein beta chain	MST1	sp|P26927|HGFL_HUMAN Hepatocyte growth factor-like protein OS=Homo sapiens OX=9606 GN=MST1 PE=1 SV=2	1	2	2	2	0	0	0	0	0	0	0	0	0	0	0	0	0	1	0	0	0	0	0	0	0	0	0	0	0	0	0	0	0	0	0	1	1	0	0	0	0	0
P27105;P27105-2	P27105	11;3	11;3	11;3	Erythrocyte band 7 integral membrane protein	STOM	sp|P27105|STOM_HUMAN Erythrocyte band 7 integral membrane protein OS=Homo sapiens OX=9606 GN=STOM PE=1 SV=3	2	11	11	11	4	3	3	4	3	3	6	6	3	6	4	5	6	4	5	5	4	6	6	7	7	3	5	6	7	3	3	1	2	7	7	2	3	6	6	5	4	5
P27169	P27169	8	8	8	Serum paraoxonase/arylesterase 1	PON1	sp|P27169|PON1_HUMAN Serum paraoxonase/arylesterase 1 OS=Homo sapiens OX=9606 GN=PON1 PE=1 SV=3	1	8	8	8	1	2	2	2	1	2	3	2	2	3	2	2	1	1	2	3	3	5	4	3	4	1	2	2	4	0	2	2	1	5	5	3	2	2	2	3	2	6
P50819;P27233	P50819;P27233	1;1	1;1	1;1			sp|P50819|VL1_HPV54 Major capsid protein L1 OS=Human papillomavirus type 54 OX=1671798 GN=L1 PE=3 SV=2;sp|P27233|VL1_HPV42 Major capsid protein L1 OS=Human papillomavirus type 42 OX=10590 GN=L1 PE=3 SV=1	2	1	1	1	0	0	0	0	0	0	0	0	0	0	0	0	0	0	0	0	0	0	0	0	0	0	1	0	0	0	0	0	0	0	0	0	0	0	0	0	0	0
P27338;P27338-2	P27338;P27338-2	4;3	4;3	4;3	Amine oxidase [flavin-containing] B	MAOB	sp|P27338|AOFB_HUMAN Amine oxidase [flavin-containing] B OS=Homo sapiens OX=9606 GN=MAOB PE=1 SV=3;sp|P27338-2|AOFB_HUMAN Isoform 2 of Amine oxidase [flavin-containing] B OS=Homo sapiens OX=9606 GN=MAOB	2	4	4	4	1	0	0	0	0	0	0	0	0	0	0	1	0	0	0	0	0	1	1	1	1	0	0	2	3	0	1	0	0	4	3	0	0	1	1	0	1	0
P27348	P27348	4	2	2	14-3-3 protein theta	YWHAQ	sp|P27348|1433T_HUMAN 14-3-3 protein theta OS=Homo sapiens OX=9606 GN=YWHAQ PE=1 SV=1	1	4	2	2	1	0	0	1	0	1	0	0	1	0	1	2	4	1	1	1	0	2	2	2	2	0	0	2	3	0	2	1	1	1	1	1	0	1	2	2	2	2
P27449	P27449	3	3	3	V-type proton ATPase 16 kDa proteolipid subunit	ATP6V0C	sp|P27449|VATL_HUMAN V-type proton ATPase 16 kDa proteolipid subunit OS=Homo sapiens OX=9606 GN=ATP6V0C PE=1 SV=1	1	3	3	3	0	0	1	1	0	0	0	0	1	1	2	1	0	0	0	0	0	0	0	0	1	0	2	1	1	0	0	0	0	0	0	0	0	0	0	0	0	0
P27482	P27482	6	6	5	Calmodulin-like protein 3	CALML3	sp|P27482|CALL3_HUMAN Calmodulin-like protein 3 OS=Homo sapiens OX=9606 GN=CALML3 PE=1 SV=2	1	6	6	5	0	0	0	0	0	0	0	0	0	0	0	2	2	0	0	1	2	0	0	0	0	0	0	0	2	0	0	0	0	0	1	0	1	1	2	1	1	0
P27487	P27487	3	3	3	Dipeptidyl peptidase 4;Dipeptidyl peptidase 4 membrane form;Dipeptidyl peptidase 4 soluble form	DPP4	sp|P27487|DPP4_HUMAN Dipeptidyl peptidase 4 OS=Homo sapiens OX=9606 GN=DPP4 PE=1 SV=2	1	3	3	3	1	1	2	1	0	1	0	0	0	0	0	1	1	2	3	0	0	3	1	0	1	0	0	0	0	0	0	0	0	0	0	0	0	0	0	0	0	0
P27635	P27635	1	1	1	60S ribosomal protein L10	RPL10	sp|P27635|RL10_HUMAN 60S ribosomal protein L10 OS=Homo sapiens OX=9606 GN=RPL10 PE=1 SV=4	1	1	1	1	0	0	0	0	0	0	0	0	0	0	0	1	1	0	0	0	0	0	0	0	0	0	0	0	0	0	0	0	0	0	0	0	0	0	0	0	0	0
P27797	P27797	7	7	7	Calreticulin	CALR	sp|P27797|CALR_HUMAN Calreticulin OS=Homo sapiens OX=9606 GN=CALR PE=1 SV=1	1	7	7	7	0	0	0	0	0	0	0	0	0	0	0	3	5	0	1	0	0	3	3	1	1	1	0	3	3	1	1	0	1	0	2	0	1	2	1	2	1	1
P27824-2;P27824;P27824-3	P27824-2;P27824;P27824-3	7;7;5	7;7;5	7;7;5	Calnexin	CANX	sp|P27824-2|CALX_HUMAN Isoform 2 of Calnexin OS=Homo sapiens OX=9606 GN=CANX;sp|P27824|CALX_HUMAN Calnexin OS=Homo sapiens OX=9606 GN=CANX PE=1 SV=2;sp|P27824-3|CALX_HUMAN Isoform 3 of Calnexin OS=Homo sapiens OX=9606 GN=CANX	3	7	7	7	1	1	2	0	1	0	0	0	0	0	0	7	7	0	1	1	2	5	5	4	3	1	3	5	5	0	0	1	1	3	4	0	0	2	1	1	1	0
P27918	P27918	13	13	13	Properdin	CFP	sp|P27918|PROP_HUMAN Properdin OS=Homo sapiens OX=9606 GN=CFP PE=1 SV=2	1	13	13	13	4	3	3	3	4	2	6	7	4	8	8	7	7	3	3	4	5	4	6	3	4	4	7	3	4	2	3	3	3	3	4	1	2	6	5	4	4	3
P28066;P28066-2	P28066;P28066-2	3;2	3;2	3;2	Proteasome subunit alpha type-5	PSMA5	sp|P28066|PSA5_HUMAN Proteasome subunit alpha type-5 OS=Homo sapiens OX=9606 GN=PSMA5 PE=1 SV=3;sp|P28066-2|PSA5_HUMAN Isoform 2 of Proteasome subunit alpha type-5 OS=Homo sapiens OX=9606 GN=PSMA5	2	3	3	3	0	0	0	0	0	0	0	0	0	0	0	1	1	0	0	0	0	0	0	0	0	0	0	0	1	0	0	0	0	0	0	0	0	0	0	0	0	0
P28676	P28676	2	2	2	Grancalcin	GCA	sp|P28676|GRAN_HUMAN Grancalcin OS=Homo sapiens OX=9606 GN=GCA PE=1 SV=2	1	2	2	2	0	0	0	0	0	0	0	0	0	0	0	0	0	0	0	0	0	0	0	1	0	0	0	0	0	0	0	0	0	0	0	0	0	0	0	0	0	0
P28838-2;P28838	P28838-2;P28838	5;5	5;5	5;5	Cytosol aminopeptidase	LAP3	sp|P28838-2|AMPL_HUMAN Isoform 2 of Cytosol aminopeptidase OS=Homo sapiens OX=9606 GN=LAP3;sp|P28838|AMPL_HUMAN Cytosol aminopeptidase OS=Homo sapiens OX=9606 GN=LAP3 PE=1 SV=3	2	5	5	5	0	0	0	0	0	0	0	0	0	0	0	2	3	0	0	0	0	1	0	0	0	0	0	0	0	0	0	0	0	0	0	0	0	0	0	0	0	0
P28906;P28906-2	P28906;P28906-2	2;1	2;1	2;1	Hematopoietic progenitor cell antigen CD34	CD34	sp|P28906|CD34_HUMAN Hematopoietic progenitor cell antigen CD34 OS=Homo sapiens OX=9606 GN=CD34 PE=1 SV=2;sp|P28906-2|CD34_HUMAN Isoform CD34-T of Hematopoietic progenitor cell antigen CD34 OS=Homo sapiens OX=9606 GN=CD34	2	2	2	2	0	0	1	0	0	0	0	0	0	0	0	2	1	0	1	0	1	1	1	1	1	0	0	1	1	0	0	0	0	0	0	0	0	0	0	0	0	1
P29144	P29144	4	4	4	Tripeptidyl-peptidase 2	TPP2	sp|P29144|TPP2_HUMAN Tripeptidyl-peptidase 2 OS=Homo sapiens OX=9606 GN=TPP2 PE=1 SV=4	1	4	4	4	0	0	0	0	0	0	0	0	0	0	0	1	3	0	0	0	0	0	0	0	1	0	1	0	0	0	0	0	0	0	0	0	0	2	0	0	0	0
P29350-2;P29350;P29350-3;P29350-4	P29350-2;P29350;P29350-3;P29350-4	3;3;3;3	3;3;3;3	3;3;3;3	Tyrosine-protein phosphatase non-receptor type 6	PTPN6	sp|P29350-2|PTN6_HUMAN Isoform 3 of Tyrosine-protein phosphatase non-receptor type 6 OS=Homo sapiens OX=9606 GN=PTPN6;sp|P29350|PTN6_HUMAN Tyrosine-protein phosphatase non-receptor type 6 OS=Homo sapiens OX=9606 GN=PTPN6 PE=1 SV=1;sp|P29350-3|PTN6_HUMAN Is	4	3	3	3	0	0	0	0	0	0	0	0	0	0	0	0	0	0	0	0	0	0	0	0	0	0	0	0	0	0	0	0	0	0	0	0	0	2	1	1	0	1
P29373	P29373	3	3	3	Cellular retinoic acid-binding protein 2	CRABP2	sp|P29373|RABP2_HUMAN Cellular retinoic acid-binding protein 2 OS=Homo sapiens OX=9606 GN=CRABP2 PE=1 SV=2	1	3	3	3	0	0	0	0	0	0	0	0	0	0	0	0	1	0	0	0	0	0	0	0	0	0	0	0	0	0	0	0	0	0	0	0	0	0	0	0	0	0
P29401;P29401-2	P29401;P29401-2	8;8	8;8	8;8	Transketolase	TKT	sp|P29401|TKT_HUMAN Transketolase OS=Homo sapiens OX=9606 GN=TKT PE=1 SV=3;sp|P29401-2|TKT_HUMAN Isoform 2 of Transketolase OS=Homo sapiens OX=9606 GN=TKT	2	8	8	8	0	0	0	0	0	0	0	0	0	0	0	5	4	0	0	0	0	1	2	1	1	0	0	1	1	0	0	0	1	0	1	0	0	1	1	0	0	0
P29508;P29508-2	P29508;P29508-2	13;11	13;11	7;6	Serpin B3	SERPINB3	sp|P29508|SPB3_HUMAN Serpin B3 OS=Homo sapiens OX=9606 GN=SERPINB3 PE=1 SV=2;sp|P29508-2|SPB3_HUMAN Isoform 2 of Serpin B3 OS=Homo sapiens OX=9606 GN=SERPINB3	2	13	13	7	0	0	0	0	0	0	0	0	0	1	0	8	7	0	0	0	0	1	1	1	2	0	1	2	2	0	0	0	0	1	2	0	0	1	1	0	0	0
P29622	P29622	11	11	11	Kallistatin	SERPINA4	sp|P29622|KAIN_HUMAN Kallistatin OS=Homo sapiens OX=9606 GN=SERPINA4 PE=1 SV=3	1	11	11	11	0	1	1	1	1	0	1	2	0	2	0	1	1	0	0	2	2	5	4	3	4	0	0	2	1	0	2	1	2	4	5	4	4	2	2	1	1	4
P29692;P29692-3;P29692-2;P29692-4	P29692;P29692-3;P29692-2;P29692-4	6;5;5;3	6;5;5;3	6;5;5;3	Elongation factor 1-delta	EEF1D	sp|P29692|EF1D_HUMAN Elongation factor 1-delta OS=Homo sapiens OX=9606 GN=EEF1D PE=1 SV=5;sp|P29692-3|EF1D_HUMAN Isoform 3 of Elongation factor 1-delta OS=Homo sapiens OX=9606 GN=EEF1D;sp|P29692-2|EF1D_HUMAN Isoform 2 of Elongation factor 1-delta OS=Homo s	4	6	6	6	0	0	0	0	0	0	0	0	0	0	0	4	6	0	0	0	0	0	2	0	2	0	0	0	1	0	0	0	0	1	0	0	0	0	0	0	0	0
P29966	P29966	2	2	2	Myristoylated alanine-rich C-kinase substrate	MARCKS	sp|P29966|MARCS_HUMAN Myristoylated alanine-rich C-kinase substrate OS=Homo sapiens OX=9606 GN=MARCKS PE=1 SV=4	1	2	2	2	0	0	0	0	1	2	0	1	0	1	1	2	2	0	0	1	0	2	1	1	2	1	1	0	1	0	0	0	0	0	0	0	0	2	2	0	0	0
P29972;P29972-4;P29972-2;P29972-3	P29972	3;1;1;1	3;1;1;1	3;1;1;1	Aquaporin-1	AQP1	sp|P29972|AQP1_HUMAN Aquaporin-1 OS=Homo sapiens OX=9606 GN=AQP1 PE=1 SV=3	4	3	3	3	0	0	1	2	1	0	1	0	0	2	0	2	2	0	1	1	2	1	2	2	2	0	0	1	1	0	1	1	1	1	1	0	0	2	1	0	0	1
P30040	P30040	1	1	1	Endoplasmic reticulum resident protein 29	ERP29	sp|P30040|ERP29_HUMAN Endoplasmic reticulum resident protein 29 OS=Homo sapiens OX=9606 GN=ERP29 PE=1 SV=4	1	1	1	1	0	0	0	0	0	0	0	0	0	0	0	1	1	0	0	0	0	0	0	0	0	0	0	0	0	0	0	0	0	0	0	0	0	0	0	0	0	0
P30041	P30041	9	9	9	Peroxiredoxin-6	PRDX6	sp|P30041|PRDX6_HUMAN Peroxiredoxin-6 OS=Homo sapiens OX=9606 GN=PRDX6 PE=1 SV=3	1	9	9	9	0	1	1	1	0	0	1	0	2	0	0	1	3	0	0	0	2	1	2	2	3	0	0	3	4	1	3	0	1	5	3	0	0	3	3	2	2	1
P30043	P30043	1	1	1	Flavin reductase (NADPH)	BLVRB	sp|P30043|BLVRB_HUMAN Flavin reductase (NADPH) OS=Homo sapiens OX=9606 GN=BLVRB PE=1 SV=3	1	1	1	1	0	0	0	0	0	0	0	0	0	0	0	0	0	0	0	0	0	0	0	0	0	0	0	0	0	0	0	0	0	0	0	0	0	0	0	1	0	1
P30044-2;P30044;P30044-3;P30044-4	P30044-2;P30044;P30044-3	5;5;4;2	5;5;4;2	5;5;4;2	Peroxiredoxin-5, mitochondrial	PRDX5	sp|P30044-2|PRDX5_HUMAN Isoform Cytoplasmic+peroxisomal of Peroxiredoxin-5, mitochondrial OS=Homo sapiens OX=9606 GN=PRDX5;sp|P30044|PRDX5_HUMAN Peroxiredoxin-5, mitochondrial OS=Homo sapiens OX=9606 GN=PRDX5 PE=1 SV=4;sp|P30044-3|PRDX5_HUMAN Isoform 3 of	4	5	5	5	0	0	0	0	0	0	0	0	0	0	0	3	1	0	0	0	0	1	2	0	1	0	0	0	0	0	0	0	0	0	1	0	0	0	1	0	1	0
P30048-2;P30048	P30048-2;P30048	3;3	3;3	3;3	Thioredoxin-dependent peroxide reductase, mitochondrial	PRDX3	sp|P30048-2|PRDX3_HUMAN Isoform 2 of Thioredoxin-dependent peroxide reductase, mitochondrial OS=Homo sapiens OX=9606 GN=PRDX3;sp|P30048|PRDX3_HUMAN Thioredoxin-dependent peroxide reductase, mitochondrial OS=Homo sapiens OX=9606 GN=PRDX3 PE=1 SV=3	2	3	3	3	0	0	0	0	0	0	0	0	0	0	0	0	0	0	0	0	0	0	0	0	0	0	0	1	0	0	0	0	0	1	1	0	0	1	1	0	0	0
P30049	P30049	1	1	1	ATP synthase subunit delta, mitochondrial	ATP5D	sp|P30049|ATPD_HUMAN ATP synthase subunit delta, mitochondrial OS=Homo sapiens OX=9606 GN=ATP5F1D PE=1 SV=2	1	1	1	1	0	0	0	0	0	0	0	0	0	0	0	0	0	0	0	0	0	0	0	0	0	0	0	0	0	0	0	0	0	0	0	0	0	0	1	0	0	0
P30050;P30050-2	P30050;P30050-2	4;3	4;3	4;3	60S ribosomal protein L12	RPL12	sp|P30050|RL12_HUMAN 60S ribosomal protein L12 OS=Homo sapiens OX=9606 GN=RPL12 PE=1 SV=1;sp|P30050-2|RL12_HUMAN Isoform 2 of 60S ribosomal protein L12 OS=Homo sapiens OX=9606 GN=RPL12	2	4	4	4	0	0	0	0	0	0	0	0	0	0	0	1	1	0	0	0	0	0	0	0	0	0	1	0	0	0	0	0	0	0	0	0	0	0	0	0	0	0
P30084	P30084	2	2	2	Enoyl-CoA hydratase, mitochondrial	ECHS1	sp|P30084|ECHM_HUMAN Enoyl-CoA hydratase, mitochondrial OS=Homo sapiens OX=9606 GN=ECHS1 PE=1 SV=4	1	2	2	2	0	0	0	0	0	0	0	0	0	0	0	1	1	0	0	0	0	0	0	0	0	0	0	0	0	0	0	0	0	0	0	0	0	0	0	0	0	0
P30086	P30086	4	4	4	Phosphatidylethanolamine-binding protein 1;Hippocampal cholinergic neurostimulating peptide	PEBP1	sp|P30086|PEBP1_HUMAN Phosphatidylethanolamine-binding protein 1 OS=Homo sapiens OX=9606 GN=PEBP1 PE=1 SV=3	1	4	4	4	0	1	0	1	0	0	0	0	0	0	0	1	1	0	0	0	0	1	1	1	1	0	0	1	1	0	0	0	0	0	0	0	0	2	2	0	0	2
P30101	P30101	6	6	6	Protein disulfide-isomerase A3	PDIA3	sp|P30101|PDIA3_HUMAN Protein disulfide-isomerase A3 OS=Homo sapiens OX=9606 GN=PDIA3 PE=1 SV=4	1	6	6	6	0	0	0	0	0	0	1	1	0	0	0	4	5	0	0	0	0	1	2	0	0	0	0	1	2	0	1	0	0	0	1	0	0	2	2	1	0	1
P30405;P30405-2	P30405;P30405-2	3;2	3;2	3;2	Peptidyl-prolyl cis-trans isomerase F, mitochondrial	PPIF	sp|P30405|PPIF_HUMAN Peptidyl-prolyl cis-trans isomerase F, mitochondrial OS=Homo sapiens OX=9606 GN=PPIF PE=1 SV=1;sp|P30405-2|PPIF_HUMAN Isoform 2 of Peptidyl-prolyl cis-trans isomerase F, mitochondrial OS=Homo sapiens OX=9606 GN=PPIF	2	3	3	3	0	0	0	1	0	0	0	0	0	0	0	2	2	0	1	1	0	1	0	0	0	0	0	2	1	0	0	0	0	1	2	0	0	1	0	1	0	0
P30453;P30457;P30450;P18462;P16190;P30456	P30453;P30457;P30450;P18462;P16190;P30456	11;10;10;10;10;9	6;6;6;6;5;6	0;0;0;0;0;0	HLA class I histocompatibility antigen, A-34 alpha chain;HLA class I histocompatibility antigen, A-66 alpha chain;HLA class I histocompatibility antigen, A-26 alpha chain;HLA class I histocompatibility antigen, A-25 alpha chain;HLA class I histocompatibility antigen, A-33 alpha chain;HLA class I histocompatibility antigen, A-43 alpha chain	HLA-A	sp|P30453|1A34_HUMAN HLA class I histocompatibility antigen, A-34 alpha chain OS=Homo sapiens OX=9606 GN=HLA-A PE=1 SV=1;sp|P30457|1A66_HUMAN HLA class I histocompatibility antigen, A-66 alpha chain OS=Homo sapiens OX=9606 GN=HLA-A PE=1 SV=1;sp|P30450|1A26	6	11	6	0	1	1	5	3	3	1	1	1	0	1	1	3	5	1	2	2	3	3	3	4	4	1	3	5	6	3	3	3	3	5	3	3	3	4	3	5	3	5
P30480;P30460	P30480;P30460	9;9	5;5	0;0	HLA class I histocompatibility antigen, B-42 alpha chain;HLA class I histocompatibility antigen, B-8 alpha chain	HLA-B	sp|P30480|1B42_HUMAN HLA class I histocompatibility antigen, B-42 alpha chain OS=Homo sapiens OX=9606 GN=HLA-B PE=1 SV=1;sp|P30460|1B08_HUMAN HLA class I histocompatibility antigen, B-8 alpha chain OS=Homo sapiens OX=9606 GN=HLA-B PE=1 SV=1	2	9	5	0	3	5	4	3	0	3	4	2	1	2	3	5	5	4	6	3	3	6	6	5	5	2	3	7	7	2	3	1	2	3	2	3	3	4	5	3	3	2
P30461	P30461	8	1	0	HLA class I histocompatibility antigen, B-13 alpha chain	HLA-B	sp|P30461|1B13_HUMAN HLA class I histocompatibility antigen, B-13 alpha chain OS=Homo sapiens OX=9606 GN=HLA-B PE=1 SV=1	1	8	1	0	2	4	3	3	0	2	4	2	1	2	3	3	3	4	3	3	4	5	5	4	4	2	3	5	5	2	3	1	2	2	4	3	2	4	4	2	2	2
Q95365;Q29836;P30475	Q95365;Q29836;P30475	9;9;9	2;2;2	1;1;1	HLA class I histocompatibility antigen, B-38 alpha chain;HLA class I histocompatibility antigen, B-67 alpha chain;HLA class I histocompatibility antigen, B-39 alpha chain	HLA-B	sp|Q95365|1B38_HUMAN HLA class I histocompatibility antigen, B-38 alpha chain OS=Homo sapiens OX=9606 GN=HLA-B PE=1 SV=1;sp|Q29836|1B67_HUMAN HLA class I histocompatibility antigen, B-67 alpha chain OS=Homo sapiens OX=9606 GN=HLA-B PE=1 SV=1;sp|P30475|1B39	3	9	2	1	2	3	3	4	1	2	4	2	1	2	2	4	4	4	4	3	2	3	4	4	5	2	3	4	4	2	3	1	2	2	2	3	2	3	3	2	3	2
P30481	P30481	9	2	1	HLA class I histocompatibility antigen, B-44 alpha chain	HLA-B	sp|P30481|1B44_HUMAN HLA class I histocompatibility antigen, B-44 alpha chain OS=Homo sapiens OX=9606 GN=HLA-B PE=1 SV=1	1	9	2	1	2	4	3	4	1	2	4	2	1	2	3	4	4	3	3	2	3	4	4	3	3	2	4	4	4	2	3	1	2	2	2	3	2	5	5	3	3	3
Q31610;P30486	Q31610;P30486	8;8	1;1	0;0	HLA class I histocompatibility antigen, B-81 alpha chain;HLA class I histocompatibility antigen, B-48 alpha chain	HLA-B	sp|Q31610|1B81_HUMAN HLA class I histocompatibility antigen, B-81 alpha chain OS=Homo sapiens OX=9606 GN=HLA-B PE=1 SV=1;sp|P30486|1B48_HUMAN HLA class I histocompatibility antigen, B-48 alpha chain OS=Homo sapiens OX=9606 GN=HLA-B PE=1 SV=1	2	8	1	0	1	3	2	2	0	1	3	1	0	2	2	2	2	4	3	3	3	5	5	4	4	1	3	5	5	1	2	1	1	1	2	2	1	3	3	1	1	2
P30685;P30491;P30498;P30490;P18464	P30685;P30491;P30498;P30490;P18464	9;9;8;8;8	3;3;2;2;2	0;0;0;0;0	HLA class I histocompatibility antigen, B-35 alpha chain;HLA class I histocompatibility antigen, B-53 alpha chain;HLA class I histocompatibility antigen, B-78 alpha chain;HLA class I histocompatibility antigen, B-52 alpha chain;HLA class I histocompatibility antigen, B-51 alpha chain	HLA-B	sp|P30685|1B35_HUMAN HLA class I histocompatibility antigen, B-35 alpha chain OS=Homo sapiens OX=9606 GN=HLA-B PE=1 SV=1;sp|P30491|1B53_HUMAN HLA class I histocompatibility antigen, B-53 alpha chain OS=Homo sapiens OX=9606 GN=HLA-B PE=1 SV=1;sp|P30498|1B78	5	9	3	0	2	2	2	3	0	3	4	2	1	2	2	4	7	3	3	2	3	3	3	4	5	1	1	4	4	3	4	2	3	3	3	3	3	3	3	3	4	3
P30492	P30492	8	1	0	HLA class I histocompatibility antigen, B-54 alpha chain	HLA-B	sp|P30492|1B54_HUMAN HLA class I histocompatibility antigen, B-54 alpha chain OS=Homo sapiens OX=9606 GN=HLA-B PE=1 SV=1	1	8	1	0	3	3	4	3	0	2	4	2	1	2	2	4	5	2	3	1	2	4	4	5	4	1	1	5	4	2	3	1	2	3	2	2	2	3	3	3	4	2
P30504	P30504	6	1	1	HLA class I histocompatibility antigen, Cw-4 alpha chain	HLA-C	sp|P30504|1C04_HUMAN HLA class I histocompatibility antigen, Cw-4 alpha chain OS=Homo sapiens OX=9606 GN=HLA-C PE=1 SV=1	1	6	1	1	2	2	2	1	0	2	1	1	1	0	1	4	6	1	3	1	2	3	2	3	3	1	1	4	4	2	2	1	2	3	2	1	3	2	2	3	3	2
P30622-2;P30622-1;P30622	P30622-2;P30622-1;P30622	3;3;3	3;3;3	3;3;3	CAP-Gly domain-containing linker protein 1	CLIP1	sp|P30622-2|CLIP1_HUMAN Isoform 3 of CAP-Gly domain-containing linker protein 1 OS=Homo sapiens OX=9606 GN=CLIP1;sp|P30622-1|CLIP1_HUMAN Isoform 2 of CAP-Gly domain-containing linker protein 1 OS=Homo sapiens OX=9606 GN=CLIP1;sp|P30622|CLIP1_HUMAN CAP-Gly	3	3	3	3	0	0	0	0	0	0	0	0	0	0	0	1	2	0	0	0	0	0	0	0	0	0	0	0	0	0	0	0	0	0	0	0	0	0	0	0	0	0
P30740;P30740-2;P50452-2;P50452;O75830	P30740;P30740-2	7;4;1;1;1	7;4;1;1;1	6;3;0;0;0	Leukocyte elastase inhibitor	SERPINB1	sp|P30740|ILEU_HUMAN Leukocyte elastase inhibitor OS=Homo sapiens OX=9606 GN=SERPINB1 PE=1 SV=1;sp|P30740-2|ILEU_HUMAN Isoform 2 of Leukocyte elastase inhibitor OS=Homo sapiens OX=9606 GN=SERPINB1	5	7	7	6	0	0	1	0	0	0	1	1	0	1	0	5	4	0	0	1	1	3	2	1	2	0	0	4	4	0	0	0	0	2	3	1	2	0	0	1	3	1
P31025;Q5VSP4	P31025;Q5VSP4	2;1	2;1	2;1	Lipocalin-1;Putative lipocalin 1-like protein 1	LCN1;LCN1P1	sp|P31025|LCN1_HUMAN Lipocalin-1 OS=Homo sapiens OX=9606 GN=LCN1 PE=1 SV=1;sp|Q5VSP4|LC1L1_HUMAN Putative lipocalin 1-like protein 1 OS=Homo sapiens OX=9606 GN=LCN1P1 PE=5 SV=1	2	2	2	2	0	0	0	0	0	0	0	0	0	0	0	0	0	1	0	0	1	0	0	0	0	2	1	0	0	0	0	0	0	0	0	0	0	0	0	0	0	0
P31040-3;P31040-2;P31040	P31040-3;P31040-2;P31040	2;2;2	2;2;2	2;2;2	Succinate dehydrogenase [ubiquinone] flavoprotein subunit, mitochondrial	SDHA	sp|P31040-3|SDHA_HUMAN Isoform 3 of Succinate dehydrogenase [ubiquinone] flavoprotein subunit, mitochondrial OS=Homo sapiens OX=9606 GN=SDHA;sp|P31040-2|SDHA_HUMAN Isoform 2 of Succinate dehydrogenase [ubiquinone] flavoprotein subunit, mitochondrial OS=Hom	3	2	2	2	0	0	0	0	0	0	0	0	0	0	0	1	1	0	0	0	0	0	0	0	0	0	0	0	0	0	0	0	0	0	0	0	0	0	0	0	0	0
P31146	P31146	3	3	3	Coronin-1A	CORO1A	sp|P31146|COR1A_HUMAN Coronin-1A OS=Homo sapiens OX=9606 GN=CORO1A PE=1 SV=4	1	3	3	3	0	0	0	1	0	0	1	1	0	1	0	1	1	1	0	1	2	2	2	2	2	1	0	2	2	0	0	0	0	1	1	1	1	2	2	1	1	2
P60028;P31150	P60028;P31150	7;7	3;3	3;3	Rab GDP dissociation inhibitor alpha	GDI1	sp|P60028|GDIA_PANTR Rab GDP dissociation inhibitor alpha OS=Pan troglodytes OX=9598 GN=GDI1 PE=2 SV=1;sp|P31150|GDIA_HUMAN Rab GDP dissociation inhibitor alpha OS=Homo sapiens OX=9606 GN=GDI1 PE=1 SV=2	2	7	3	3	0	0	0	0	0	0	1	1	0	1	0	2	1	0	0	0	0	1	2	1	1	0	0	2	1	0	1	0	0	0	0	0	0	0	1	0	1	0
P31151	P31151	7	7	4	Protein S100-A7	S100A7	sp|P31151|S10A7_HUMAN Protein S100-A7 OS=Homo sapiens OX=9606 GN=S100A7 PE=1 SV=4	1	7	7	4	2	2	1	0	0	0	0	0	0	0	1	3	2	2	2	2	1	1	1	2	2	1	1	3	4	0	0	1	2	3	3	2	3	3	1	3	4	3
P31930	P31930	5	5	5	Cytochrome b-c1 complex subunit 1, mitochondrial	UQCRC1	sp|P31930|QCR1_HUMAN Cytochrome b-c1 complex subunit 1, mitochondrial OS=Homo sapiens OX=9606 GN=UQCRC1 PE=1 SV=3	1	5	5	5	0	0	1	0	0	0	0	0	0	0	0	2	2	0	0	0	0	0	1	0	0	0	0	1	1	0	0	0	0	1	1	0	0	0	1	0	0	0
P31944	P31944	6	6	6	Caspase-14;Caspase-14 subunit p17, mature form;Caspase-14 subunit p10, mature form;Caspase-14 subunit p20, intermediate form;Caspase-14 subunit p8, intermediate form	CASP14	sp|P31944|CASPE_HUMAN Caspase-14 OS=Homo sapiens OX=9606 GN=CASP14 PE=1 SV=2	1	6	6	6	0	0	1	0	1	2	0	1	0	2	1	2	1	1	3	0	1	0	2	2	2	0	0	3	2	0	0	1	1	2	2	1	2	0	0	0	1	1
P31946-2;P31946	P31946-2;P31946	6;6	4;4	4;4	14-3-3 protein beta/alpha;14-3-3 protein beta/alpha, N-terminally processed	YWHAB	sp|P31946-2|1433B_HUMAN Isoform Short of 14-3-3 protein beta/alpha OS=Homo sapiens OX=9606 GN=YWHAB;sp|P31946|1433B_HUMAN 14-3-3 protein beta/alpha OS=Homo sapiens OX=9606 GN=YWHAB PE=1 SV=3	2	6	4	4	1	1	0	2	1	1	0	0	1	1	1	3	4	1	1	1	0	3	2	2	2	1	0	2	4	1	2	1	1	1	0	1	0	3	3	2	2	2
P31947-2;P31947	P31947-2;P31947	9;9	7;7	7;7	14-3-3 protein sigma	SFN	sp|P31947-2|1433S_HUMAN Isoform 2 of 14-3-3 protein sigma OS=Homo sapiens OX=9606 GN=SFN;sp|P31947|1433S_HUMAN 14-3-3 protein sigma OS=Homo sapiens OX=9606 GN=SFN PE=1 SV=1	2	9	7	7	1	0	0	1	0	1	0	0	1	0	1	5	6	1	1	1	0	1	1	1	1	0	0	1	2	0	2	1	1	1	1	1	0	1	1	2	2	2
P31948-2;P31948;P31948-3	P31948-2;P31948;P31948-3	3;3;2	3;3;2	3;3;2	Stress-induced-phosphoprotein 1	STIP1	sp|P31948-2|STIP1_HUMAN Isoform 2 of Stress-induced-phosphoprotein 1 OS=Homo sapiens OX=9606 GN=STIP1;sp|P31948|STIP1_HUMAN Stress-induced-phosphoprotein 1 OS=Homo sapiens OX=9606 GN=STIP1 PE=1 SV=1;sp|P31948-3|STIP1_HUMAN Isoform 3 of Stress-induced-phosp	3	3	3	3	0	0	0	0	0	0	0	0	0	0	0	3	3	0	0	0	0	0	0	0	0	0	0	0	0	0	0	0	0	0	0	0	0	0	0	0	0	0
P31997;P13688-3;P13688-4;P13688-11;P13688-9;P13688-2;P13688-6;P13688-5;P13688-8;P13688-10;P13688;P06731-2;P06731	P31997	3;1;1;1;1;1;1;1;1;1;1;1;1	3;1;1;1;1;1;1;1;1;1;1;1;1	3;1;1;1;1;1;1;1;1;1;1;1;1	Carcinoembryonic antigen-related cell adhesion molecule 8	CEACAM8	sp|P31997|CEAM8_HUMAN Carcinoembryonic antigen-related cell adhesion molecule 8 OS=Homo sapiens OX=9606 GN=CEACAM8 PE=1 SV=2	13	3	3	3	0	0	0	0	0	0	0	0	0	0	0	1	0	0	1	0	0	2	2	0	0	0	0	0	2	0	0	0	0	2	0	0	0	2	3	0	0	0
P32119;P32119-2	P32119	5;1	4;1	4;1	Peroxiredoxin-2	PRDX2	sp|P32119|PRDX2_HUMAN Peroxiredoxin-2 OS=Homo sapiens OX=9606 GN=PRDX2 PE=1 SV=5	2	5	4	4	0	1	0	1	0	0	1	1	1	2	2	3	4	0	0	0	2	1	3	0	3	2	1	1	2	0	0	1	1	1	1	1	1	3	2	1	1	1
P32455	P32455	1	1	1	Interferon-induced guanylate-binding protein 1	GBP1	sp|P32455|GBP1_HUMAN Guanylate-binding protein 1 OS=Homo sapiens OX=9606 GN=GBP1 PE=1 SV=2	1	1	1	1	0	0	0	0	0	0	0	0	0	0	0	0	1	0	0	0	0	0	0	0	0	0	1	0	0	0	0	0	0	0	0	0	0	0	0	0	1	0
P33241-2;P33241;P33241-3	P33241-2;P33241;P33241-3	1;1;1	1;1;1	1;1;1	Lymphocyte-specific protein 1	LSP1	sp|P33241-2|LSP1_HUMAN Isoform 2 of Lymphocyte-specific protein 1 OS=Homo sapiens OX=9606 GN=LSP1;sp|P33241|LSP1_HUMAN Lymphocyte-specific protein 1 OS=Homo sapiens OX=9606 GN=LSP1 PE=1 SV=1;sp|P33241-3|LSP1_HUMAN Isoform 3 of Lymphocyte-specific protein 1	3	1	1	1	0	0	0	0	0	0	0	0	0	0	0	0	1	1	0	0	0	0	0	0	0	0	0	0	0	0	0	0	0	0	0	0	0	0	0	0	0	1
P34910;P34910-2	P34910;P34910-2	2;2	2;2	2;2	Protein EVI2B	EVI2B	sp|P34910|EVI2B_HUMAN Protein EVI2B OS=Homo sapiens OX=9606 GN=EVI2B PE=1 SV=2;sp|P34910-2|EVI2B_HUMAN Isoform 2 of Protein EVI2B OS=Homo sapiens OX=9606 GN=EVI2B	2	2	2	2	0	0	0	0	0	0	0	0	0	0	0	0	1	0	0	0	0	0	0	0	0	0	0	0	0	0	0	0	0	0	0	0	0	0	0	0	0	0
P34932	P34932	4	4	4	Heat shock 70 kDa protein 4	HSPA4	sp|P34932|HSP74_HUMAN Heat shock 70 kDa protein 4 OS=Homo sapiens OX=9606 GN=HSPA4 PE=1 SV=4	1	4	4	4	0	0	0	0	1	0	0	0	0	0	0	2	2	0	0	0	0	0	0	0	0	0	0	0	0	0	0	0	0	0	0	0	0	0	1	0	0	0
P35221;P35221-2;P35221-3;P26232-3;P26232-2;P26232-5;P26232;P26232-4;P26232-6	P35221;P35221-2;P35221-3	5;5;3;2;2;2;2;1;1	5;5;3;2;2;2;2;1;1	5;5;3;2;2;2;2;1;1	Catenin alpha-1	CTNNA1	sp|P35221|CTNA1_HUMAN Catenin alpha-1 OS=Homo sapiens OX=9606 GN=CTNNA1 PE=1 SV=1;sp|P35221-2|CTNA1_HUMAN Isoform 2 of Catenin alpha-1 OS=Homo sapiens OX=9606 GN=CTNNA1;sp|P35221-3|CTNA1_HUMAN Isoform 3 of Catenin alpha-1 OS=Homo sapiens OX=9606 GN=CTNNA1	9	5	5	5	0	0	0	0	0	0	0	0	0	0	0	3	4	0	0	0	0	0	0	0	0	0	0	0	0	0	0	0	0	0	0	0	0	0	0	0	0	0
P35232;P35232-2	P35232;P35232-2	4;3	4;3	4;3	Prohibitin	PHB	sp|P35232|PHB_HUMAN Prohibitin OS=Homo sapiens OX=9606 GN=PHB PE=1 SV=1;sp|P35232-2|PHB_HUMAN Isoform 2 of Prohibitin OS=Homo sapiens OX=9606 GN=PHB	2	4	4	4	0	0	0	0	0	0	0	0	0	0	0	3	3	0	0	0	0	0	0	0	0	0	1	0	0	0	0	0	0	0	0	0	0	1	1	0	0	0
P35237	P35237	2	2	2	Serpin B6	SERPINB6	sp|P35237|SPB6_HUMAN Serpin B6 OS=Homo sapiens OX=9606 GN=SERPINB6 PE=1 SV=3	1	2	2	2	0	0	0	0	0	0	0	0	0	0	0	1	1	0	0	0	0	0	0	0	0	0	0	0	0	0	0	0	0	0	0	0	0	0	0	0	0	0
P35268	P35268	3	3	3	60S ribosomal protein L22	RPL22	sp|P35268|RL22_HUMAN 60S ribosomal protein L22 OS=Homo sapiens OX=9606 GN=RPL22 PE=1 SV=2	1	3	3	3	0	0	0	0	0	0	0	0	0	0	0	3	2	0	0	0	0	0	0	0	0	0	0	0	0	0	0	0	0	0	0	0	0	0	0	0	0	0
P35527;CON__P35527;CON__Q99456;Q99456	P35527;CON__P35527	40;38;1;1	40;38;1;1	39;37;0;0	Keratin, type I cytoskeletal 9	KRT9	sp|P35527|K1C9_HUMAN Keratin, type I cytoskeletal 9 OS=Homo sapiens OX=9606 GN=KRT9 PE=1 SV=3;	4	40	40	39	14	20	22	17	22	20	19	22	22	22	21	22	24	26	26	19	21	21	21	26	25	17	20	24	26	15	15	16	14	25	25	20	18	27	27	17	18	25
P35542	P35542	3	3	3	Serum amyloid A-4 protein	SAA4	sp|P35542|SAA4_HUMAN Serum amyloid A-4 protein OS=Homo sapiens OX=9606 GN=SAA4 PE=1 SV=2	1	3	3	3	1	1	1	2	0	2	2	3	2	3	3	1	1	0	0	1	1	2	1	2	1	1	0	1	1	1	1	1	1	1	1	1	1	2	2	1	1	1
P35579;P35579-2;P35580;P35580-5;P35580-2;P35580-3;P35580-4;P35749-4;P35749-3;P35749;P35749-2	P35579;P35579-2	87;58;11;11;11;11;11;7;7;7;7	87;58;11;11;11;11;11;7;7;7;7	83;55;8;8;8;8;8;3;3;3;3	Myosin-9	MYH9	sp|P35579|MYH9_HUMAN Myosin-9 OS=Homo sapiens OX=9606 GN=MYH9 PE=1 SV=4;sp|P35579-2|MYH9_HUMAN Isoform 2 of Myosin-9 OS=Homo sapiens OX=9606 GN=MYH9	11	87	87	83	15	19	19	17	14	16	19	18	10	22	14	42	48	27	32	42	43	52	51	44	47	28	30	52	57	22	27	11	12	38	32	12	12	46	48	39	37	33
P35606-2;P35606	P35606-2;P35606	3;3	3;3	3;3	Coatomer subunit beta	COPB2	sp|P35606-2|COPB2_HUMAN Isoform 2 of Coatomer subunit beta OS=Homo sapiens OX=9606 GN=COPB2;sp|P35606|COPB2_HUMAN Coatomer subunit beta OS=Homo sapiens OX=9606 GN=COPB2 PE=1 SV=2	2	3	3	3	0	0	0	0	0	0	0	0	0	0	0	3	2	0	0	0	0	0	0	0	0	0	0	1	0	0	0	0	0	0	0	0	0	0	0	0	0	0
P35611-2;P35611-6;P35611;P35611-3;P35611-5;P35611-4	P35611-2;P35611-6;P35611;P35611-3;P35611-5;P35611-4	3;3;3;3;2;2	3;3;3;3;2;2	3;3;3;3;2;2	Alpha-adducin	ADD1	sp|P35611-2|ADDA_HUMAN Isoform 2 of Alpha-adducin OS=Homo sapiens OX=9606 GN=ADD1;sp|P35611-6|ADDA_HUMAN Isoform 6 of Alpha-adducin OS=Homo sapiens OX=9606 GN=ADD1;sp|P35611|ADDA_HUMAN Alpha-adducin OS=Homo sapiens OX=9606 GN=ADD1 PE=1 SV=2;sp|P35611-3|ADD	6	3	3	3	0	0	0	0	0	0	0	0	0	0	0	1	0	0	0	0	0	1	0	0	0	0	0	0	0	0	0	0	0	0	0	0	0	0	0	0	0	0
P35613-3;P35613-4;P35613-2;P35613	P35613-3;P35613-4;P35613-2;P35613	5;5;5;5	5;5;5;5	5;5;5;5	Basigin	BSG	sp|P35613-3|BASI_HUMAN Isoform 3 of Basigin OS=Homo sapiens OX=9606 GN=BSG;sp|P35613-4|BASI_HUMAN Isoform 4 of Basigin OS=Homo sapiens OX=9606 GN=BSG;sp|P35613-2|BASI_HUMAN Isoform 2 of Basigin OS=Homo sapiens OX=9606 GN=BSG;sp|P35613|BASI_HUMAN Basigin OS	4	5	5	5	0	1	1	1	0	0	0	0	0	0	0	3	4	0	0	0	0	0	0	1	0	0	1	2	2	0	0	0	0	0	0	0	0	2	2	0	0	1
P35637-2;P35637;Q92804-2;Q92804	P35637-2;P35637;Q92804-2;Q92804	1;1;1;1	1;1;1;1	1;1;1;1	RNA-binding protein FUS;TATA-binding protein-associated factor 2N	FUS;TAF15	sp|P35637-2|FUS_HUMAN Isoform Short of RNA-binding protein FUS OS=Homo sapiens OX=9606 GN=FUS;sp|P35637|FUS_HUMAN RNA-binding protein FUS OS=Homo sapiens OX=9606 GN=FUS PE=1 SV=1;sp|Q92804-2|RBP56_HUMAN Isoform Short of TATA-binding protein-associated fact	4	1	1	1	0	0	0	0	0	0	0	0	0	0	0	1	0	0	0	0	0	0	0	0	0	0	0	0	0	0	0	0	0	0	0	0	0	0	0	0	0	0
P35858;P35858-2	P35858;P35858-2	10;10	10;10	10;10	Insulin-like growth factor-binding protein complex acid labile subunit	IGFALS	sp|P35858|ALS_HUMAN Insulin-like growth factor-binding protein complex acid labile subunit OS=Homo sapiens OX=9606 GN=IGFALS PE=1 SV=1;sp|P35858-2|ALS_HUMAN Isoform 2 of Insulin-like growth factor-binding protein complex acid labile subunit OS=Homo sapiens	2	10	10	10	0	1	0	0	1	0	0	0	0	0	0	0	1	0	0	0	1	3	5	0	0	0	0	1	1	1	0	1	1	1	0	1	0	1	0	2	1	8
P36542-2;P36542	P36542-2;P36542	2;2	2;2	2;2	ATP synthase subunit gamma, mitochondrial	ATP5C1	sp|P36542-2|ATPG_HUMAN Isoform Heart of ATP synthase subunit gamma, mitochondrial OS=Homo sapiens OX=9606 GN=ATP5F1C;sp|P36542|ATPG_HUMAN ATP synthase subunit gamma, mitochondrial OS=Homo sapiens OX=9606 GN=ATP5F1C PE=1 SV=1	2	2	2	2	0	0	0	0	0	0	0	0	0	0	0	2	1	0	0	0	0	0	0	0	0	0	0	0	0	0	0	0	0	0	0	0	0	0	0	0	0	0
P36551-2;P36551	P36551-2;P36551	1;1	1;1	1;1	Oxygen-dependent coproporphyrinogen-III oxidase, mitochondrial	CPOX	sp|P36551-2|HEM6_HUMAN Isoform 2 of Oxygen-dependent coproporphyrinogen-III oxidase, mitochondrial OS=Homo sapiens OX=9606 GN=CPOX;sp|P36551|HEM6_HUMAN Oxygen-dependent coproporphyrinogen-III oxidase, mitochondrial OS=Homo sapiens OX=9606 GN=CPOX PE=1 SV=3	2	1	1	1	0	0	0	0	0	0	0	0	0	0	0	0	0	0	0	0	0	0	1	0	0	0	0	0	0	0	0	0	0	0	0	0	0	0	0	0	0	0
P36578	P36578	4	4	4	60S ribosomal protein L4	RPL4	sp|P36578|RL4_HUMAN 60S ribosomal protein L4 OS=Homo sapiens OX=9606 GN=RPL4 PE=1 SV=5	1	4	4	4	0	0	0	0	0	0	0	0	0	0	0	4	1	0	0	0	0	0	0	0	0	0	0	0	0	0	0	0	0	0	0	0	0	0	0	0	0	0
P36871-3;P36871;P36871-2	P36871-3;P36871;P36871-2	1;1;1	1;1;1	1;1;1	Phosphoglucomutase-1	PGM1	sp|P36871-3|PGM1_HUMAN Isoform 3 of Phosphoglucomutase-1 OS=Homo sapiens OX=9606 GN=PGM1;sp|P36871|PGM1_HUMAN Phosphoglucomutase-1 OS=Homo sapiens OX=9606 GN=PGM1 PE=1 SV=3;sp|P36871-2|PGM1_HUMAN Isoform 2 of Phosphoglucomutase-1 OS=Homo sapiens OX=9606 GN	3	1	1	1	0	0	0	0	0	0	0	0	0	0	0	1	1	0	0	0	0	0	0	0	1	0	0	0	0	0	0	0	0	0	0	0	0	0	0	0	0	0
Q8NER5-3;P36897-3;Q8NER5-4;P36896-5;P36896-2;P36896-3;Q8NER5;P36897;P36896;P36897-2;P36896-4	Q8NER5-3;P36897-3;Q8NER5-4;P36896-5;P36896-2;P36896-3;Q8NER5;P36897;P36896;P36897-2;P36896-4	1;1;1;1;1;1;1;1;1;1;1	1;1;1;1;1;1;1;1;1;1;1	1;1;1;1;1;1;1;1;1;1;1	Activin receptor type-1C;TGF-beta receptor type-1;Activin receptor type-1B	ACVR1C;TGFBR1;ACVR1B	sp|Q8NER5-3|ACV1C_HUMAN Isoform 3 of Activin receptor type-1C OS=Homo sapiens OX=9606 GN=ACVR1C;sp|P36897-3|TGFR1_HUMAN Isoform 3 of TGF-beta receptor type-1 OS=Homo sapiens OX=9606 GN=TGFBR1;sp|Q8NER5-4|ACV1C_HUMAN Isoform 4 of Activin receptor type-1C OS	11	1	1	1	0	0	0	0	0	0	0	0	0	0	0	1	1	0	0	0	0	0	0	0	0	0	0	1	1	0	0	0	0	0	0	0	0	0	0	0	0	0
P36952;P36952-2	P36952;P36952-2	8;4	8;4	8;4	Serpin B5	SERPINB5	sp|P36952|SPB5_HUMAN Serpin B5 OS=Homo sapiens OX=9606 GN=SERPINB5 PE=1 SV=2;sp|P36952-2|SPB5_HUMAN Isoform 2 of Serpin B5 OS=Homo sapiens OX=9606 GN=SERPINB5	2	8	8	8	0	0	0	0	0	0	0	0	0	0	0	6	6	0	0	0	0	0	0	0	0	0	0	0	1	0	0	0	1	0	0	0	0	0	0	0	0	0
P36955;CON__Q95121	P36955	10;4	10;4	10;4	Pigment epithelium-derived factor	SERPINF1	sp|P36955|PEDF_HUMAN Pigment epithelium-derived factor OS=Homo sapiens OX=9606 GN=SERPINF1 PE=1 SV=4	2	10	10	10	0	1	2	1	0	2	0	1	1	0	0	5	6	1	0	2	4	6	7	2	6	0	0	2	3	1	2	2	2	3	5	1	2	3	4	1	1	5
P36957-2;P36957	P36957-2;P36957	3;3	3;3	3;3	Dihydrolipoyllysine-residue succinyltransferase component of 2-oxoglutarate dehydrogenase complex, mitochondrial	DLST	sp|P36957-2|ODO2_HUMAN Isoform 2 of Dihydrolipoyllysine-residue succinyltransferase component of 2-oxoglutarate dehydrogenase complex, mitochondrial OS=Homo sapiens OX=9606 GN=DLST;sp|P36957|ODO2_HUMAN Dihydrolipoyllysine-residue succinyltransferase compon	2	3	3	3	0	0	0	0	0	0	0	0	0	0	0	0	2	0	0	0	0	0	0	0	0	0	0	0	0	0	0	0	0	0	0	0	0	0	0	0	0	0
P36980-2;P36980	P36980-2;P36980	4;4	2;2	2;2	Complement factor H-related protein 2	CFHR2	sp|P36980-2|FHR2_HUMAN Isoform Short of Complement factor H-related protein 2 OS=Homo sapiens OX=9606 GN=CFHR2;sp|P36980|FHR2_HUMAN Complement factor H-related protein 2 OS=Homo sapiens OX=9606 GN=CFHR2 PE=1 SV=1	2	4	2	2	0	0	0	1	0	0	0	1	0	1	0	1	1	0	0	1	1	1	2	0	0	0	0	2	2	2	2	1	1	2	1	0	1	2	2	2	0	3
P37802;P37802-2	P37802;P37802-2	3;3	3;3	3;3	Transgelin-2	TAGLN2	sp|P37802|TAGL2_HUMAN Transgelin-2 OS=Homo sapiens OX=9606 GN=TAGLN2 PE=1 SV=3;sp|P37802-2|TAGL2_HUMAN Isoform 2 of Transgelin-2 OS=Homo sapiens OX=9606 GN=TAGLN2	2	3	3	3	1	0	0	0	0	0	0	0	0	0	0	2	3	0	0	0	0	1	2	0	0	0	0	0	1	0	1	0	0	1	1	1	1	1	1	1	1	0
P37837	P37837	1	1	1	Transaldolase	TALDO1	sp|P37837|TALDO_HUMAN Transaldolase OS=Homo sapiens OX=9606 GN=TALDO1 PE=1 SV=2	1	1	1	1	0	0	0	0	0	0	0	0	0	0	0	0	0	0	0	0	0	0	0	0	0	0	0	0	0	0	0	0	0	0	0	0	0	0	0	0	0	0
P37840-2;P37840-3;P37840	P37840-2;P37840-3;P37840	1;1;1	1;1;1	1;1;1	Alpha-synuclein	SNCA	sp|P37840-2|SYUA_HUMAN Isoform 2-4 of Alpha-synuclein OS=Homo sapiens OX=9606 GN=SNCA;sp|P37840-3|SYUA_HUMAN Isoform 2-5 of Alpha-synuclein OS=Homo sapiens OX=9606 GN=SNCA;sp|P37840|SYUA_HUMAN Alpha-synuclein OS=Homo sapiens OX=9606 GN=SNCA PE=1 SV=1	3	1	1	1	0	0	0	0	0	0	0	0	0	0	0	0	0	0	0	0	0	0	0	0	0	0	0	0	0	0	0	0	0	0	0	0	0	1	1	0	0	0
P38606-2;P38606	P38606-2;P38606	3;3	3;3	3;3	V-type proton ATPase catalytic subunit A	ATP6V1A	sp|P38606-2|VATA_HUMAN Isoform 2 of V-type proton ATPase catalytic subunit A OS=Homo sapiens OX=9606 GN=ATP6V1A;sp|P38606|VATA_HUMAN V-type proton ATPase catalytic subunit A OS=Homo sapiens OX=9606 GN=ATP6V1A PE=1 SV=2	2	3	3	3	0	0	0	0	0	0	0	0	0	0	0	2	1	0	0	0	0	0	0	0	0	0	0	0	0	0	0	0	0	0	0	0	0	0	0	0	0	0
P38646	P38646	6	6	6	Stress-70 protein, mitochondrial	HSPA9	sp|P38646|GRP75_HUMAN Stress-70 protein, mitochondrial OS=Homo sapiens OX=9606 GN=HSPA9 PE=1 SV=2	1	6	6	6	0	0	0	0	0	0	0	0	0	1	0	3	4	0	0	0	0	2	2	0	0	0	0	2	2	0	1	0	0	2	2	0	0	1	1	0	0	0
P38919	P38919	2	2	2	Eukaryotic initiation factor 4A-III;Eukaryotic initiation factor 4A-III, N-terminally processed	EIF4A3	sp|P38919|IF4A3_HUMAN Eukaryotic initiation factor 4A-III OS=Homo sapiens OX=9606 GN=EIF4A3 PE=1 SV=4	1	2	2	2	0	0	0	0	0	0	0	0	0	0	0	2	2	0	0	0	0	0	0	0	0	0	0	0	0	0	0	0	0	0	0	0	0	0	0	0	0	0
P39019	P39019	2	2	2	40S ribosomal protein S19	RPS19	sp|P39019|RS19_HUMAN 40S ribosomal protein S19 OS=Homo sapiens OX=9606 GN=RPS19 PE=1 SV=2	1	2	2	2	0	0	0	0	0	0	0	0	0	1	0	1	2	0	0	0	0	0	0	0	0	0	0	0	0	0	0	0	0	0	0	0	0	0	0	0	0	0
P39060-2;P39060-1;P39060	P39060-2;P39060-1;P39060	2;2;2	2;2;2	2;2;2	Collagen alpha-1(XVIII) chain;Endostatin	COL18A1	sp|P39060-2|COIA1_HUMAN Isoform 3 of Collagen alpha-1(XVIII) chain OS=Homo sapiens OX=9606 GN=COL18A1;sp|P39060-1|COIA1_HUMAN Isoform 2 of Collagen alpha-1(XVIII) chain OS=Homo sapiens OX=9606 GN=COL18A1;sp|P39060|COIA1_HUMAN Collagen alpha-1(XVIII) chain	3	2	2	2	0	0	0	0	0	0	0	0	0	0	0	0	0	2	1	0	0	0	0	0	0	0	0	0	0	0	0	0	0	0	0	0	0	0	0	0	0	0
P39656-2;P39656-3;P39656	P39656-2;P39656-3;P39656	4;4;4	4;4;4	4;4;4	Dolichyl-diphosphooligosaccharide--protein glycosyltransferase 48 kDa subunit	DDOST	sp|P39656-2|OST48_HUMAN Isoform 2 of Dolichyl-diphosphooligosaccharide--protein glycosyltransferase 48 kDa subunit OS=Homo sapiens OX=9606 GN=DDOST;sp|P39656-3|OST48_HUMAN Isoform 3 of Dolichyl-diphosphooligosaccharide--protein glycosyltransferase 48 kDa s	3	4	4	4	0	0	0	0	0	0	1	0	0	1	0	2	1	0	0	0	0	1	1	0	0	0	0	1	1	0	0	0	0	1	1	0	0	1	1	0	0	0
P40197	P40197	4	4	4	Platelet glycoprotein V	GP5	sp|P40197|GPV_HUMAN Platelet glycoprotein V OS=Homo sapiens OX=9606 GN=GP5 PE=1 SV=1	1	4	4	4	0	0	1	0	0	1	0	0	0	0	0	2	2	0	0	0	0	0	2	0	1	0	0	2	3	0	0	0	0	2	1	0	0	1	2	1	1	0
P40199	P40199	1	1	1	Carcinoembryonic antigen-related cell adhesion molecule 6	CEACAM6	sp|P40199|CEAM6_HUMAN Carcinoembryonic antigen-related cell adhesion molecule 6 OS=Homo sapiens OX=9606 GN=CEACAM6 PE=1 SV=3	1	1	1	1	0	0	0	0	0	0	0	0	0	0	0	0	0	0	0	0	0	0	1	0	0	0	0	0	1	0	0	0	0	0	0	0	0	0	0	0	0	0
P40227;P40227-2;Q92526-3;Q92526	P40227;P40227-2	4;2;1;1	4;2;1;1	4;2;1;1	T-complex protein 1 subunit zeta	CCT6A	sp|P40227|TCPZ_HUMAN T-complex protein 1 subunit zeta OS=Homo sapiens OX=9606 GN=CCT6A PE=1 SV=3;sp|P40227-2|TCPZ_HUMAN Isoform 2 of T-complex protein 1 subunit zeta OS=Homo sapiens OX=9606 GN=CCT6A	4	4	4	4	0	0	0	0	0	0	0	0	0	0	0	4	1	0	0	1	1	2	1	0	0	0	0	1	1	1	0	0	0	0	0	0	0	0	0	0	0	0
P40429;Q6NVV1	P40429;Q6NVV1	2;1	2;1	2;1	60S ribosomal protein L13a;Putative 60S ribosomal protein L13a protein RPL13AP3	RPL13A;RPL13AP3	sp|P40429|RL13A_HUMAN 60S ribosomal protein L13a OS=Homo sapiens OX=9606 GN=RPL13A PE=1 SV=2;sp|Q6NVV1|R13P3_HUMAN Putative 60S ribosomal protein L13a protein RPL13AP3 OS=Homo sapiens OX=9606 GN=RPL13AP3 PE=5 SV=1	2	2	2	2	0	0	0	0	0	0	0	0	0	0	0	0	1	0	0	0	0	0	0	0	0	0	0	0	0	0	0	0	0	0	0	0	0	0	0	0	0	0
P40763-3;P40763-2;P40763	P40763-3;P40763-2;P40763	1;1;1	1;1;1	1;1;1	Signal transducer and activator of transcription 3	STAT3	sp|P40763-3|STAT3_HUMAN Isoform 3 of Signal transducer and activator of transcription 3 OS=Homo sapiens OX=9606 GN=STAT3;sp|P40763-2|STAT3_HUMAN Isoform Del-701 of Signal transducer and activator of transcription 3 OS=Homo sapiens OX=9606 GN=STAT3;sp|P4076	3	1	1	1	0	0	0	0	0	0	0	0	0	0	0	1	0	0	0	0	0	0	0	0	0	0	0	0	0	0	0	0	0	0	0	0	0	0	0	0	0	0
P40925-2;P40925;P40925-3	P40925-2;P40925;P40925-3	2;2;2	2;2;2	2;2;2	Malate dehydrogenase, cytoplasmic	MDH1	sp|P40925-2|MDHC_HUMAN Isoform 2 of Malate dehydrogenase, cytoplasmic OS=Homo sapiens OX=9606 GN=MDH1;sp|P40925|MDHC_HUMAN Malate dehydrogenase, cytoplasmic OS=Homo sapiens OX=9606 GN=MDH1 PE=1 SV=4;sp|P40925-3|MDHC_HUMAN Isoform 3 of Malate dehydrogenase,	3	2	2	2	0	0	0	0	0	0	0	0	0	0	0	2	2	0	0	0	0	0	0	0	0	0	0	0	0	0	0	0	0	1	0	0	0	0	0	0	0	0
P40926;P40926-2	P40926;P40926-2	10;9	10;9	10;9	Malate dehydrogenase, mitochondrial	MDH2	sp|P40926|MDHM_HUMAN Malate dehydrogenase, mitochondrial OS=Homo sapiens OX=9606 GN=MDH2 PE=1 SV=3;sp|P40926-2|MDHM_HUMAN Isoform 2 of Malate dehydrogenase, mitochondrial OS=Homo sapiens OX=9606 GN=MDH2	2	10	10	10	0	1	1	0	0	0	0	0	0	0	0	4	3	0	0	2	1	5	6	2	4	0	0	7	4	0	0	0	0	6	5	0	0	2	2	2	1	2
P40939	P40939	6	6	6	Trifunctional enzyme subunit alpha, mitochondrial;Long-chain enoyl-CoA hydratase;Long chain 3-hydroxyacyl-CoA dehydrogenase	HADHA	sp|P40939|ECHA_HUMAN Trifunctional enzyme subunit alpha, mitochondrial OS=Homo sapiens OX=9606 GN=HADHA PE=1 SV=2	1	6	6	6	0	0	0	0	0	0	0	0	0	1	0	1	3	0	0	0	0	1	1	1	1	0	0	1	3	0	0	0	0	2	2	0	0	0	1	0	0	0
P41159	P41159	1	1	1	Leptin	LEP	sp|P41159|LEP_HUMAN Leptin OS=Homo sapiens OX=9606 GN=LEP PE=1 SV=1	1	1	1	1	0	0	0	0	0	0	0	0	0	0	0	1	0	0	0	0	0	1	1	1	1	0	0	0	0	0	0	0	0	0	0	0	0	0	0	0	0	0
P41222	P41222	1	1	1	Prostaglandin-H2 D-isomerase	PTGDS	sp|P41222|PTGDS_HUMAN Prostaglandin-H2 D-isomerase OS=Homo sapiens OX=9606 GN=PTGDS PE=1 SV=1	1	1	1	1	0	0	0	0	0	0	0	0	0	0	0	0	0	0	0	0	0	1	1	1	1	0	0	1	0	0	0	0	0	0	0	0	0	0	0	0	0	1
P41732	P41732	1	1	1	Tetraspanin-7	TSPAN7	sp|P41732|TSN7_HUMAN Tetraspanin-7 OS=Homo sapiens OX=9606 GN=TSPAN7 PE=1 SV=2	1	1	1	1	0	0	0	0	0	0	0	0	0	0	0	1	1	0	0	0	0	0	0	0	0	0	0	0	0	0	0	0	0	0	0	0	0	0	0	0	0	0
P42025	P42025	1	1	1	Beta-centractin	ACTR1B	sp|P42025|ACTY_HUMAN Beta-centractin OS=Homo sapiens OX=9606 GN=ACTR1B PE=1 SV=1	1	1	1	1	0	0	0	0	0	0	0	0	0	0	0	0	0	0	0	0	0	1	1	0	0	0	0	1	1	0	0	0	0	0	0	0	0	0	0	0	0	0
P42224;P42224-2	P42224;P42224-2	6;5	6;5	6;5	Signal transducer and activator of transcription 1-alpha/beta	STAT1	sp|P42224|STAT1_HUMAN Signal transducer and activator of transcription 1-alpha/beta OS=Homo sapiens OX=9606 GN=STAT1 PE=1 SV=2;sp|P42224-2|STAT1_HUMAN Isoform Beta of Signal transducer and activator of transcription 1-alpha/beta OS=Homo sapiens OX=9606 GN=	2	6	6	6	0	0	0	0	0	0	0	0	0	0	0	6	5	0	0	0	0	0	0	0	0	0	0	0	0	0	0	0	0	0	0	1	0	0	0	0	0	0
P42357;P42357-2;P42357-3	P42357;P42357-2;P42357-3	6;4;3	6;4;3	6;4;3	Histidine ammonia-lyase	HAL	sp|P42357|HUTH_HUMAN Histidine ammonia-lyase OS=Homo sapiens OX=9606 GN=HAL PE=1 SV=1;sp|P42357-2|HUTH_HUMAN Isoform 2 of Histidine ammonia-lyase OS=Homo sapiens OX=9606 GN=HAL;sp|P42357-3|HUTH_HUMAN Isoform 3 of Histidine ammonia-lyase OS=Homo sapiens OX=	3	6	6	6	0	0	0	0	0	0	0	0	0	0	0	4	2	0	0	0	0	0	0	0	0	0	0	0	0	0	0	0	0	0	0	0	0	0	0	0	0	0
P43034;Q5IS43	P43034;Q5IS43	2;1	2;1	2;1	Platelet-activating factor acetylhydrolase IB subunit alpha	PAFAH1B1	sp|P43034|LIS1_HUMAN Platelet-activating factor acetylhydrolase IB subunit alpha OS=Homo sapiens OX=9606 GN=PAFAH1B1 PE=1 SV=2;sp|Q5IS43|LIS1_PANTR Platelet-activating factor acetylhydrolase IB subunit alpha OS=Pan troglodytes OX=9598 GN=PAFAH1B1 PE=2 SV=3	2	2	2	2	0	0	0	0	0	0	0	0	0	0	0	1	1	0	0	0	0	0	0	0	0	0	0	0	0	0	0	0	0	0	0	0	0	0	0	0	0	0
P43304-2;P43304	P43304-2;P43304	12;12	12;12	12;12	Glycerol-3-phosphate dehydrogenase, mitochondrial	GPD2	sp|P43304-2|GPDM_HUMAN Isoform 2 of Glycerol-3-phosphate dehydrogenase, mitochondrial OS=Homo sapiens OX=9606 GN=GPD2;sp|P43304|GPDM_HUMAN Glycerol-3-phosphate dehydrogenase, mitochondrial OS=Homo sapiens OX=9606 GN=GPD2 PE=1 SV=3	2	12	12	12	0	0	0	0	0	1	0	0	0	0	0	6	1	0	0	0	0	3	2	1	1	0	0	2	4	0	0	0	0	4	1	0	0	1	0	0	0	0
P43405-2;P43405	P43405-2;P43405	2;2	2;2	2;2	Tyrosine-protein kinase SYK	SYK	sp|P43405-2|KSYK_HUMAN Isoform Short of Tyrosine-protein kinase SYK OS=Homo sapiens OX=9606 GN=SYK;sp|P43405|KSYK_HUMAN Tyrosine-protein kinase SYK OS=Homo sapiens OX=9606 GN=SYK PE=1 SV=1	2	2	2	2	0	0	0	0	0	0	0	0	0	0	0	0	2	0	0	0	0	0	0	0	0	0	0	0	0	0	0	0	0	0	0	0	0	0	0	0	0	0
P43490	P43490	4	4	4	Nicotinamide phosphoribosyltransferase	NAMPT	sp|P43490|NAMPT_HUMAN Nicotinamide phosphoribosyltransferase OS=Homo sapiens OX=9606 GN=NAMPT PE=1 SV=1	1	4	4	4	0	0	0	0	0	0	0	0	0	0	0	2	4	0	0	0	0	0	0	0	0	0	0	0	0	0	0	0	0	0	0	0	0	0	0	0	0	0
P43652;CON__REFSEQ:XP_585019	P43652	10;1	10;1	10;1	Afamin	AFM	sp|P43652|AFAM_HUMAN Afamin OS=Homo sapiens OX=9606 GN=AFM PE=1 SV=1	2	10	10	10	0	1	2	2	5	3	2	1	3	1	1	3	5	1	3	5	4	6	5	4	4	0	1	5	3	1	3	2	3	4	4	1	4	6	4	4	4	5
P45880-2;P45880;P45880-1	P45880-2;P45880;P45880-1	8;8;8	8;8;8	8;8;8	Voltage-dependent anion-selective channel protein 2	VDAC2	sp|P45880-2|VDAC2_HUMAN Isoform 2 of Voltage-dependent anion-selective channel protein 2 OS=Homo sapiens OX=9606 GN=VDAC2;sp|P45880|VDAC2_HUMAN Voltage-dependent anion-selective channel protein 2 OS=Homo sapiens OX=9606 GN=VDAC2 PE=1 SV=2;sp|P45880-1|VDAC2	3	8	8	8	0	0	0	0	0	0	1	1	0	1	0	5	3	0	0	1	1	1	3	0	0	1	0	3	3	1	0	0	0	2	3	0	0	2	4	1	1	0
P45974-2;P45974	P45974-2;P45974	1;1	1;1	1;1	Ubiquitin carboxyl-terminal hydrolase 5	USP5	sp|P45974-2|UBP5_HUMAN Isoform Short of Ubiquitin carboxyl-terminal hydrolase 5 OS=Homo sapiens OX=9606 GN=USP5;sp|P45974|UBP5_HUMAN Ubiquitin carboxyl-terminal hydrolase 5 OS=Homo sapiens OX=9606 GN=USP5 PE=1 SV=2	2	1	1	1	0	0	0	0	0	0	0	0	0	0	0	0	1	0	0	0	0	0	0	0	0	0	0	0	0	0	0	0	0	0	0	0	0	0	0	0	0	0
P46109	P46109	2	2	2	Crk-like protein	CRKL	sp|P46109|CRKL_HUMAN Crk-like protein OS=Homo sapiens OX=9606 GN=CRKL PE=1 SV=1	1	2	2	2	0	0	0	0	0	0	0	0	0	0	0	1	0	0	0	0	0	0	0	0	0	0	0	0	0	0	0	0	0	0	0	0	0	0	0	0	0	0
P46776	P46776	3	3	3	60S ribosomal protein L27a	RPL27A	sp|P46776|RL27A_HUMAN 60S ribosomal protein L27a OS=Homo sapiens OX=9606 GN=RPL27A PE=1 SV=2	1	3	3	3	0	0	0	0	0	0	0	0	0	0	0	0	2	0	0	0	0	0	0	0	0	0	0	0	0	0	0	0	0	0	0	0	0	0	0	0	0	0
P46777	P46777	2	2	2	60S ribosomal protein L5	RPL5	sp|P46777|RL5_HUMAN 60S ribosomal protein L5 OS=Homo sapiens OX=9606 GN=RPL5 PE=1 SV=3	1	2	2	2	0	0	0	0	0	0	0	0	0	0	0	1	2	0	0	0	0	0	0	0	0	0	0	0	0	0	0	0	0	0	0	0	0	0	0	0	0	0
P46778	P46778	1	1	1	60S ribosomal protein L21	RPL21	sp|P46778|RL21_HUMAN 60S ribosomal protein L21 OS=Homo sapiens OX=9606 GN=RPL21 PE=1 SV=2	1	1	1	1	0	0	0	0	0	0	0	0	0	0	0	1	1	0	0	0	0	0	0	0	0	0	0	0	0	0	0	0	0	0	0	0	0	0	0	0	0	0
P46781	P46781	4	4	4	40S ribosomal protein S9	RPS9	sp|P46781|RS9_HUMAN 40S ribosomal protein S9 OS=Homo sapiens OX=9606 GN=RPS9 PE=1 SV=3	1	4	4	4	0	0	0	0	0	0	0	0	0	0	0	4	3	0	0	0	0	0	0	0	0	0	0	0	0	0	0	0	0	0	0	0	0	0	0	0	0	0
P46783;Q9NQ39	P46783;Q9NQ39	1;1	1;1	1;1	40S ribosomal protein S10;Putative 40S ribosomal protein S10-like	RPS10;RPS10P5	sp|P46783|RS10_HUMAN 40S ribosomal protein S10 OS=Homo sapiens OX=9606 GN=RPS10 PE=1 SV=1;sp|Q9NQ39|RS10L_HUMAN Putative 40S ribosomal protein S10-like OS=Homo sapiens OX=9606 GN=RPS10P5 PE=5 SV=1	2	1	1	1	0	0	0	0	0	0	0	0	0	0	0	1	1	0	0	0	0	0	0	0	0	0	0	0	0	0	0	0	0	0	0	0	0	0	0	0	0	0
P46940	P46940	19	19	19	Ras GTPase-activating-like protein IQGAP1	IQGAP1	sp|P46940|IQGA1_HUMAN Ras GTPase-activating-like protein IQGAP1 OS=Homo sapiens OX=9606 GN=IQGAP1 PE=1 SV=1	1	19	19	19	0	0	0	0	0	0	0	0	0	0	0	12	7	0	0	0	0	4	4	0	0	0	0	0	0	0	0	0	0	0	0	0	0	1	1	0	0	0
P46976-3;P46976-2;P46976	P46976-3;P46976-2;P46976	1;1;1	1;1;1	1;1;1	Glycogenin-1	GYG1	sp|P46976-3|GLYG_HUMAN Isoform GN-1S of Glycogenin-1 OS=Homo sapiens OX=9606 GN=GYG1;sp|P46976-2|GLYG_HUMAN Isoform GN-1 of Glycogenin-1 OS=Homo sapiens OX=9606 GN=GYG1;sp|P46976|GLYG_HUMAN Glycogenin-1 OS=Homo sapiens OX=9606 GN=GYG1 PE=1 SV=4	3	1	1	1	0	0	0	0	0	0	0	0	0	0	0	1	1	0	0	0	0	0	0	0	0	0	0	0	0	0	0	0	0	0	0	0	0	0	0	0	0	0
P47755;P47755-2	P47755;P47755-2	11;6	11;6	9;5	F-actin-capping protein subunit alpha-2	CAPZA2	sp|P47755|CAZA2_HUMAN F-actin-capping protein subunit alpha-2 OS=Homo sapiens OX=9606 GN=CAPZA2 PE=1 SV=3;sp|P47755-2|CAZA2_HUMAN Isoform 2 of F-actin-capping protein subunit alpha-2 OS=Homo sapiens OX=9606 GN=CAPZA2	2	11	11	9	0	0	0	1	0	0	1	1	0	1	0	5	7	1	0	0	1	2	4	2	4	1	1	6	6	0	0	0	0	0	0	0	0	1	1	3	0	2
P47756-2;P47756	P47756-2;P47756	7;7	7;7	7;7	F-actin-capping protein subunit beta	CAPZB	sp|P47756-2|CAPZB_HUMAN Isoform 2 of F-actin-capping protein subunit beta OS=Homo sapiens OX=9606 GN=CAPZB;sp|P47756|CAPZB_HUMAN F-actin-capping protein subunit beta OS=Homo sapiens OX=9606 GN=CAPZB PE=1 SV=4	2	7	7	7	0	0	0	0	0	0	1	1	0	1	0	2	5	0	0	0	1	4	2	2	1	0	0	3	2	0	0	0	0	1	2	0	0	2	3	1	1	2
P47897-2;P47897	P47897-2;P47897	1;1	1;1	1;1	Glutamine--tRNA ligase	QARS	sp|P47897-2|SYQ_HUMAN Isoform 2 of Glutamine--tRNA ligase OS=Homo sapiens OX=9606 GN=QARS;sp|P47897|SYQ_HUMAN Glutamine--tRNA ligase OS=Homo sapiens OX=9606 GN=QARS PE=1 SV=1	2	1	1	1	0	0	0	0	0	0	0	0	0	0	0	0	1	0	0	0	0	0	0	0	0	0	0	0	0	0	0	0	0	0	0	0	0	0	0	0	0	0
P47914	P47914	1	1	1	60S ribosomal protein L29	RPL29	sp|P47914|RL29_HUMAN 60S ribosomal protein L29 OS=Homo sapiens OX=9606 GN=RPL29 PE=1 SV=2	1	1	1	1	0	0	0	0	0	0	0	0	0	0	0	0	1	0	0	0	0	0	0	0	0	0	0	0	0	0	0	0	0	0	0	0	0	1	1	0	0	0
P47929	P47929	3	3	3	Galectin-7	LGALS7	sp|P47929|LEG7_HUMAN Galectin-7 OS=Homo sapiens OX=9606 GN=LGALS7 PE=1 SV=2	1	3	3	3	0	0	1	1	1	1	1	1	0	1	1	2	3	0	1	2	1	0	0	1	1	1	1	2	1	0	0	1	1	1	1	2	1	1	3	0	0	0
P47985	P47985	1	1	1	Cytochrome b-c1 complex subunit Rieske, mitochondrial;Cytochrome b-c1 complex subunit 11	UQCRFS1	sp|P47985|UCRI_HUMAN Cytochrome b-c1 complex subunit Rieske, mitochondrial OS=Homo sapiens OX=9606 GN=UQCRFS1 PE=1 SV=2	1	1	1	1	0	0	0	0	0	0	0	0	0	0	0	0	0	0	0	0	0	0	0	0	0	0	0	0	0	0	0	0	0	1	1	0	0	0	0	0	0	0
P48047	P48047	5	5	5	ATP synthase subunit O, mitochondrial	ATP5O	sp|P48047|ATPO_HUMAN ATP synthase subunit O, mitochondrial OS=Homo sapiens OX=9606 GN=ATP5PO PE=1 SV=1	1	5	5	5	0	0	0	0	0	0	0	0	0	0	0	2	2	0	0	0	0	3	1	2	2	0	0	2	3	0	1	0	0	2	2	0	0	0	0	1	1	1
P48059;P48059-4;P48059-2;P48059-5;P48059-3;P0CW19-2;Q7Z4I7-4;Q7Z4I7-3;Q7Z4I7;Q7Z4I7-5;Q7Z4I7-2	P48059;P48059-4;P48059-2;P48059-5;P48059-3	9;8;8;8;8;3;2;2;2;2;2	9;8;8;8;8;3;2;2;2;2;2	9;8;8;8;8;3;2;2;2;2;2	LIM and senescent cell antigen-like-containing domain protein 1	LIMS1	sp|P48059|LIMS1_HUMAN LIM and senescent cell antigen-like-containing domain protein 1 OS=Homo sapiens OX=9606 GN=LIMS1 PE=1 SV=4;sp|P48059-4|LIMS1_HUMAN Isoform 4 of LIM and senescent cell antigen-like-containing domain protein 1 OS=Homo sapiens OX=9606 GN	11	9	9	9	2	2	2	2	1	2	2	2	2	2	2	3	4	1	1	2	2	6	5	2	3	3	3	5	5	1	1	1	1	3	1	1	1	4	5	1	1	1
P48426-2;P48426;P78356	P48426-2;P48426	3;3;1	3;3;1	3;3;1	Phosphatidylinositol 5-phosphate 4-kinase type-2 alpha	PIP4K2A	sp|P48426-2|PI42A_HUMAN Isoform 2 of Phosphatidylinositol 5-phosphate 4-kinase type-2 alpha OS=Homo sapiens OX=9606 GN=PIP4K2A;sp|P48426|PI42A_HUMAN Phosphatidylinositol 5-phosphate 4-kinase type-2 alpha OS=Homo sapiens OX=9606 GN=PIP4K2A PE=1 SV=2	3	3	3	3	0	0	0	0	0	0	0	0	0	0	0	2	2	0	0	0	0	1	0	0	1	0	0	1	2	0	0	0	0	0	0	0	0	1	1	0	0	0
P48509	P48509	2	2	2	CD151 antigen	CD151	sp|P48509|CD151_HUMAN CD151 antigen OS=Homo sapiens OX=9606 GN=CD151 PE=1 SV=3	1	2	2	2	0	0	0	0	0	0	0	0	0	0	0	1	0	0	0	0	0	0	0	0	0	0	0	0	0	0	0	0	0	0	0	0	0	0	0	0	0	0
P48594	P48594	10	4	4	Serpin B4	SERPINB4	sp|P48594|SPB4_HUMAN Serpin B4 OS=Homo sapiens OX=9606 GN=SERPINB4 PE=1 SV=2	1	10	4	4	0	0	0	0	0	0	0	0	0	0	0	6	6	0	0	0	0	2	0	0	0	0	0	3	1	0	0	0	0	1	1	0	0	1	1	0	0	1
P48595	P48595	1	1	1	Serpin B10	SERPINB10	sp|P48595|SPB10_HUMAN Serpin B10 OS=Homo sapiens OX=9606 GN=SERPINB10 PE=1 SV=1	1	1	1	1	0	0	0	0	0	0	0	0	0	0	0	1	0	0	0	0	0	0	0	0	0	0	0	0	0	0	0	0	0	0	0	0	0	0	0	0	0	0
P48643-2;P48643	P48643-2;P48643	2;2	2;2	2;2	T-complex protein 1 subunit epsilon	CCT5	sp|P48643-2|TCPE_HUMAN Isoform 2 of T-complex protein 1 subunit epsilon OS=Homo sapiens OX=9606 GN=CCT5;sp|P48643|TCPE_HUMAN T-complex protein 1 subunit epsilon OS=Homo sapiens OX=9606 GN=CCT5 PE=1 SV=1	2	2	2	2	0	0	0	0	0	0	0	0	0	0	0	2	2	0	0	0	0	0	0	0	0	0	0	0	0	0	0	0	0	0	0	0	0	0	0	0	0	0
P48735;P48735-2	P48735;P48735-2	11;10	11;10	10;9	Isocitrate dehydrogenase [NADP], mitochondrial	IDH2	sp|P48735|IDHP_HUMAN Isocitrate dehydrogenase [NADP], mitochondrial OS=Homo sapiens OX=9606 GN=IDH2 PE=1 SV=2;sp|P48735-2|IDHP_HUMAN Isoform 2 of Isocitrate dehydrogenase [NADP], mitochondrial OS=Homo sapiens OX=9606 GN=IDH2	2	11	11	10	0	0	0	2	1	0	3	2	0	3	2	4	5	0	0	4	1	7	7	6	4	0	1	6	6	0	0	0	0	3	5	0	0	4	5	2	3	2
P48740-2;P48740-4;P48740;P48740-3	P48740-2;P48740-4;P48740;P48740-3	9;8;8;7	8;7;7;6	8;7;7;6	Mannan-binding lectin serine protease 1;Mannan-binding lectin serine protease 1 heavy chain;Mannan-binding lectin serine protease 1 light chain	MASP1	sp|P48740-2|MASP1_HUMAN Isoform 2 of Mannan-binding lectin serine protease 1 OS=Homo sapiens OX=9606 GN=MASP1;sp|P48740-4|MASP1_HUMAN Isoform 4 of Mannan-binding lectin serine protease 1 OS=Homo sapiens OX=9606 GN=MASP1;sp|P48740|MASP1_HUMAN Mannan-binding	4	9	8	8	0	0	0	0	1	0	0	0	0	0	0	1	0	1	2	1	1	1	0	3	2	0	0	2	3	0	0	0	0	0	0	3	2	1	2	2	0	2
P49006	P49006	1	1	1	MARCKS-related protein	MARCKSL1	sp|P49006|MRP_HUMAN MARCKS-related protein OS=Homo sapiens OX=9606 GN=MARCKSL1 PE=1 SV=2	1	1	1	1	0	0	0	0	0	0	0	0	0	0	0	0	1	0	0	0	0	0	0	0	0	0	0	0	0	0	0	0	0	0	0	0	0	0	0	0	0	0
P49327	P49327	9	9	9	Fatty acid synthase;[Acyl-carrier-protein] S-acetyltransferase;[Acyl-carrier-protein] S-malonyltransferase;3-oxoacyl-[acyl-carrier-protein] synthase;3-oxoacyl-[acyl-carrier-protein] reductase;3-hydroxyacyl-[acyl-carrier-protein] dehydratase;Enoyl-[acyl-carrier-protein] reductase;Oleoyl-[acyl-carrier-protein] hydrolase	FASN	sp|P49327|FAS_HUMAN Fatty acid synthase OS=Homo sapiens OX=9606 GN=FASN PE=1 SV=3	1	9	9	9	0	0	0	0	0	0	0	0	0	0	0	4	6	0	0	0	0	0	0	0	0	0	0	0	0	0	0	0	0	0	0	0	0	0	0	0	0	0
P49368-2;P49368	P49368-2;P49368	6;6	6;6	6;6	T-complex protein 1 subunit gamma	CCT3	sp|P49368-2|TCPG_HUMAN Isoform 2 of T-complex protein 1 subunit gamma OS=Homo sapiens OX=9606 GN=CCT3;sp|P49368|TCPG_HUMAN T-complex protein 1 subunit gamma OS=Homo sapiens OX=9606 GN=CCT3 PE=1 SV=4	2	6	6	6	0	0	0	0	0	0	0	0	0	0	0	3	3	0	0	0	0	1	0	0	1	0	0	1	0	0	0	0	0	0	0	0	0	0	0	0	0	0
P49411	P49411	4	4	4	Elongation factor Tu, mitochondrial	TUFM	sp|P49411|EFTU_HUMAN Elongation factor Tu, mitochondrial OS=Homo sapiens OX=9606 GN=TUFM PE=1 SV=2	1	4	4	4	0	0	0	0	0	0	0	0	0	0	0	2	2	0	0	0	0	0	0	0	0	0	0	0	0	0	0	0	0	1	0	0	0	0	0	0	0	0
P49589-2;P49589;P49589-3	P49589-2;P49589;P49589-3	1;1;1	1;1;1	1;1;1	Cysteine--tRNA ligase, cytoplasmic	CARS	sp|P49589-2|SYCC_HUMAN Isoform 2 of Cysteine--tRNA ligase, cytoplasmic OS=Homo sapiens OX=9606 GN=CARS;sp|P49589|SYCC_HUMAN Cysteine--tRNA ligase, cytoplasmic OS=Homo sapiens OX=9606 GN=CARS PE=1 SV=3;sp|P49589-3|SYCC_HUMAN Isoform 3 of Cysteine--tRNA liga	3	1	1	1	0	0	0	0	0	0	0	0	0	0	0	1	0	0	0	0	0	0	0	0	0	0	0	0	0	0	0	0	0	0	0	0	0	0	0	0	0	0
P49591	P49591	2	2	2	Serine--tRNA ligase, cytoplasmic	SARS	sp|P49591|SYSC_HUMAN Serine--tRNA ligase, cytoplasmic OS=Homo sapiens OX=9606 GN=SARS PE=1 SV=3	1	2	2	2	0	0	0	0	0	0	0	0	0	0	0	1	1	0	0	0	0	0	0	0	0	0	0	0	0	0	0	0	0	0	0	0	0	0	0	0	0	0
P49747-2;P49747;CON__ENSEMBL:ENSBTAP00000006074;P35443	P49747-2;P49747;CON__ENSEMBL:ENSBTAP00000006074;P35443	4;4;3;2	4;4;3;2	4;4;3;2	Cartilage oligomeric matrix protein;Thrombospondin-4	COMP;THBS4	sp|P49747-2|COMP_HUMAN Isoform 2 of Cartilage oligomeric matrix protein OS=Homo sapiens OX=9606 GN=COMP;sp|P49747|COMP_HUMAN Cartilage oligomeric matrix protein OS=Homo sapiens OX=9606 GN=COMP PE=1 SV=2;;sp|P35443|TSP4_HUMAN Thrombospondin-4 OS=Homo sapien	4	4	4	4	0	0	0	0	0	0	0	0	0	0	0	0	0	0	0	0	1	0	0	0	0	0	0	0	0	0	0	0	0	0	1	0	1	0	0	0	1	0
P49748-2;P49748;P49748-3	P49748-2;P49748;P49748-3	6;6;6	6;6;6	6;6;6	Very long-chain specific acyl-CoA dehydrogenase, mitochondrial	ACADVL	sp|P49748-2|ACADV_HUMAN Isoform 2 of Very long-chain specific acyl-CoA dehydrogenase, mitochondrial OS=Homo sapiens OX=9606 GN=ACADVL;sp|P49748|ACADV_HUMAN Very long-chain specific acyl-CoA dehydrogenase, mitochondrial OS=Homo sapiens OX=9606 GN=ACADVL PE=	3	6	6	6	0	0	0	0	0	0	0	0	1	0	0	3	5	0	0	1	0	1	1	1	0	0	0	2	1	0	0	0	0	0	0	0	0	0	0	0	0	0
P49755	P49755	2	2	2	Transmembrane emp24 domain-containing protein 10	TMED10	sp|P49755|TMEDA_HUMAN Transmembrane emp24 domain-containing protein 10 OS=Homo sapiens OX=9606 GN=TMED10 PE=1 SV=2	1	2	2	2	0	0	0	0	0	0	0	0	0	0	0	1	0	0	0	0	0	0	0	1	0	0	0	1	1	0	0	0	0	1	0	0	0	0	0	1	0	1
P49862-2;P49862	P49862-2;P49862	1;1	1;1	1;1	Kallikrein-7	KLK7	sp|P49862-2|KLK7_HUMAN Isoform 2 of Kallikrein-7 OS=Homo sapiens OX=9606 GN=KLK7;sp|P49862|KLK7_HUMAN Kallikrein-7 OS=Homo sapiens OX=9606 GN=KLK7 PE=1 SV=1	2	1	1	1	0	0	0	0	0	0	0	0	0	0	0	1	1	0	0	0	0	0	0	0	0	0	0	0	0	0	0	0	0	0	0	0	0	0	0	0	0	0
P49908	P49908	3	3	3	Selenoprotein P	SEPP1	sp|P49908|SEPP1_HUMAN Selenoprotein P OS=Homo sapiens OX=9606 GN=SELENOP PE=1 SV=3	1	3	3	3	0	0	0	1	0	2	1	1	1	1	0	3	3	1	2	2	1	2	2	2	3	0	0	3	2	1	2	1	2	3	3	0	0	3	2	1	2	2
P50148;O95837	P50148	10;2	10;2	5;0	Guanine nucleotide-binding protein G(q) subunit alpha	GNAQ	sp|P50148|GNAQ_HUMAN Guanine nucleotide-binding protein G(q) subunit alpha OS=Homo sapiens OX=9606 GN=GNAQ PE=1 SV=4	2	10	10	5	1	3	2	2	0	1	1	1	1	1	1	4	8	1	2	3	0	3	3	3	4	0	1	8	5	0	1	0	0	1	2	0	0	5	5	2	0	0
P50395;P50395-2	P50395;P50395-2	11;9	11;9	7;7	Rab GDP dissociation inhibitor beta	GDI2	sp|P50395|GDIB_HUMAN Rab GDP dissociation inhibitor beta OS=Homo sapiens OX=9606 GN=GDI2 PE=1 SV=2;sp|P50395-2|GDIB_HUMAN Isoform 2 of Rab GDP dissociation inhibitor beta OS=Homo sapiens OX=9606 GN=GDI2	2	11	11	7	0	0	0	1	0	0	1	1	0	1	0	4	4	0	0	1	1	6	6	4	4	1	1	3	3	0	2	0	0	0	0	0	0	1	1	0	2	1
P50416-2;P50416	P50416-2;P50416	3;3	3;3	3;3	Carnitine O-palmitoyltransferase 1, liver isoform	CPT1A	sp|P50416-2|CPT1A_HUMAN Isoform 2 of Carnitine O-palmitoyltransferase 1, liver isoform OS=Homo sapiens OX=9606 GN=CPT1A;sp|P50416|CPT1A_HUMAN Carnitine O-palmitoyltransferase 1, liver isoform OS=Homo sapiens OX=9606 GN=CPT1A PE=1 SV=2	2	3	3	3	0	0	0	0	0	0	0	0	0	0	0	1	1	0	0	0	0	0	2	0	0	0	0	0	0	0	0	0	0	0	0	0	0	0	0	0	0	0
P50453	P50453	3	2	2	Serpin B9	SERPINB9	sp|P50453|SPB9_HUMAN Serpin B9 OS=Homo sapiens OX=9606 GN=SERPINB9 PE=1 SV=1	1	3	2	2	0	0	0	0	0	0	0	0	0	0	0	1	1	0	0	0	0	0	0	0	1	0	0	0	0	0	0	0	0	1	0	0	0	0	0	0	1	0
P50502;Q8IZP2;Q8NFI4	P50502;Q8IZP2;Q8NFI4	5;3;3	5;3;3	5;3;3	Hsc70-interacting protein;Putative protein FAM10A4;Putative protein FAM10A5	ST13;ST13P4;ST13P5	sp|P50502|F10A1_HUMAN Hsc70-interacting protein OS=Homo sapiens OX=9606 GN=ST13 PE=1 SV=2;sp|Q8IZP2|ST134_HUMAN Putative protein FAM10A4 OS=Homo sapiens OX=9606 GN=ST13P4 PE=5 SV=1;sp|Q8NFI4|F10A5_HUMAN Putative protein FAM10A5 OS=Homo sapiens OX=9606 GN=S	3	5	5	5	0	0	0	2	0	0	0	0	0	0	0	2	4	0	0	0	0	1	0	2	1	0	0	3	1	0	0	0	0	1	1	0	0	0	1	1	0	0
P50552	P50552	6	6	6	Vasodilator-stimulated phosphoprotein	VASP	sp|P50552|VASP_HUMAN Vasodilator-stimulated phosphoprotein OS=Homo sapiens OX=9606 GN=VASP PE=1 SV=3	1	6	6	6	0	1	1	0	0	0	0	0	0	0	0	4	1	0	0	0	0	0	2	0	1	0	0	1	1	0	0	0	0	0	0	0	0	1	2	0	0	0
P50570-3;P50570-2;P50570-5;P50570-4;P50570	P50570-3;P50570-2;P50570-5;P50570-4;P50570	3;3;3;3;3	3;3;3;3;3	3;3;3;3;3	Dynamin-2	DNM2	sp|P50570-3|DYN2_HUMAN Isoform 3 of Dynamin-2 OS=Homo sapiens OX=9606 GN=DNM2;sp|P50570-2|DYN2_HUMAN Isoform 2 of Dynamin-2 OS=Homo sapiens OX=9606 GN=DNM2;sp|P50570-5|DYN2_HUMAN Isoform 5 of Dynamin-2 OS=Homo sapiens OX=9606 GN=DNM2;sp|P50570-4|DYN2_HUMAN	5	3	3	3	0	0	0	0	0	0	0	0	0	0	0	1	3	0	0	0	0	0	0	0	0	0	0	0	0	0	0	0	0	0	0	0	0	0	0	0	0	0
P50750;P50750-2;P11802-2;O94921-2;Q9NYV4;Q9NYV4-2;Q14004-2;Q9NYV4-3;Q00536-2;Q00537-2;Q00537;Q07002-3;Q00536-3;Q00536;Q07002;O94921;Q96Q40;Q00535-2;Q96Q40-5;O94921-3;Q96Q40-3;Q96Q40-4;Q96Q40-6;Q00534;Q00526;P11802;P24941;P06493;Q00535;P24941-2;Q14004	P50750;P50750-2;P11802-2;O94921-2;Q9NYV4;Q9NYV4-2;Q14004-2;Q9NYV4-3;Q00536-2;Q00537-2;Q00537;Q07002-3;Q00536-3;Q00536;Q07002;O94921;Q96Q40;Q00535-2;Q96Q40-5;O94921-3;Q96Q40-3;Q96Q40-4;Q96Q40-6;Q00534;Q00526;P11802;P24941;P06493;Q00535;P24941-2;Q14004	2;2;1;1;1;1;1;1;1;1;1;1;1;1;1;1;1;1;1;1;1;1;1;1;1;1;1;1;1;1;1	2;2;1;1;1;1;1;1;1;1;1;1;1;1;1;1;1;1;1;1;1;1;1;1;1;1;1;1;1;1;1	2;2;1;1;1;1;1;1;1;1;1;1;1;1;1;1;1;1;1;1;1;1;1;1;1;1;1;1;1;1;1	Cyclin-dependent kinase 9;Cyclin-dependent kinase 4;Cyclin-dependent kinase 14;Cyclin-dependent kinase 12;Cyclin-dependent kinase 13;Cyclin-dependent kinase 16;Cyclin-dependent kinase 17;Cyclin-dependent kinase 18;Cyclin-dependent kinase 15;Cyclin-dependent-like kinase 5;Cyclin-dependent kinase 6;Cyclin-dependent kinase 3;Cyclin-dependent kinase 2;Cyclin-dependent kinase 1	CDK9;CDK4;CDK14;CDK12;CDK13;CDK16;CDK17;CDK18;CDK15;CDK5;CDK6;CDK3;CDK2;CDK1	sp|P50750|CDK9_HUMAN Cyclin-dependent kinase 9 OS=Homo sapiens OX=9606 GN=CDK9 PE=1 SV=3;sp|P50750-2|CDK9_HUMAN Isoform 2 of Cyclin-dependent kinase 9 OS=Homo sapiens OX=9606 GN=CDK9;sp|P11802-2|CDK4_HUMAN Isoform 2 of Cyclin-dependent kinase 4 OS=Homo sap	31	2	2	2	0	0	0	0	0	0	0	0	0	0	0	1	1	1	2	0	0	0	0	0	0	0	0	1	1	0	0	0	0	0	0	0	0	0	0	0	0	0
P50851-2;P50851	P50851-2;P50851	3;3	3;3	3;3	Lipopolysaccharide-responsive and beige-like anchor protein	LRBA	sp|P50851-2|LRBA_HUMAN Isoform 2 of Lipopolysaccharide-responsive and beige-like anchor protein OS=Homo sapiens OX=9606 GN=LRBA;sp|P50851|LRBA_HUMAN Lipopolysaccharide-responsive and beige-like anchor protein OS=Homo sapiens OX=9606 GN=LRBA PE=1 SV=4	2	3	3	3	0	0	0	0	0	0	0	0	0	0	0	1	2	0	0	0	0	0	0	0	0	0	0	0	0	0	0	0	0	0	0	0	0	0	0	0	0	0
P50895	P50895	4	4	4	Basal cell adhesion molecule	BCAM	sp|P50895|BCAM_HUMAN Basal cell adhesion molecule OS=Homo sapiens OX=9606 GN=BCAM PE=1 SV=2	1	4	4	4	0	0	0	0	0	0	0	0	0	0	0	3	1	0	0	0	0	0	1	2	1	0	0	0	0	0	0	0	0	0	0	0	0	0	0	0	0	0
P50990;P50990-2;P50990-3	P50990;P50990-2;P50990-3	8;8;7	8;8;7	8;8;7	T-complex protein 1 subunit theta	CCT8	sp|P50990|TCPQ_HUMAN T-complex protein 1 subunit theta OS=Homo sapiens OX=9606 GN=CCT8 PE=1 SV=4;sp|P50990-2|TCPQ_HUMAN Isoform 2 of T-complex protein 1 subunit theta OS=Homo sapiens OX=9606 GN=CCT8;sp|P50990-3|TCPQ_HUMAN Isoform 3 of T-complex protein 1 s	3	8	8	8	0	0	0	0	0	0	0	0	1	0	1	6	4	0	0	0	0	0	1	0	0	0	0	1	0	0	0	0	0	0	0	0	0	0	0	1	0	0
P50991;P50991-2	P50991;P50991-2	6;5	6;5	6;5	T-complex protein 1 subunit delta	CCT4	sp|P50991|TCPD_HUMAN T-complex protein 1 subunit delta OS=Homo sapiens OX=9606 GN=CCT4 PE=1 SV=4;sp|P50991-2|TCPD_HUMAN Isoform 2 of T-complex protein 1 subunit delta OS=Homo sapiens OX=9606 GN=CCT4	2	6	6	6	0	0	0	0	0	0	0	0	0	0	0	2	3	0	0	0	0	1	1	0	0	0	0	1	0	0	0	0	0	0	0	0	0	0	0	0	0	0
P50995-2;P50995	P50995-2;P50995	6;6	6;6	6;6	Annexin A11	ANXA11	sp|P50995-2|ANX11_HUMAN Isoform 2 of Annexin A11 OS=Homo sapiens OX=9606 GN=ANXA11;sp|P50995|ANX11_HUMAN Annexin A11 OS=Homo sapiens OX=9606 GN=ANXA11 PE=1 SV=1	2	6	6	6	0	0	0	0	0	0	0	0	0	0	1	3	2	0	0	0	1	0	0	1	1	0	0	3	5	0	0	0	0	0	2	0	0	0	0	0	0	0
P51148;P51148-2	P51148;P51148-2	3;3	3;3	1;1	Ras-related protein Rab-5C	RAB5C	sp|P51148|RAB5C_HUMAN Ras-related protein Rab-5C OS=Homo sapiens OX=9606 GN=RAB5C PE=1 SV=2;sp|P51148-2|RAB5C_HUMAN Isoform 2 of Ras-related protein Rab-5C OS=Homo sapiens OX=9606 GN=RAB5C	2	3	3	1	0	1	1	1	0	0	1	1	0	1	0	2	2	0	0	0	0	0	1	0	1	0	1	1	1	0	1	0	0	0	0	0	0	1	1	2	0	2
P51149	P51149	9	9	9	Ras-related protein Rab-7a	RAB7A	sp|P51149|RAB7A_HUMAN Ras-related protein Rab-7a OS=Homo sapiens OX=9606 GN=RAB7A PE=1 SV=1	1	9	9	9	0	0	0	0	0	0	0	0	0	0	0	7	5	0	0	0	2	3	3	3	2	0	0	4	3	0	0	0	0	2	1	1	0	3	2	0	0	1
P51571	P51571	2	2	2	Translocon-associated protein subunit delta	SSR4	sp|P51571|SSRD_HUMAN Translocon-associated protein subunit delta OS=Homo sapiens OX=9606 GN=SSR4 PE=1 SV=1	1	2	2	2	0	0	0	0	0	0	0	0	0	0	0	1	1	0	0	0	0	0	0	0	0	0	0	0	1	0	0	0	0	0	0	0	0	0	0	0	0	0
P51659;P51659-3;P51659-2	P51659;P51659-3;P51659-2	10;7;7	10;7;7	10;7;7	Peroxisomal multifunctional enzyme type 2;(3R)-hydroxyacyl-CoA dehydrogenase;Enoyl-CoA hydratase 2	HSD17B4	sp|P51659|DHB4_HUMAN Peroxisomal multifunctional enzyme type 2 OS=Homo sapiens OX=9606 GN=HSD17B4 PE=1 SV=3;sp|P51659-3|DHB4_HUMAN Isoform 3 of Peroxisomal multifunctional enzyme type 2 OS=Homo sapiens OX=9606 GN=HSD17B4;sp|P51659-2|DHB4_HUMAN Isoform 2 of	3	10	10	10	0	1	0	0	0	0	1	1	0	2	0	6	5	0	0	2	1	0	4	0	1	0	1	5	5	0	0	0	0	2	3	0	0	3	3	0	0	0
P51884	P51884	4	4	4	Lumican	LUM	sp|P51884|LUM_HUMAN Lumican OS=Homo sapiens OX=9606 GN=LUM PE=1 SV=2	1	4	4	4	0	0	1	0	1	0	0	0	0	0	0	1	1	0	1	1	2	1	1	1	1	0	0	1	1	1	0	0	0	1	1	0	1	1	1	1	1	3
P51991-2;P51991	P51991-2;P51991	1;1	1;1	1;1	Heterogeneous nuclear ribonucleoprotein A3	HNRNPA3	sp|P51991-2|ROA3_HUMAN Isoform 2 of Heterogeneous nuclear ribonucleoprotein A3 OS=Homo sapiens OX=9606 GN=HNRNPA3;sp|P51991|ROA3_HUMAN Heterogeneous nuclear ribonucleoprotein A3 OS=Homo sapiens OX=9606 GN=HNRNPA3 PE=1 SV=2	2	1	1	1	0	0	0	0	0	0	0	0	0	0	0	1	1	0	0	0	0	0	0	0	0	0	0	0	0	0	0	0	0	0	0	0	0	0	0	0	0	0
P52179-2;P52179	P52179-2;P52179	2;2	2;2	2;2	Myomesin-1	MYOM1	sp|P52179-2|MYOM1_HUMAN Isoform 2 of Myomesin-1 OS=Homo sapiens OX=9606 GN=MYOM1;sp|P52179|MYOM1_HUMAN Myomesin-1 OS=Homo sapiens OX=9606 GN=MYOM1 PE=1 SV=2	2	2	2	2	0	0	0	0	0	0	0	1	1	1	0	0	0	0	0	1	0	0	0	0	0	0	0	0	0	0	0	0	1	1	0	0	1	0	0	0	1	0
P52209-2;P52209	P52209-2;P52209	3;3	3;3	3;3	6-phosphogluconate dehydrogenase, decarboxylating	PGD	sp|P52209-2|6PGD_HUMAN Isoform 2 of 6-phosphogluconate dehydrogenase, decarboxylating OS=Homo sapiens OX=9606 GN=PGD;sp|P52209|6PGD_HUMAN 6-phosphogluconate dehydrogenase, decarboxylating OS=Homo sapiens OX=9606 GN=PGD PE=1 SV=3	2	3	3	3	0	1	0	0	0	0	1	1	0	1	0	1	3	0	0	0	0	1	0	0	0	0	0	1	1	0	0	0	0	0	1	0	0	1	2	1	0	1
P52272-2;P52272	P52272-2;P52272	4;4	4;4	4;4	Heterogeneous nuclear ribonucleoprotein M	HNRNPM	sp|P52272-2|HNRPM_HUMAN Isoform 2 of Heterogeneous nuclear ribonucleoprotein M OS=Homo sapiens OX=9606 GN=HNRNPM;sp|P52272|HNRPM_HUMAN Heterogeneous nuclear ribonucleoprotein M OS=Homo sapiens OX=9606 GN=HNRNPM PE=1 SV=3	2	4	4	4	0	0	0	0	0	0	0	0	0	0	0	2	2	0	0	0	0	0	0	0	0	0	0	0	0	0	0	0	0	0	0	0	0	0	0	0	0	0
P52565;P52565-2	P52565;P52565-2	4;2	4;2	4;2	Rho GDP-dissociation inhibitor 1	ARHGDIA	sp|P52565|GDIR1_HUMAN Rho GDP-dissociation inhibitor 1 OS=Homo sapiens OX=9606 GN=ARHGDIA PE=1 SV=3;sp|P52565-2|GDIR1_HUMAN Isoform 2 of Rho GDP-dissociation inhibitor 1 OS=Homo sapiens OX=9606 GN=ARHGDIA	2	4	4	4	0	0	0	0	0	0	0	0	0	0	0	2	1	0	0	0	0	1	2	1	0	0	0	1	1	0	0	0	0	1	1	0	0	0	2	0	0	1
P52566	P52566	4	4	4	Rho GDP-dissociation inhibitor 2	ARHGDIB	sp|P52566|GDIR2_HUMAN Rho GDP-dissociation inhibitor 2 OS=Homo sapiens OX=9606 GN=ARHGDIB PE=1 SV=3	1	4	4	4	0	0	0	0	0	0	0	0	0	0	0	2	3	0	1	0	0	0	1	0	0	0	0	1	0	0	0	0	0	0	1	0	0	2	2	0	0	2
P52907	P52907	9	7	7	F-actin-capping protein subunit alpha-1	CAPZA1	sp|P52907|CAZA1_HUMAN F-actin-capping protein subunit alpha-1 OS=Homo sapiens OX=9606 GN=CAPZA1 PE=1 SV=3	1	9	7	7	0	1	1	1	0	1	2	2	0	1	0	6	7	1	0	2	2	5	5	4	3	1	2	4	5	0	0	0	0	2	0	0	0	2	2	1	0	2
P52943;P52943-2	P52943;P52943-2	2;2	2;2	2;2	Cysteine-rich protein 2	CRIP2	sp|P52943|CRIP2_HUMAN Cysteine-rich protein 2 OS=Homo sapiens OX=9606 GN=CRIP2 PE=1 SV=1;sp|P52943-2|CRIP2_HUMAN Isoform 2 of Cysteine-rich protein 2 OS=Homo sapiens OX=9606 GN=CRIP2	2	2	2	2	0	0	0	0	0	0	0	0	0	0	0	1	1	0	0	0	0	0	0	0	0	0	0	0	0	0	0	0	0	0	0	0	0	0	0	0	0	1
P53004	P53004	1	1	1	Biliverdin reductase A	BLVRA	sp|P53004|BIEA_HUMAN Biliverdin reductase A OS=Homo sapiens OX=9606 GN=BLVRA PE=1 SV=2	1	1	1	1	0	0	0	0	0	0	0	0	0	0	0	1	1	0	0	0	0	0	0	0	0	0	0	0	0	0	0	0	0	0	0	0	0	0	0	0	0	0
P53396;P53396-2;P53396-3	P53396;P53396-2;P53396-3	3;3;2	3;3;2	3;3;2	ATP-citrate synthase	ACLY	sp|P53396|ACLY_HUMAN ATP-citrate synthase OS=Homo sapiens OX=9606 GN=ACLY PE=1 SV=3;sp|P53396-2|ACLY_HUMAN Isoform 2 of ATP-citrate synthase OS=Homo sapiens OX=9606 GN=ACLY;sp|P53396-3|ACLY_HUMAN Isoform 3 of ATP-citrate synthase OS=Homo sapiens OX=9606 GN	3	3	3	3	0	0	0	0	0	0	0	0	0	0	0	1	2	0	0	0	0	0	0	0	0	0	0	0	0	0	0	0	0	0	0	0	0	0	0	0	0	0
P53621;P53621-2	P53621;P53621-2	4;4	4;4	4;4	Coatomer subunit alpha;Xenin;Proxenin	COPA	sp|P53621|COPA_HUMAN Coatomer subunit alpha OS=Homo sapiens OX=9606 GN=COPA PE=1 SV=2;sp|P53621-2|COPA_HUMAN Isoform 2 of Coatomer subunit alpha OS=Homo sapiens OX=9606 GN=COPA	2	4	4	4	0	0	0	0	0	0	0	0	0	0	0	1	2	0	0	0	0	0	0	0	0	0	0	0	0	0	0	0	0	0	0	0	0	0	0	0	0	0
P53985;P53985-2	P53985;P53985-2	2;1	2;1	2;1	Monocarboxylate transporter 1	SLC16A1	sp|P53985|MOT1_HUMAN Monocarboxylate transporter 1 OS=Homo sapiens OX=9606 GN=SLC16A1 PE=1 SV=3;sp|P53985-2|MOT1_HUMAN Isoform 2 of Monocarboxylate transporter 1 OS=Homo sapiens OX=9606 GN=SLC16A1	2	2	2	2	0	0	0	0	0	0	0	0	0	0	0	1	2	0	0	0	0	0	0	0	0	0	0	0	0	0	0	0	0	0	1	0	0	0	0	0	0	0
P53999	P53999	3	3	3	Activated RNA polymerase II transcriptional coactivator p15	SUB1	sp|P53999|TCP4_HUMAN Activated RNA polymerase II transcriptional coactivator p15 OS=Homo sapiens OX=9606 GN=SUB1 PE=1 SV=3	1	3	3	3	0	0	0	0	0	0	0	0	0	0	0	3	2	0	0	0	0	0	0	0	0	0	0	0	0	0	0	0	0	0	0	0	0	0	0	0	0	0
P54577	P54577	1	1	1	Tyrosine--tRNA ligase, cytoplasmic;Tyrosine--tRNA ligase, cytoplasmic, N-terminally processed	YARS	sp|P54577|SYYC_HUMAN Tyrosine--tRNA ligase, cytoplasmic OS=Homo sapiens OX=9606 GN=YARS PE=1 SV=4	1	1	1	1	0	0	0	0	0	0	0	0	0	0	0	1	0	0	0	0	0	0	0	0	0	0	0	0	0	0	0	0	0	0	0	0	0	0	0	0	0	0
P54578-2;P54578-3;P54578	P54578-2;P54578-3;P54578	1;1;1	1;1;1	1;1;1	Ubiquitin carboxyl-terminal hydrolase 14	USP14	sp|P54578-2|UBP14_HUMAN Isoform 2 of Ubiquitin carboxyl-terminal hydrolase 14 OS=Homo sapiens OX=9606 GN=USP14;sp|P54578-3|UBP14_HUMAN Isoform 3 of Ubiquitin carboxyl-terminal hydrolase 14 OS=Homo sapiens OX=9606 GN=USP14;sp|P54578|UBP14_HUMAN Ubiquitin ca	3	1	1	1	0	0	0	0	0	0	0	0	0	0	0	1	0	0	0	0	0	0	0	0	0	0	0	0	0	0	0	0	0	0	0	0	0	0	0	0	0	0
P54819-5;P54819-2;P54819;P54819-6;P54819-3	P54819-5;P54819-2;P54819;P54819-6;P54819-3	2;2;2;1;1	2;2;2;1;1	2;2;2;1;1	Adenylate kinase 2, mitochondrial;Adenylate kinase 2, mitochondrial, N-terminally processed	AK2	sp|P54819-5|KAD2_HUMAN Isoform 5 of Adenylate kinase 2, mitochondrial OS=Homo sapiens OX=9606 GN=AK2;sp|P54819-2|KAD2_HUMAN Isoform 2 of Adenylate kinase 2, mitochondrial OS=Homo sapiens OX=9606 GN=AK2;sp|P54819|KAD2_HUMAN Adenylate kinase 2, mitochondrial	5	2	2	2	0	0	0	0	0	0	0	0	0	0	0	1	0	0	0	0	0	0	0	0	0	0	0	0	0	0	0	0	0	0	0	0	0	0	0	0	0	0
P54920	P54920	6	6	6	Alpha-soluble NSF attachment protein	NAPA	sp|P54920|SNAA_HUMAN Alpha-soluble NSF attachment protein OS=Homo sapiens OX=9606 GN=NAPA PE=1 SV=3	1	6	6	6	0	0	0	0	0	0	0	0	0	0	0	5	6	0	0	0	1	2	0	1	1	0	0	2	2	0	0	0	0	0	0	0	0	1	1	0	0	0
P55056	P55056	3	3	3	Apolipoprotein C-IV	APOC4	sp|P55056|APOC4_HUMAN Apolipoprotein C-IV OS=Homo sapiens OX=9606 GN=APOC4 PE=1 SV=1	1	3	3	3	2	3	2	1	1	1	1	1	0	2	0	1	3	2	1	2	2	3	2	2	2	0	1	2	2	2	2	1	1	2	2	1	2	2	2	3	2	3
P55058-3;P55058-4;P55058-2;P55058	P55058-3;P55058-4;P55058-2;P55058	3;3;3;3	3;3;3;3	3;3;3;3	Phospholipid transfer protein	PLTP	sp|P55058-3|PLTP_HUMAN Isoform 3 of Phospholipid transfer protein OS=Homo sapiens OX=9606 GN=PLTP;sp|P55058-4|PLTP_HUMAN Isoform 4 of Phospholipid transfer protein OS=Homo sapiens OX=9606 GN=PLTP;sp|P55058-2|PLTP_HUMAN Isoform 2 of Phospholipid transfer pr	4	3	3	3	0	0	1	0	0	0	0	1	0	0	0	0	1	0	0	0	0	1	1	2	1	0	0	2	2	0	0	0	0	0	0	0	0	0	1	1	1	3
P55072	P55072	17	17	17	Transitional endoplasmic reticulum ATPase	VCP	sp|P55072|TERA_HUMAN Transitional endoplasmic reticulum ATPase OS=Homo sapiens OX=9606 GN=VCP PE=1 SV=4	1	17	17	17	0	0	1	0	0	1	1	1	0	1	0	10	11	0	0	1	0	7	9	3	4	0	3	7	7	0	0	0	0	2	2	0	0	5	5	1	1	2
P55084-2;P55084	P55084-2;P55084	3;3	3;3	3;3	Trifunctional enzyme subunit beta, mitochondrial;3-ketoacyl-CoA thiolase	HADHB	sp|P55084-2|ECHB_HUMAN Isoform 2 of Trifunctional enzyme subunit beta, mitochondrial OS=Homo sapiens OX=9606 GN=HADHB;sp|P55084|ECHB_HUMAN Trifunctional enzyme subunit beta, mitochondrial OS=Homo sapiens OX=9606 GN=HADHB PE=1 SV=3	2	3	3	3	0	0	0	0	0	0	0	0	0	0	0	2	3	0	0	0	0	0	0	0	0	0	0	0	0	0	0	0	0	0	0	0	0	0	0	0	0	0
P55160-2;P55160	P55160-2;P55160	3;3	3;3	3;3	Nck-associated protein 1-like	NCKAP1L	sp|P55160-2|NCKPL_HUMAN Isoform 2 of Nck-associated protein 1-like OS=Homo sapiens OX=9606 GN=NCKAP1L;sp|P55160|NCKPL_HUMAN Nck-associated protein 1-like OS=Homo sapiens OX=9606 GN=NCKAP1L PE=1 SV=3	2	3	3	3	0	0	0	0	0	0	0	0	0	0	0	1	1	0	0	0	0	1	2	1	0	0	0	2	0	0	0	0	0	0	0	0	0	1	0	0	1	1
P55196-2;P55196-6;P55196-3;P55196-1;P55196;P55196-5	P55196-2;P55196-6;P55196-3;P55196-1;P55196;P55196-5	1;1;1;1;1;1	1;1;1;1;1;1	1;1;1;1;1;1	Afadin	MLLT4	sp|P55196-2|AFAD_HUMAN Isoform 1 of Afadin OS=Homo sapiens OX=9606 GN=AFDN;sp|P55196-6|AFAD_HUMAN Isoform 6 of Afadin OS=Homo sapiens OX=9606 GN=AFDN;sp|P55196-3|AFAD_HUMAN Isoform 3 of Afadin OS=Homo sapiens OX=9606 GN=AFDN;sp|P55196-1|AFAD_HUMAN Isoform	6	1	1	1	0	0	0	0	1	0	0	0	0	0	0	1	1	0	0	0	0	0	0	0	0	0	0	0	0	0	0	0	0	0	1	0	0	1	0	0	1	1
P55209-3;P55209-2;P55209	P55209-3;P55209-2;P55209	4;4;4	4;4;4	3;3;3	Nucleosome assembly protein 1-like 1	NAP1L1	sp|P55209-3|NP1L1_HUMAN Isoform 3 of Nucleosome assembly protein 1-like 1 OS=Homo sapiens OX=9606 GN=NAP1L1;sp|P55209-2|NP1L1_HUMAN Isoform 2 of Nucleosome assembly protein 1-like 1 OS=Homo sapiens OX=9606 GN=NAP1L1;sp|P55209|NP1L1_HUMAN Nucleosome assembl	3	4	4	3	0	0	1	0	1	0	0	0	0	0	1	1	1	0	0	1	0	2	1	1	1	0	0	2	2	1	1	1	1	2	2	0	0	0	0	1	0	0
P55786-2;P55786;A6NEC2;A6NEC2-3;A6NEC2-2	P55786-2;P55786;A6NEC2	5;5;3;2;1	5;5;3;2;1	5;5;3;2;1	Puromycin-sensitive aminopeptidase;Puromycin-sensitive aminopeptidase-like protein	NPEPPS;NPEPPSL1	sp|P55786-2|PSA_HUMAN Isoform 2 of Puromycin-sensitive aminopeptidase OS=Homo sapiens OX=9606 GN=NPEPPS;sp|P55786|PSA_HUMAN Puromycin-sensitive aminopeptidase OS=Homo sapiens OX=9606 GN=NPEPPS PE=1 SV=2;sp|A6NEC2|PSAL_HUMAN Puromycin-sensitive aminopeptida	5	5	5	5	0	0	0	0	0	0	0	0	0	0	0	4	2	0	0	0	0	0	0	0	0	0	0	0	0	0	0	0	0	0	0	0	0	0	0	0	0	0
P57735	P57735	1	1	1	Ras-related protein Rab-25	RAB25	sp|P57735|RAB25_HUMAN Ras-related protein Rab-25 OS=Homo sapiens OX=9606 GN=RAB25 PE=1 SV=2	1	1	1	1	0	0	0	0	0	0	0	0	0	0	0	1	1	0	0	0	0	0	0	0	0	0	0	0	0	0	0	0	0	0	0	0	0	0	0	0	0	0
P58107	P58107	23	20	20	Epiplakin	EPPK1	sp|P58107|EPIPL_HUMAN Epiplakin OS=Homo sapiens OX=9606 GN=EPPK1 PE=1 SV=3	1	23	20	20	0	0	0	0	0	0	0	0	0	0	0	16	16	0	0	0	0	0	0	0	0	0	0	0	1	0	0	0	0	1	0	0	0	0	0	0	0	0
P58166	P58166	3	3	3	Inhibin beta E chain	INHBE	sp|P58166|INHBE_HUMAN Inhibin beta E chain OS=Homo sapiens OX=9606 GN=INHBE PE=1 SV=1	1	3	3	3	0	0	0	0	0	0	0	0	0	0	0	0	1	0	0	0	0	1	1	0	0	0	0	0	1	0	0	0	0	0	0	0	0	2	1	0	0	0
P58546	P58546	1	1	1	Myotrophin	MTPN	sp|P58546|MTPN_HUMAN Myotrophin OS=Homo sapiens OX=9606 GN=MTPN PE=1 SV=2	1	1	1	1	0	0	0	0	0	0	0	0	0	0	0	1	1	0	0	0	0	0	0	0	0	0	0	0	0	0	0	0	0	0	1	0	0	1	1	0	1	0
P59666;P59665	P59666;P59665	2;2	2;2	2;2	Neutrophil defensin 3;HP 3-56;Neutrophil defensin 2;Neutrophil defensin 1;HP 1-56;Neutrophil defensin 2	DEFA3;DEFA1	sp|P59666|DEF3_HUMAN Neutrophil defensin 3 OS=Homo sapiens OX=9606 GN=DEFA3 PE=1 SV=1;sp|P59665|DEF1_HUMAN Neutrophil defensin 1 OS=Homo sapiens OX=9606 GN=DEFA1 PE=1 SV=1	2	2	2	2	0	0	0	0	0	0	0	0	0	0	0	0	0	0	0	0	0	0	0	0	0	0	2	0	0	0	0	0	0	0	0	0	0	0	0	0	0	0
P59998-2;P59998;P59998-3;P59998-4;Q9Y4R7-2;Q9Y4R7-5;Q9Y4R7	P59998-2;P59998;P59998-3	4;3;3;1;1;1;1	4;3;3;1;1;1;1	4;3;3;1;1;1;1	Actin-related protein 2/3 complex subunit 4	ARPC4	sp|P59998-2|ARPC4_HUMAN Isoform 2 of Actin-related protein 2/3 complex subunit 4 OS=Homo sapiens OX=9606 GN=ARPC4;sp|P59998|ARPC4_HUMAN Actin-related protein 2/3 complex subunit 4 OS=Homo sapiens OX=9606 GN=ARPC4 PE=1 SV=3;sp|P59998-3|ARPC4_HUMAN Isoform 3	7	4	4	4	1	1	1	1	0	0	0	0	0	0	0	3	2	2	2	1	0	2	3	2	3	0	0	3	2	1	0	0	0	1	1	0	0	1	2	1	1	0
P60033	P60033	2	2	2	CD81 antigen	CD81	sp|P60033|CD81_HUMAN CD81 antigen OS=Homo sapiens OX=9606 GN=CD81 PE=1 SV=1	1	2	2	2	0	0	0	0	0	0	0	0	0	0	0	0	0	0	0	0	0	0	0	1	0	0	0	0	0	0	0	0	0	0	0	0	0	0	0	0	0	1
P60174;P60174-1;P60174-4	P60174;P60174-1;P60174-4	6;6;4	6;6;4	6;6;4	Triosephosphate isomerase	TPI1	sp|P60174|TPIS_HUMAN Triosephosphate isomerase OS=Homo sapiens OX=9606 GN=TPI1 PE=1 SV=3;sp|P60174-1|TPIS_HUMAN Isoform 2 of Triosephosphate isomerase OS=Homo sapiens OX=9606 GN=TPI1;sp|P60174-4|TPIS_HUMAN Isoform 4 of Triosephosphate isomerase OS=Homo sap	3	6	6	6	0	0	0	0	0	0	1	0	0	1	0	2	1	0	0	0	1	2	2	0	2	0	0	0	2	0	0	0	0	3	2	0	0	2	1	2	1	2
P60520	P60520	3	3	3	Gamma-aminobutyric acid receptor-associated protein-like 2	GABARAPL2	sp|P60520|GBRL2_HUMAN Gamma-aminobutyric acid receptor-associated protein-like 2 OS=Homo sapiens OX=9606 GN=GABARAPL2 PE=1 SV=1	1	3	3	3	0	0	0	0	0	0	0	0	0	0	0	0	1	0	0	0	0	1	0	0	0	0	1	0	0	0	0	0	0	0	0	0	0	0	0	0	0	0
P60660-2;P60660;P14649	P60660-2;P60660	8;7;2	8;7;2	8;7;2	Myosin light polypeptide 6	MYL6	sp|P60660-2|MYL6_HUMAN Isoform Smooth muscle of Myosin light polypeptide 6 OS=Homo sapiens OX=9606 GN=MYL6;sp|P60660|MYL6_HUMAN Myosin light polypeptide 6 OS=Homo sapiens OX=9606 GN=MYL6 PE=1 SV=2	3	8	8	8	3	4	3	6	2	2	6	5	4	5	3	5	6	2	4	5	6	6	5	6	6	5	5	6	6	5	4	2	1	5	4	3	3	7	6	6	6	6
P60709;P63267-2;A5A3E0	P60709	17;5;5	1;0;0	1;0;0	Actin, cytoplasmic 1;Actin, cytoplasmic 1, N-terminally processed	ACTB	sp|P60709|ACTB_HUMAN Actin, cytoplasmic 1 OS=Homo sapiens OX=9606 GN=ACTB PE=1 SV=1	3	17	1	1	8	8	10	10	12	9	8	9	7	9	8	10	13	8	9	9	10	10	10	9	10	9	10	11	11	9	8	8	8	11	8	8	8	13	12	11	11	10
P60842;P60842-2;Q14240;Q14240-2	P60842;P60842-2	7;6;3;3	7;6;3;3	7;6;3;3	Eukaryotic initiation factor 4A-I	EIF4A1	sp|P60842|IF4A1_HUMAN Eukaryotic initiation factor 4A-I OS=Homo sapiens OX=9606 GN=EIF4A1 PE=1 SV=1;sp|P60842-2|IF4A1_HUMAN Isoform 2 of Eukaryotic initiation factor 4A-I OS=Homo sapiens OX=9606 GN=EIF4A1	4	7	7	7	0	0	1	0	0	0	0	0	0	0	1	4	6	0	0	0	0	0	0	0	1	0	0	0	0	0	0	0	0	0	0	0	0	2	1	0	1	0
P60866;P60866-2	P60866;P60866-2	2;2	2;2	2;2	40S ribosomal protein S20	RPS20	sp|P60866|RS20_HUMAN 40S ribosomal protein S20 OS=Homo sapiens OX=9606 GN=RPS20 PE=1 SV=1;sp|P60866-2|RS20_HUMAN Isoform 2 of 40S ribosomal protein S20 OS=Homo sapiens OX=9606 GN=RPS20	2	2	2	2	0	0	0	0	0	0	0	0	0	0	0	1	2	0	0	0	0	0	0	0	0	0	0	0	0	0	0	0	0	0	0	0	0	0	1	0	0	0
P60900;P60900-2	P60900;P60900-2	3;2	3;2	3;2	Proteasome subunit alpha type-6	PSMA6	sp|P60900|PSA6_HUMAN Proteasome subunit alpha type-6 OS=Homo sapiens OX=9606 GN=PSMA6 PE=1 SV=1;sp|P60900-2|PSA6_HUMAN Isoform 2 of Proteasome subunit alpha type-6 OS=Homo sapiens OX=9606 GN=PSMA6	2	3	3	3	0	0	0	0	0	0	0	0	0	0	0	1	1	0	0	0	0	0	0	0	0	1	0	0	0	0	0	0	0	0	0	0	0	1	1	0	0	0
P60953;P60953-1	P60953;P60953-1	2;1	2;1	2;1	Cell division control protein 42 homolog	CDC42	sp|P60953|CDC42_HUMAN Cell division control protein 42 homolog OS=Homo sapiens OX=9606 GN=CDC42 PE=1 SV=2;sp|P60953-1|CDC42_HUMAN Isoform 1 of Cell division control protein 42 homolog OS=Homo sapiens OX=9606 GN=CDC42	2	2	2	2	0	0	0	1	0	0	0	0	0	0	0	0	0	0	0	0	0	0	1	0	0	0	0	0	0	0	0	0	0	0	0	0	0	1	1	0	0	0
P60981;P60981-2	P60981;P60981-2	2;1	2;1	2;1	Destrin	DSTN	sp|P60981|DEST_HUMAN Destrin OS=Homo sapiens OX=9606 GN=DSTN PE=1 SV=3;sp|P60981-2|DEST_HUMAN Isoform 2 of Destrin OS=Homo sapiens OX=9606 GN=DSTN	2	2	2	2	0	0	0	0	1	0	0	0	0	0	0	0	1	0	0	0	0	0	0	0	0	0	0	1	0	0	0	0	0	0	0	0	0	0	0	0	0	0
P61009	P61009	1	1	1	Signal peptidase complex subunit 3	SPCS3	sp|P61009|SPCS3_HUMAN Signal peptidase complex subunit 3 OS=Homo sapiens OX=9606 GN=SPCS3 PE=1 SV=1	1	1	1	1	0	0	0	0	0	0	0	0	0	0	0	1	1	0	0	0	0	0	0	0	0	0	0	0	0	0	0	0	0	0	0	0	0	1	1	0	0	0
P61019;P61019-2	P61019;P61019-2	4;3	4;3	1;1	Ras-related protein Rab-2A	RAB2A	sp|P61019|RAB2A_HUMAN Ras-related protein Rab-2A OS=Homo sapiens OX=9606 GN=RAB2A PE=1 SV=1;sp|P61019-2|RAB2A_HUMAN Isoform 2 of Ras-related protein Rab-2A OS=Homo sapiens OX=9606 GN=RAB2A	2	4	4	1	0	0	0	0	0	0	0	0	0	0	0	3	3	0	0	0	0	1	1	0	1	0	0	1	1	0	0	0	0	0	0	0	0	1	1	0	0	0
P61026	P61026	5	5	4	Ras-related protein Rab-10	RAB10	sp|P61026|RAB10_HUMAN Ras-related protein Rab-10 OS=Homo sapiens OX=9606 GN=RAB10 PE=1 SV=1	1	5	5	4	1	0	0	1	0	0	1	1	0	0	0	2	4	0	0	1	1	1	1	1	1	0	0	1	1	1	1	0	0	1	1	0	1	1	2	1	1	1
P61106	P61106	5	5	5	Ras-related protein Rab-14	RAB14	sp|P61106|RAB14_HUMAN Ras-related protein Rab-14 OS=Homo sapiens OX=9606 GN=RAB14 PE=1 SV=4	1	5	5	5	0	0	1	0	0	0	0	0	0	0	0	1	1	0	0	0	0	1	1	1	1	1	0	2	1	0	1	0	0	1	1	0	0	1	2	0	0	1
P61158	P61158	11	11	11	Actin-related protein 3	ACTR3	sp|P61158|ARP3_HUMAN Actin-related protein 3 OS=Homo sapiens OX=9606 GN=ACTR3 PE=1 SV=3	1	11	11	11	0	0	0	1	0	0	0	1	0	1	1	7	6	1	1	2	0	7	4	3	3	1	1	4	6	0	1	0	0	0	2	1	2	2	2	3	3	3
P61160;P61160-2	P61160;P61160-2	8;7	8;7	8;7	Actin-related protein 2	ACTR2	sp|P61160|ARP2_HUMAN Actin-related protein 2 OS=Homo sapiens OX=9606 GN=ACTR2 PE=1 SV=1;sp|P61160-2|ARP2_HUMAN Isoform 2 of Actin-related protein 2 OS=Homo sapiens OX=9606 GN=ACTR2	2	8	8	8	1	0	0	0	0	0	1	0	0	0	0	7	7	0	0	0	1	3	2	1	2	1	1	2	2	0	0	0	0	0	1	0	0	2	2	2	1	1
P61163	P61163	2	2	2	Alpha-centractin	ACTR1A	sp|P61163|ACTZ_HUMAN Alpha-centractin OS=Homo sapiens OX=9606 GN=ACTR1A PE=1 SV=1	1	2	2	2	0	0	0	0	1	0	0	0	0	0	0	1	1	0	0	0	0	1	1	1	1	0	0	1	1	0	0	0	0	0	0	0	0	0	0	0	0	0
P84077;P61204;P61204-2;P84085;P18085	P84077;P61204;P61204-2;P84085	6;6;4;3;2	6;6;4;3;2	6;6;4;3;2	ADP-ribosylation factor 1;ADP-ribosylation factor 3;ADP-ribosylation factor 5	ARF1;ARF3;ARF5	sp|P84077|ARF1_HUMAN ADP-ribosylation factor 1 OS=Homo sapiens OX=9606 GN=ARF1 PE=1 SV=2;sp|P61204|ARF3_HUMAN ADP-ribosylation factor 3 OS=Homo sapiens OX=9606 GN=ARF3 PE=1 SV=2;sp|P61204-2|ARF3_HUMAN Isoform 2 of ADP-ribosylation factor 3 OS=Homo sapiens	5	6	6	6	1	2	0	0	0	0	1	1	0	1	1	2	2	0	0	1	2	1	3	3	3	0	0	4	4	1	3	0	1	3	3	1	2	0	1	2	2	3
P61224-3;P61224;P61224-4;A6NIZ1;P61224-2	P61224-3;P61224;P61224-4;A6NIZ1;P61224-2	6;6;5;5;4	6;6;5;5;4	3;3;3;3;1	Ras-related protein Rap-1b;Ras-related protein Rap-1b-like protein	RAP1B	sp|P61224-3|RAP1B_HUMAN Isoform 3 of Ras-related protein Rap-1b OS=Homo sapiens OX=9606 GN=RAP1B;sp|P61224|RAP1B_HUMAN Ras-related protein Rap-1b OS=Homo sapiens OX=9606 GN=RAP1B PE=1 SV=1;sp|P61224-4|RAP1B_HUMAN Isoform 4 of Ras-related protein Rap-1b OS=	5	6	6	3	4	5	3	3	2	3	4	4	3	4	4	3	4	2	3	5	5	6	5	6	5	4	5	5	5	3	2	2	1	3	3	3	2	5	5	5	5	5
P61225	P61225	3	3	1	Ras-related protein Rap-2b	RAP2B	sp|P61225|RAP2B_HUMAN Ras-related protein Rap-2b OS=Homo sapiens OX=9606 GN=RAP2B PE=1 SV=1	1	3	3	1	0	0	0	0	0	0	0	0	1	0	0	1	0	0	0	0	0	0	1	0	0	0	0	1	1	0	0	0	0	0	0	0	0	1	1	0	0	0
P61313;P61313-2	P61313;P61313-2	3;2	3;2	3;2	60S ribosomal protein L15	RPL15	sp|P61313|RL15_HUMAN 60S ribosomal protein L15 OS=Homo sapiens OX=9606 GN=RPL15 PE=1 SV=2;sp|P61313-2|RL15_HUMAN Isoform 2 of 60S ribosomal protein L15 OS=Homo sapiens OX=9606 GN=RPL15	2	3	3	3	0	0	0	0	0	0	0	0	0	0	0	1	2	0	0	0	0	0	0	0	0	0	0	0	0	0	0	0	0	0	0	0	0	0	0	0	0	0
P61353	P61353	2	2	2	60S ribosomal protein L27	RPL27	sp|P61353|RL27_HUMAN 60S ribosomal protein L27 OS=Homo sapiens OX=9606 GN=RPL27 PE=1 SV=2	1	2	2	2	0	0	0	0	0	0	0	0	0	0	0	2	2	0	0	0	0	0	0	0	0	0	0	0	0	0	0	0	0	0	0	0	0	0	0	0	0	0
P61421	P61421	2	2	2	V-type proton ATPase subunit d 1	ATP6V0D1	sp|P61421|VA0D1_HUMAN V-type proton ATPase subunit d 1 OS=Homo sapiens OX=9606 GN=ATP6V0D1 PE=1 SV=1	1	2	2	2	0	0	0	0	0	0	0	0	0	0	0	2	1	0	0	0	0	0	0	0	0	0	0	0	0	0	0	0	0	0	0	0	0	1	0	0	0	0
P61513	P61513	1	1	1	60S ribosomal protein L37a	RPL37A	sp|P61513|RL37A_HUMAN 60S ribosomal protein L37a OS=Homo sapiens OX=9606 GN=RPL37A PE=1 SV=2	1	1	1	1	0	0	0	0	0	0	0	0	0	0	0	1	1	0	0	0	0	0	0	0	0	0	0	0	0	0	0	0	0	0	0	0	0	0	0	0	0	0
P61586	P61586	5	5	2	Transforming protein RhoA	RHOA	sp|P61586|RHOA_HUMAN Transforming protein RhoA OS=Homo sapiens OX=9606 GN=RHOA PE=1 SV=1	1	5	5	2	0	0	0	0	0	0	0	1	0	0	0	1	3	0	0	0	0	2	2	0	2	0	0	1	3	0	0	0	0	1	2	1	0	2	2	0	0	0
P61604	P61604	2	2	2	10 kDa heat shock protein, mitochondrial	HSPE1	sp|P61604|CH10_HUMAN 10 kDa heat shock protein, mitochondrial OS=Homo sapiens OX=9606 GN=HSPE1 PE=1 SV=2	1	2	2	2	0	1	0	0	0	0	0	0	0	0	0	2	2	0	0	0	0	1	1	0	0	1	1	0	1	0	0	0	0	1	1	0	0	1	1	1	0	0
P61626	P61626	2	2	2	Lysozyme C	LYZ	sp|P61626|LYSC_HUMAN Lysozyme C OS=Homo sapiens OX=9606 GN=LYZ PE=1 SV=1	1	2	2	2	0	1	1	1	1	0	1	1	1	1	0	0	2	1	2	1	1	1	1	1	1	1	1	2	2	2	2	2	2	2	2	0	1	2	1	1	1	1
P61769	P61769	2	2	2	Beta-2-microglobulin;Beta-2-microglobulin form pI 5.3	B2M	sp|P61769|B2MG_HUMAN Beta-2-microglobulin OS=Homo sapiens OX=9606 GN=B2M PE=1 SV=1	1	2	2	2	0	0	0	0	1	0	0	0	0	0	0	0	0	0	0	0	0	0	0	0	0	0	1	0	0	0	0	0	0	0	0	0	0	0	0	0	0	0
P61966	P61966	1	1	1	AP-1 complex subunit sigma-1A	AP1S1	sp|P61966|AP1S1_HUMAN AP-1 complex subunit sigma-1A OS=Homo sapiens OX=9606 GN=AP1S1 PE=1 SV=1	1	1	1	1	0	0	0	0	0	0	0	0	0	0	0	0	1	0	0	0	0	0	0	0	0	0	0	0	0	0	0	0	0	0	0	0	0	0	0	0	0	0
P61978-3;P61978;P61978-2	P61978-3;P61978;P61978-2	3;3;3	3;3;3	3;3;3	Heterogeneous nuclear ribonucleoprotein K	HNRNPK	sp|P61978-3|HNRPK_HUMAN Isoform 3 of Heterogeneous nuclear ribonucleoprotein K OS=Homo sapiens OX=9606 GN=HNRNPK;sp|P61978|HNRPK_HUMAN Heterogeneous nuclear ribonucleoprotein K OS=Homo sapiens OX=9606 GN=HNRNPK PE=1 SV=1;sp|P61978-2|HNRPK_HUMAN Isoform 2 o	3	3	3	3	0	0	0	0	0	0	0	0	0	0	0	3	1	0	0	0	0	0	0	0	0	0	0	0	0	0	0	0	0	0	0	0	0	0	0	0	0	0
P61981	P61981	4	2	2	14-3-3 protein gamma;14-3-3 protein gamma, N-terminally processed	YWHAG	sp|P61981|1433G_HUMAN 14-3-3 protein gamma OS=Homo sapiens OX=9606 GN=YWHAG PE=1 SV=2	1	4	2	2	1	0	1	2	1	1	1	1	2	1	2	3	3	1	1	2	1	2	2	2	2	1	1	3	2	0	2	1	1	1	1	1	0	2	2	4	3	3
P62136-3;P62136;P62136-2;P36873;P62140;P36873-2	P62136-3;P62136;P62136-2;P36873;P62140;P36873-2	3;3;3;2;2;2	3;3;3;2;2;2	3;3;3;2;2;2	Serine/threonine-protein phosphatase PP1-alpha catalytic subunit;Serine/threonine-protein phosphatase PP1-gamma catalytic subunit;Serine/threonine-protein phosphatase PP1-beta catalytic subunit	PPP1CA;PPP1CC;PPP1CB	sp|P62136-3|PP1A_HUMAN Isoform 3 of Serine/threonine-protein phosphatase PP1-alpha catalytic subunit OS=Homo sapiens OX=9606 GN=PPP1CA;sp|P62136|PP1A_HUMAN Serine/threonine-protein phosphatase PP1-alpha catalytic subunit OS=Homo sapiens OX=9606 GN=PPP1CA P	6	3	3	3	0	0	0	0	0	0	0	0	0	0	0	2	2	0	0	0	0	0	0	0	0	0	0	1	1	0	0	0	0	0	0	0	0	1	1	0	0	0
P62191-2;P62191	P62191-2;P62191	1;1	1;1	1;1	26S protease regulatory subunit 4	PSMC1	sp|P62191-2|PRS4_HUMAN Isoform 2 of 26S proteasome regulatory subunit 4 OS=Homo sapiens OX=9606 GN=PSMC1;sp|P62191|PRS4_HUMAN 26S proteasome regulatory subunit 4 OS=Homo sapiens OX=9606 GN=PSMC1 PE=1 SV=1	2	1	1	1	0	0	0	0	0	0	0	0	0	0	0	1	1	0	0	0	0	0	0	0	0	0	0	0	0	0	0	0	0	0	0	0	0	0	0	0	0	0
P62195-2;P62195	P62195-2;P62195	3;3	3;3	3;3	26S protease regulatory subunit 8	PSMC5	sp|P62195-2|PRS8_HUMAN Isoform 2 of 26S proteasome regulatory subunit 8 OS=Homo sapiens OX=9606 GN=PSMC5;sp|P62195|PRS8_HUMAN 26S proteasome regulatory subunit 8 OS=Homo sapiens OX=9606 GN=PSMC5 PE=1 SV=1	2	3	3	3	0	0	0	0	0	0	0	0	0	0	0	2	2	0	0	0	0	0	0	0	0	0	0	0	0	0	0	0	0	0	0	0	0	0	0	0	0	0
P62241	P62241	1	1	1	40S ribosomal protein S8	RPS8	sp|P62241|RS8_HUMAN 40S ribosomal protein S8 OS=Homo sapiens OX=9606 GN=RPS8 PE=1 SV=2	1	1	1	1	0	0	0	0	0	0	0	0	0	0	0	1	1	0	0	0	0	0	0	0	0	0	0	0	0	0	0	0	0	0	0	0	0	0	0	0	0	0
P62244	P62244	2	2	2	40S ribosomal protein S15a	RPS15A	sp|P62244|RS15A_HUMAN 40S ribosomal protein S15a OS=Homo sapiens OX=9606 GN=RPS15A PE=1 SV=2	1	2	2	2	0	0	0	0	0	0	0	0	0	0	0	2	1	0	0	0	0	0	0	0	0	0	0	0	0	0	0	0	0	0	0	0	0	0	0	0	0	0
P62249	P62249	4	4	4	40S ribosomal protein S16	RPS16	sp|P62249|RS16_HUMAN 40S ribosomal protein S16 OS=Homo sapiens OX=9606 GN=RPS16 PE=1 SV=2	1	4	4	4	0	0	0	0	0	0	0	0	0	0	0	1	2	0	0	0	1	0	0	0	0	0	0	0	0	0	0	0	0	0	0	0	0	0	0	0	0	0
P62258;P62258-2	P62258;P62258-2	8;7	6;5	6;5	14-3-3 protein epsilon	YWHAE	sp|P62258|1433E_HUMAN 14-3-3 protein epsilon OS=Homo sapiens OX=9606 GN=YWHAE PE=1 SV=1;sp|P62258-2|1433E_HUMAN Isoform SV of 14-3-3 protein epsilon OS=Homo sapiens OX=9606 GN=YWHAE	2	8	6	6	1	0	0	2	0	1	1	1	2	2	2	6	7	1	1	2	2	4	3	4	2	0	1	4	4	0	2	2	1	3	3	1	1	5	6	4	3	3
P62263	P62263	4	4	4	40S ribosomal protein S14	RPS14	sp|P62263|RS14_HUMAN 40S ribosomal protein S14 OS=Homo sapiens OX=9606 GN=RPS14 PE=1 SV=3	1	4	4	4	0	0	0	0	0	0	0	0	0	0	0	3	1	0	0	0	0	0	0	1	0	0	0	0	0	0	0	1	0	0	0	0	0	1	1	0	0	0
P62269	P62269	4	4	4	40S ribosomal protein S18	RPS18	sp|P62269|RS18_HUMAN 40S ribosomal protein S18 OS=Homo sapiens OX=9606 GN=RPS18 PE=1 SV=3	1	4	4	4	0	0	0	0	0	0	0	0	0	0	0	4	2	0	0	0	0	0	0	0	0	0	0	0	0	0	0	0	0	0	0	0	0	0	0	0	0	0
P62277	P62277	3	3	3	40S ribosomal protein S13	RPS13	sp|P62277|RS13_HUMAN 40S ribosomal protein S13 OS=Homo sapiens OX=9606 GN=RPS13 PE=1 SV=2	1	3	3	3	0	0	0	0	0	0	0	0	0	0	0	1	1	0	0	0	0	0	0	0	0	0	0	0	0	0	0	0	0	0	0	0	0	0	0	0	0	0
P62328	P62328	3	3	3	Thymosin beta-4;Hematopoietic system regulatory peptide	TMSB4X	sp|P62328|TYB4_HUMAN Thymosin beta-4 OS=Homo sapiens OX=9606 GN=TMSB4X PE=1 SV=2	1	3	3	3	1	1	0	0	0	0	1	1	0	1	0	1	3	0	0	0	1	1	1	1	1	0	0	2	1	0	0	0	0	0	1	0	0	3	3	0	0	0
P62330	P62330	3	3	3	ADP-ribosylation factor 6	ARF6	sp|P62330|ARF6_HUMAN ADP-ribosylation factor 6 OS=Homo sapiens OX=9606 GN=ARF6 PE=1 SV=2	1	3	3	3	0	0	0	0	0	0	0	0	0	0	0	2	2	0	0	0	0	1	2	0	1	0	0	0	0	0	0	0	0	1	0	0	0	1	0	0	0	0
P62424	P62424	3	3	3	60S ribosomal protein L7a	RPL7A	sp|P62424|RL7A_HUMAN 60S ribosomal protein L7a OS=Homo sapiens OX=9606 GN=RPL7A PE=1 SV=2	1	3	3	3	0	0	0	0	0	0	0	0	0	0	0	3	2	0	0	0	0	0	0	0	0	0	0	0	0	0	0	0	0	0	0	0	0	0	0	0	0	0
P62491-2;Q15907-2;P62491;Q15907	P62491-2;Q15907-2;P62491;Q15907	7;7;7;7	7;7;7;7	7;7;7;7	Ras-related protein Rab-11A;Ras-related protein Rab-11B	RAB11A;RAB11B	sp|P62491-2|RB11A_HUMAN Isoform 2 of Ras-related protein Rab-11A OS=Homo sapiens OX=9606 GN=RAB11A;sp|Q15907-2|RB11B_HUMAN Isoform 2 of Ras-related protein Rab-11B OS=Homo sapiens OX=9606 GN=RAB11B;sp|P62491|RB11A_HUMAN Ras-related protein Rab-11A OS=Homo	4	7	7	7	0	0	1	0	0	0	0	0	0	0	0	5	4	0	0	0	0	1	3	4	3	0	1	4	4	1	1	0	0	3	3	0	0	1	0	0	0	1
P62495-2;P62495	P62495-2;P62495	4;4	4;4	4;4	Eukaryotic peptide chain release factor subunit 1	ETF1	sp|P62495-2|ERF1_HUMAN Isoform 2 of Eukaryotic peptide chain release factor subunit 1 OS=Homo sapiens OX=9606 GN=ETF1;sp|P62495|ERF1_HUMAN Eukaryotic peptide chain release factor subunit 1 OS=Homo sapiens OX=9606 GN=ETF1 PE=1 SV=3	2	4	4	4	0	0	0	0	0	0	0	0	0	0	0	4	1	0	0	0	0	0	0	0	0	0	0	0	0	0	0	0	0	0	0	0	0	0	0	0	0	0
P62701;Q8TD47	P62701	5;1	5;1	5;1	40S ribosomal protein S4, X isoform	RPS4X	sp|P62701|RS4X_HUMAN 40S ribosomal protein S4, X isoform OS=Homo sapiens OX=9606 GN=RPS4X PE=1 SV=2	2	5	5	5	0	0	0	0	0	0	0	0	0	0	0	4	4	0	0	0	0	0	0	0	0	0	0	0	0	0	0	0	0	0	0	0	0	0	0	0	0	0
P62750	P62750	2	2	2	60S ribosomal protein L23a	RPL23A	sp|P62750|RL23A_HUMAN 60S ribosomal protein L23a OS=Homo sapiens OX=9606 GN=RPL23A PE=1 SV=1	1	2	2	2	0	0	0	0	0	0	0	0	0	0	0	2	2	0	0	0	0	0	0	0	0	0	0	0	0	0	0	0	0	0	0	0	0	0	0	0	0	0
P62753	P62753	3	3	3	40S ribosomal protein S6	RPS6	sp|P62753|RS6_HUMAN 40S ribosomal protein S6 OS=Homo sapiens OX=9606 GN=RPS6 PE=1 SV=1	1	3	3	3	0	0	0	0	1	0	0	0	0	0	0	1	1	0	0	0	0	0	0	0	0	0	0	0	0	0	0	0	0	0	0	0	0	0	0	0	0	0
P62805	P62805	4	4	4	Histone H4	HIST1H4A	sp|P62805|H4_HUMAN Histone H4 OS=Homo sapiens OX=9606 GN=HIST1H4A PE=1 SV=2	1	4	4	4	1	2	1	2	1	0	2	2	1	2	1	4	3	1	1	0	0	1	2	3	2	2	2	2	3	1	0	0	0	3	2	1	0	3	2	1	0	1
P62820;P62820-2;Q92928	P62820;P62820-2;Q92928	3;2;2	2;1;1	1;0;0	Ras-related protein Rab-1A;Putative Ras-related protein Rab-1C	RAB1A;RAB1C	sp|P62820|RAB1A_HUMAN Ras-related protein Rab-1A OS=Homo sapiens OX=9606 GN=RAB1A PE=1 SV=3;sp|P62820-2|RAB1A_HUMAN Isoform 2 of Ras-related protein Rab-1A OS=Homo sapiens OX=9606 GN=RAB1A;sp|Q92928|RAB1C_HUMAN Putative Ras-related protein Rab-1C OS=Homo s	3	3	2	1	1	0	0	0	0	0	1	1	0	0	0	2	2	0	0	1	1	1	1	1	1	0	0	1	1	1	1	0	0	1	1	0	1	1	1	1	1	1
P62826	P62826	3	3	3	GTP-binding nuclear protein Ran	RAN	sp|P62826|RAN_HUMAN GTP-binding nuclear protein Ran OS=Homo sapiens OX=9606 GN=RAN PE=1 SV=3	1	3	3	3	0	0	0	0	1	1	0	0	0	0	0	1	1	0	0	0	0	0	0	0	0	0	0	0	0	0	0	0	0	0	0	0	0	0	0	0	0	0
P62829	P62829	1	1	1	60S ribosomal protein L23	RPL23	sp|P62829|RL23_HUMAN 60S ribosomal protein L23 OS=Homo sapiens OX=9606 GN=RPL23 PE=1 SV=1	1	1	1	1	0	0	0	0	0	0	0	0	0	0	0	1	1	0	0	0	0	0	0	0	0	0	0	0	0	0	0	0	0	0	0	0	0	0	0	0	0	0
P62834	P62834	4	1	1	Ras-related protein Rap-1A	RAP1A	sp|P62834|RAP1A_HUMAN Ras-related protein Rap-1A OS=Homo sapiens OX=9606 GN=RAP1A PE=1 SV=1	1	4	1	1	2	2	1	1	1	2	2	2	1	2	1	2	2	2	2	2	2	4	3	4	3	2	2	4	3	2	1	1	1	2	1	3	1	2	2	3	2	2
P62851	P62851	2	2	2	40S ribosomal protein S25	RPS25	sp|P62851|RS25_HUMAN 40S ribosomal protein S25 OS=Homo sapiens OX=9606 GN=RPS25 PE=1 SV=1	1	2	2	2	0	0	0	0	0	0	0	0	0	0	0	1	2	0	0	0	0	0	0	0	0	0	0	0	0	0	0	0	0	0	0	0	0	0	0	0	0	0
P62873-2;P62873;P16520-2;P16520	P62873-2;P62873	8;8;1;1	8;8;1;1	5;5;0;0	Guanine nucleotide-binding protein G(I)/G(S)/G(T) subunit beta-1	GNB1	sp|P62873-2|GBB1_HUMAN Isoform 2 of Guanine nucleotide-binding protein G(I)/G(S)/G(T) subunit beta-1 OS=Homo sapiens OX=9606 GN=GNB1;sp|P62873|GBB1_HUMAN Guanine nucleotide-binding protein G(I)/G(S)/G(T) subunit beta-1 OS=Homo sapiens OX=9606 GN=GNB1 PE=1	4	8	8	5	1	1	1	0	0	0	0	0	0	0	1	3	4	2	2	2	2	4	4	2	3	1	1	4	4	1	1	0	0	3	2	1	2	2	3	3	3	4
P62879;P62879-2	P62879	7;2	4;2	2;1	Guanine nucleotide-binding protein G(I)/G(S)/G(T) subunit beta-2	GNB2	sp|P62879|GBB2_HUMAN Guanine nucleotide-binding protein G(I)/G(S)/G(T) subunit beta-2 OS=Homo sapiens OX=9606 GN=GNB2 PE=1 SV=3	2	7	4	2	1	1	1	2	0	0	0	0	0	1	2	5	5	3	1	3	3	4	5	2	3	1	1	4	4	1	1	0	0	3	2	2	2	1	3	2	3	3
P62888	P62888	2	2	2	60S ribosomal protein L30	RPL30	sp|P62888|RL30_HUMAN 60S ribosomal protein L30 OS=Homo sapiens OX=9606 GN=RPL30 PE=1 SV=2	1	2	2	2	0	0	0	0	0	0	0	0	0	0	0	1	1	0	0	0	0	0	1	0	0	0	0	0	0	0	0	0	0	0	0	0	0	0	0	0	0	0
P62906	P62906	3	3	3	60S ribosomal protein L10a	RPL10A	sp|P62906|RL10A_HUMAN 60S ribosomal protein L10a OS=Homo sapiens OX=9606 GN=RPL10A PE=1 SV=2	1	3	3	3	0	0	0	0	0	0	0	0	0	0	0	2	1	0	0	0	0	0	0	0	0	0	0	0	0	0	0	1	0	0	0	0	0	0	0	0	0	0
P62913-2;P62913	P62913-2;P62913	2;2	2;2	2;2	60S ribosomal protein L11	RPL11	sp|P62913-2|RL11_HUMAN Isoform 2 of 60S ribosomal protein L11 OS=Homo sapiens OX=9606 GN=RPL11;sp|P62913|RL11_HUMAN 60S ribosomal protein L11 OS=Homo sapiens OX=9606 GN=RPL11 PE=1 SV=2	2	2	2	2	0	0	0	0	0	0	0	0	0	0	1	1	2	0	0	0	0	0	0	0	0	0	0	0	0	0	0	0	0	0	0	0	0	0	0	0	0	0
P62917	P62917	1	1	1	60S ribosomal protein L8	RPL8	sp|P62917|RL8_HUMAN 60S ribosomal protein L8 OS=Homo sapiens OX=9606 GN=RPL8 PE=1 SV=2	1	1	1	1	0	0	0	0	0	0	0	0	0	0	0	0	0	0	0	0	0	0	0	0	0	0	0	0	0	0	0	0	0	0	0	0	0	0	0	0	0	0
P62937;P62937-2;Q9Y536	P62937;P62937-2	9;6;1	9;6;1	9;6;1	Peptidyl-prolyl cis-trans isomerase A;Peptidyl-prolyl cis-trans isomerase A, N-terminally processed	PPIA	sp|P62937|PPIA_HUMAN Peptidyl-prolyl cis-trans isomerase A OS=Homo sapiens OX=9606 GN=PPIA PE=1 SV=2;sp|P62937-2|PPIA_HUMAN Isoform 2 of Peptidyl-prolyl cis-trans isomerase A OS=Homo sapiens OX=9606 GN=PPIA	3	9	9	9	2	3	2	4	1	1	2	2	1	2	2	4	5	3	5	3	2	6	6	4	5	1	3	5	5	3	5	2	3	3	4	2	2	3	3	3	4	4
P62942	P62942	2	2	2	Peptidyl-prolyl cis-trans isomerase FKBP1A	FKBP1A	sp|P62942|FKB1A_HUMAN Peptidyl-prolyl cis-trans isomerase FKBP1A OS=Homo sapiens OX=9606 GN=FKBP1A PE=1 SV=2	1	2	2	2	0	0	1	0	0	0	0	0	0	0	0	1	0	0	0	0	0	0	0	0	1	0	0	1	0	0	0	0	0	1	0	0	0	1	1	0	0	0
P62993;P62993-2	P62993;P62993-2	2;1	2;1	2;1	Growth factor receptor-bound protein 2	GRB2	sp|P62993|GRB2_HUMAN Growth factor receptor-bound protein 2 OS=Homo sapiens OX=9606 GN=GRB2 PE=1 SV=1;sp|P62993-2|GRB2_HUMAN Isoform 2 of Growth factor receptor-bound protein 2 OS=Homo sapiens OX=9606 GN=GRB2	2	2	2	2	0	0	0	0	0	0	0	0	0	0	0	1	0	0	0	0	0	0	0	0	0	0	0	1	0	0	0	0	0	0	0	0	0	0	0	0	0	0
P63000-2;P63000;P60763	P63000-2;P63000;P60763	5;5;3	5;5;3	3;3;1	Ras-related C3 botulinum toxin substrate 1;Ras-related C3 botulinum toxin substrate 3	RAC1;RAC3	sp|P63000-2|RAC1_HUMAN Isoform B of Ras-related C3 botulinum toxin substrate 1 OS=Homo sapiens OX=9606 GN=RAC1;sp|P63000|RAC1_HUMAN Ras-related C3 botulinum toxin substrate 1 OS=Homo sapiens OX=9606 GN=RAC1 PE=1 SV=1;sp|P60763|RAC3_HUMAN Ras-related C3 bot	3	5	5	3	0	0	0	1	0	1	1	1	1	1	0	0	2	0	0	1	1	2	1	3	1	0	1	3	2	1	0	0	0	2	1	1	0	2	3	1	1	1
P63092-3;P63092-2;P63092;P63092-4;Q5JWF2-2;Q5JWF2;P38405;P38405-2	P63092-3;P63092-2;P63092;P63092-4;Q5JWF2-2;Q5JWF2	6;6;6;6;6;6;2;2	5;5;5;5;5;5;1;1	5;5;5;5;5;5;1;1	Guanine nucleotide-binding protein G(s) subunit alpha isoforms short;Guanine nucleotide-binding protein G(s) subunit alpha isoforms XLas	GNAS	sp|P63092-3|GNAS2_HUMAN Isoform 3 of Guanine nucleotide-binding protein G(s) subunit alpha isoforms short OS=Homo sapiens OX=9606 GN=GNAS;sp|P63092-2|GNAS2_HUMAN Isoform Gnas-2 of Guanine nucleotide-binding protein G(s) subunit alpha isoforms short OS=Homo	8	6	5	5	2	1	1	1	0	1	0	1	1	1	0	3	3	1	1	1	2	2	3	1	3	0	0	1	2	1	1	1	1	1	1	1	1	1	2	1	2	1
P63104;P63104-2	P63104;P63104-2	12;7	12;7	10;6	14-3-3 protein zeta/delta	YWHAZ	sp|P63104|1433Z_HUMAN 14-3-3 protein zeta/delta OS=Homo sapiens OX=9606 GN=YWHAZ PE=1 SV=1;sp|P63104-2|1433Z_HUMAN Isoform 2 of 14-3-3 protein zeta/delta OS=Homo sapiens OX=9606 GN=YWHAZ	2	12	12	10	4	3	3	1	4	3	1	1	2	1	3	5	5	2	3	3	1	5	3	4	3	2	4	4	4	2	3	1	1	3	2	4	1	4	3	5	4	4
P63208	P63208	1	1	1	S-phase kinase-associated protein 1	SKP1	sp|P63208|SKP1_HUMAN S-phase kinase-associated protein 1 OS=Homo sapiens OX=9606 GN=SKP1 PE=1 SV=2	1	1	1	1	0	0	0	0	0	0	0	0	0	0	0	0	1	0	0	0	0	0	0	0	0	0	0	0	0	0	0	0	0	0	0	0	0	0	1	0	0	0
P63220	P63220	1	1	1	40S ribosomal protein S21	RPS21	sp|P63220|RS21_HUMAN 40S ribosomal protein S21 OS=Homo sapiens OX=9606 GN=RPS21 PE=1 SV=1	1	1	1	1	0	0	0	0	0	0	0	0	0	0	0	1	0	0	0	0	0	0	0	0	0	0	0	0	0	0	0	0	0	0	0	0	0	0	0	0	0	0
P63244	P63244	5	5	5	Guanine nucleotide-binding protein subunit beta-2-like 1;Guanine nucleotide-binding protein subunit beta-2-like 1, N-terminally processed	GNB2L1	sp|P63244|RACK1_HUMAN Receptor of activated protein C kinase 1 OS=Homo sapiens OX=9606 GN=RACK1 PE=1 SV=3	1	5	5	5	0	0	0	0	0	0	0	0	0	0	0	2	3	0	0	0	0	0	0	0	0	0	0	0	0	1	1	0	0	0	1	0	1	0	0	0	0	0
P63261	P63261	17	17	1	Actin, cytoplasmic 2;Actin, cytoplasmic 2, N-terminally processed	ACTG1	sp|P63261|ACTG_HUMAN Actin, cytoplasmic 2 OS=Homo sapiens OX=9606 GN=ACTG1 PE=1 SV=1	1	17	17	1	8	8	9	10	12	9	9	9	7	10	8	10	12	8	9	9	10	11	10	9	10	9	10	10	11	9	8	8	8	10	8	8	8	13	11	10	11	9
P67809	P67809	1	1	1	Nuclease-sensitive element-binding protein 1	YBX1	sp|P67809|YBOX1_HUMAN Nuclease-sensitive element-binding protein 1 OS=Homo sapiens OX=9606 GN=YBX1 PE=1 SV=3	1	1	1	1	0	0	0	0	0	0	0	0	0	0	0	1	1	0	0	0	0	0	0	0	0	0	0	0	0	0	0	0	0	0	0	0	0	0	0	0	0	0
P67812-2;P67812-4;P67812;P67812-3	P67812-2;P67812-4;P67812;P67812-3	2;2;2;2	2;2;2;2	2;2;2;2	Signal peptidase complex catalytic subunit SEC11A	SEC11A	sp|P67812-2|SC11A_HUMAN Isoform 2 of Signal peptidase complex catalytic subunit SEC11A OS=Homo sapiens OX=9606 GN=SEC11A;sp|P67812-4|SC11A_HUMAN Isoform 4 of Signal peptidase complex catalytic subunit SEC11A OS=Homo sapiens OX=9606 GN=SEC11A;sp|P67812|SC11	4	2	2	2	0	0	0	0	0	0	0	0	0	0	0	0	1	0	0	0	0	0	0	0	0	0	0	2	0	0	0	0	0	0	0	0	0	1	0	0	0	0
P67936	P67936	9	7	5	Tropomyosin alpha-4 chain	TPM4	sp|P67936|TPM4_HUMAN Tropomyosin alpha-4 chain OS=Homo sapiens OX=9606 GN=TPM4 PE=1 SV=3	1	9	7	5	2	2	2	2	2	2	2	3	3	3	2	5	4	1	2	3	4	3	4	3	3	4	3	3	5	1	2	1	1	3	3	1	0	4	4	2	4	1
P68133;P68032;P63267;P62736	P68133;P68032;P63267;P62736	9;9;8;8	1;1;1;1	1;1;1;1	Actin, alpha skeletal muscle;Actin, alpha cardiac muscle 1;Actin, gamma-enteric smooth muscle;Actin, aortic smooth muscle	ACTA1;ACTC1;ACTG2;ACTA2	sp|P68133|ACTS_HUMAN Actin, alpha skeletal muscle OS=Homo sapiens OX=9606 GN=ACTA1 PE=1 SV=1;sp|P68032|ACTC_HUMAN Actin, alpha cardiac muscle 1 OS=Homo sapiens OX=9606 GN=ACTC1 PE=1 SV=1;sp|P63267|ACTH_HUMAN Actin, gamma-enteric smooth muscle OS=Homo sapie	4	9	1	1	5	5	5	5	8	4	6	6	5	7	5	5	6	6	6	5	6	6	6	5	6	6	6	6	6	5	5	5	5	6	5	5	5	7	7	6	6	5
Q5VTE0;P68104;P68104-2;Q05639	Q5VTE0;P68104;P68104-2;Q05639	7;7;6;5	7;7;6;5	7;7;6;5	Putative elongation factor 1-alpha-like 3;Elongation factor 1-alpha 1;Elongation factor 1-alpha 2	EEF1A1P5;EEF1A1;EEF1A2	sp|Q5VTE0|EF1A3_HUMAN Putative elongation factor 1-alpha-like 3 OS=Homo sapiens OX=9606 GN=EEF1A1P5 PE=5 SV=1;sp|P68104|EF1A1_HUMAN Elongation factor 1-alpha 1 OS=Homo sapiens OX=9606 GN=EEF1A1 PE=1 SV=1;sp|P68104-2|EF1A1_HUMAN Isoform 2 of Elongation fact	4	7	7	7	0	0	0	1	0	0	0	0	0	1	0	6	4	0	0	0	1	2	1	2	2	1	1	1	1	0	0	0	0	0	1	0	0	2	1	1	1	1
P68363;Q71U36-2;Q71U36;P68363-2;P0DPH8;P0DPH7;Q6PEY2;P0DPH7-2	P68363;Q71U36-2;Q71U36;P68363-2;P0DPH8;P0DPH7;Q6PEY2;P0DPH7-2	15;14;14;13;11;11;9;8	15;14;14;13;11;11;9;8	1;1;1;1;0;0;0;0	Tubulin alpha-1B chain;Tubulin alpha-1A chain;Tubulin alpha-3E chain	TUBA1B;TUBA1A;TUBA3E	sp|P68363|TBA1B_HUMAN Tubulin alpha-1B chain OS=Homo sapiens OX=9606 GN=TUBA1B PE=1 SV=1;sp|Q71U36-2|TBA1A_HUMAN Isoform 2 of Tubulin alpha-1A chain OS=Homo sapiens OX=9606 GN=TUBA1A;sp|Q71U36|TBA1A_HUMAN Tubulin alpha-1A chain OS=Homo sapiens OX=9606 GN=T	8	15	15	1	2	1	3	2	2	0	1	2	1	1	0	10	9	3	2	6	5	10	7	6	7	3	2	12	10	4	4	3	4	7	5	0	3	6	6	6	6	4
P68366-2;P68366	P68366-2;P68366	15;15	4;4	4;4	Tubulin alpha-4A chain	TUBA4A	sp|P68366-2|TBA4A_HUMAN Isoform 2 of Tubulin alpha-4A chain OS=Homo sapiens OX=9606 GN=TUBA4A;sp|P68366|TBA4A_HUMAN Tubulin alpha-4A chain OS=Homo sapiens OX=9606 GN=TUBA4A PE=1 SV=1	2	15	4	4	2	1	2	2	3	1	1	3	1	2	0	7	7	3	2	6	6	11	8	7	8	3	2	12	11	5	4	1	3	7	5	1	2	7	7	5	3	3
P68371;P04350;Q3ZCM7;A6NNZ2	P68371;P04350	14;11;4;3	12;9;2;1	4;3;1;0	Tubulin beta-4B chain;Tubulin beta-4A chain	TUBB4B;TUBB4A	sp|P68371|TBB4B_HUMAN Tubulin beta-4B chain OS=Homo sapiens OX=9606 GN=TUBB4B PE=1 SV=1;sp|P04350|TBB4A_HUMAN Tubulin beta-4A chain OS=Homo sapiens OX=9606 GN=TUBB4A PE=1 SV=2	4	14	12	4	1	5	3	1	0	0	1	2	0	2	1	8	10	2	2	4	4	4	4	4	7	1	2	9	9	1	3	0	1	6	6	0	2	4	4	7	4	4
P68871	P68871	14	14	7	Hemoglobin subunit beta;LVV-hemorphin-7;Spinorphin	HBB	sp|P68871|HBB_HUMAN Hemoglobin subunit beta OS=Homo sapiens OX=9606 GN=HBB PE=1 SV=2	1	14	14	7	8	10	9	6	8	9	9	9	8	10	5	11	10	9	9	11	10	9	10	9	10	7	8	8	10	9	8	8	9	9	11	9	10	11	11	9	10	9
P69892;P69891	P69892;P69891	6;6	5;5	5;5	Hemoglobin subunit gamma-2;Hemoglobin subunit gamma-1	HBG2;HBG1	sp|P69892|HBG2_HUMAN Hemoglobin subunit gamma-2 OS=Homo sapiens OX=9606 GN=HBG2 PE=1 SV=2;sp|P69891|HBG1_HUMAN Hemoglobin subunit gamma-1 OS=Homo sapiens OX=9606 GN=HBG1 PE=1 SV=2	2	6	5	5	0	1	2	3	0	0	0	2	2	1	1	1	0	1	1	1	1	1	2	1	2	0	0	1	1	1	1	0	1	1	2	1	1	2	0	1	1	1
P69905	P69905	8	8	5	Hemoglobin subunit alpha	HBA1	sp|P69905|HBA_HUMAN Hemoglobin subunit alpha OS=Homo sapiens OX=9606 GN=HBA1 PE=1 SV=2	1	8	8	5	4	4	4	3	4	3	3	4	3	4	3	4	6	4	5	6	6	6	6	6	6	4	4	5	5	4	4	5	6	5	6	5	5	5	5	5	5	6
P78371-2;P78371	P78371-2;P78371	6;6	6;6	6;6	T-complex protein 1 subunit beta	CCT2	sp|P78371-2|TCPB_HUMAN Isoform 2 of T-complex protein 1 subunit beta OS=Homo sapiens OX=9606 GN=CCT2;sp|P78371|TCPB_HUMAN T-complex protein 1 subunit beta OS=Homo sapiens OX=9606 GN=CCT2 PE=1 SV=4	2	6	6	6	0	0	0	0	0	0	0	0	0	0	0	3	3	0	0	0	0	1	1	0	0	0	0	0	0	0	0	0	0	0	0	0	0	1	0	0	0	1
P78417;P78417-3;P78417-2	P78417;P78417-3;P78417-2	2;2;1	2;2;1	2;2;1	Glutathione S-transferase omega-1	GSTO1	sp|P78417|GSTO1_HUMAN Glutathione S-transferase omega-1 OS=Homo sapiens OX=9606 GN=GSTO1 PE=1 SV=2;sp|P78417-3|GSTO1_HUMAN Isoform 3 of Glutathione S-transferase omega-1 OS=Homo sapiens OX=9606 GN=GSTO1;sp|P78417-2|GSTO1_HUMAN Isoform 2 of Glutathione S-tr	3	2	2	2	0	0	0	0	0	0	0	0	0	0	0	0	0	0	0	0	0	1	2	0	0	0	0	1	1	0	0	0	0	0	1	0	0	0	0	0	0	0
P78509-3;P78509-2;P78509	P78509-3;P78509-2;P78509	42;42;42	42;42;42	42;42;42	Reelin	RELN	sp|P78509-3|RELN_HUMAN Isoform 3 of Reelin OS=Homo sapiens OX=9606 GN=RELN;sp|P78509-2|RELN_HUMAN Isoform 2 of Reelin OS=Homo sapiens OX=9606 GN=RELN;sp|P78509|RELN_HUMAN Reelin OS=Homo sapiens OX=9606 GN=RELN PE=1 SV=3	3	42	42	42	2	7	3	5	1	2	3	5	2	3	2	3	6	9	4	5	7	9	12	30	25	2	3	23	25	1	1	0	0	0	1	9	8	5	4	12	8	21
P80108	P80108	6	6	6	Phosphatidylinositol-glycan-specific phospholipase D	GPLD1	sp|P80108|PHLD_HUMAN Phosphatidylinositol-glycan-specific phospholipase D OS=Homo sapiens OX=9606 GN=GPLD1 PE=1 SV=3	1	6	6	6	0	0	0	0	0	0	0	0	1	0	0	0	1	0	0	1	0	2	2	1	2	0	0	2	0	0	0	0	0	1	0	0	0	1	1	0	0	1
P80188-2;P80188	P80188-2;P80188	3;3	3;3	3;3	Neutrophil gelatinase-associated lipocalin	LCN2	sp|P80188-2|NGAL_HUMAN Isoform 2 of Neutrophil gelatinase-associated lipocalin OS=Homo sapiens OX=9606 GN=LCN2;sp|P80188|NGAL_HUMAN Neutrophil gelatinase-associated lipocalin OS=Homo sapiens OX=9606 GN=LCN2 PE=1 SV=2	2	3	3	3	0	0	0	0	1	1	1	0	0	1	0	2	2	0	0	0	0	1	2	2	2	1	1	3	3	0	0	0	0	3	2	0	0	1	1	0	0	1
P80723;P80723-2	P80723;P80723-2	4;2	4;2	4;2	Brain acid soluble protein 1	BASP1	sp|P80723|BASP1_HUMAN Brain acid soluble protein 1 OS=Homo sapiens OX=9606 GN=BASP1 PE=1 SV=2;sp|P80723-2|BASP1_HUMAN Isoform 2 of Brain acid soluble protein 1 OS=Homo sapiens OX=9606 GN=BASP1	2	4	4	4	0	0	0	0	2	0	0	1	0	1	0	2	4	0	0	0	0	2	3	2	3	0	2	1	1	0	0	0	0	0	1	0	0	3	4	0	0	0
P81605;P81605-2	P81605;P81605-2	3;3	3;3	3;3	Dermcidin;Survival-promoting peptide;DCD-1	DCD	sp|P81605|DCD_HUMAN Dermcidin OS=Homo sapiens OX=9606 GN=DCD PE=1 SV=2;sp|P81605-2|DCD_HUMAN Isoform 2 of Dermcidin OS=Homo sapiens OX=9606 GN=DCD	2	3	3	3	2	2	0	1	1	2	3	3	3	3	2	1	2	2	1	0	2	2	2	2	2	2	2	2	2	1	1	1	1	1	2	1	2	2	2	2	2	2
P83731	P83731	2	2	2	60S ribosomal protein L24	RPL24	sp|P83731|RL24_HUMAN 60S ribosomal protein L24 OS=Homo sapiens OX=9606 GN=RPL24 PE=1 SV=1	1	2	2	2	0	0	0	0	0	0	0	0	0	0	0	2	2	0	0	0	0	0	0	0	0	0	0	0	0	0	0	0	0	0	0	0	0	0	0	0	0	0
P84095	P84095	4	4	4	Rho-related GTP-binding protein RhoG	RHOG	sp|P84095|RHOG_HUMAN Rho-related GTP-binding protein RhoG OS=Homo sapiens OX=9606 GN=RHOG PE=1 SV=1	1	4	4	4	0	0	0	0	0	0	0	0	0	0	0	3	3	0	0	0	0	2	2	1	1	0	0	1	1	0	0	0	0	0	0	0	0	2	2	0	1	1
P84098	P84098	1	1	1	60S ribosomal protein L19	RPL19	sp|P84098|RL19_HUMAN 60S ribosomal protein L19 OS=Homo sapiens OX=9606 GN=RPL19 PE=1 SV=1	1	1	1	1	0	0	0	0	0	0	0	0	0	0	0	1	1	0	0	0	0	0	0	0	0	0	0	0	0	0	0	0	0	0	0	0	0	0	0	0	0	0
P98095-2;P98095	P98095-2;P98095	5;4	5;4	5;4	Fibulin-2	FBLN2	sp|P98095-2|FBLN2_HUMAN Isoform 2 of Fibulin-2 OS=Homo sapiens OX=9606 GN=FBLN2;sp|P98095|FBLN2_HUMAN Fibulin-2 OS=Homo sapiens OX=9606 GN=FBLN2 PE=1 SV=2	2	5	5	5	0	0	0	0	0	0	0	0	0	0	0	0	0	1	2	0	0	0	0	0	0	0	0	0	0	0	1	0	0	0	1	0	1	0	0	0	0	0
P98160	P98160	24	24	24	Basement membrane-specific heparan sulfate proteoglycan core protein;Endorepellin;LG3 peptide	HSPG2	sp|P98160|PGBM_HUMAN Basement membrane-specific heparan sulfate proteoglycan core protein OS=Homo sapiens OX=9606 GN=HSPG2 PE=1 SV=4	1	24	24	24	0	0	3	0	0	0	0	0	0	0	0	1	0	15	11	3	0	1	1	4	2	0	0	3	2	0	0	0	0	1	0	0	0	0	0	1	0	2
P98194-2;P98194-4;P98194;P98194-3;P98194-5;P98194-8;P98194-9;P98194-6;P98194-7	P98194-2;P98194-4;P98194;P98194-3;P98194-5;P98194-8;P98194-9;P98194-6;P98194-7	1;1;1;1;1;1;1;1;1	1;1;1;1;1;1;1;1;1	1;1;1;1;1;1;1;1;1	Calcium-transporting ATPase type 2C member 1	ATP2C1	sp|P98194-2|AT2C1_HUMAN Isoform 2 of Calcium-transporting ATPase type 2C member 1 OS=Homo sapiens OX=9606 GN=ATP2C1;sp|P98194-4|AT2C1_HUMAN Isoform 4 of Calcium-transporting ATPase type 2C member 1 OS=Homo sapiens OX=9606 GN=ATP2C1;sp|P98194|AT2C1_HUMAN Ca	9	1	1	1	0	0	0	0	0	0	0	0	0	0	0	0	0	0	0	0	0	0	0	0	0	0	0	1	0	0	0	0	0	0	0	0	0	0	0	0	0	0
P99999;CON__P62894	P99999;CON__P62894	2;1	2;1	2;1	Cytochrome c	CYCS	sp|P99999|CYC_HUMAN Cytochrome c OS=Homo sapiens OX=9606 GN=CYCS PE=1 SV=2;	2	2	2	2	0	0	0	0	0	0	0	0	0	0	0	2	2	0	0	0	0	0	0	0	0	0	0	0	0	0	0	0	0	0	0	0	0	1	1	0	0	0
Q00013-2;Q00013-3;Q00013	Q00013-2;Q00013-3;Q00013	3;3;3	3;3;3	3;3;3	55 kDa erythrocyte membrane protein	MPP1	sp|Q00013-2|EM55_HUMAN Isoform 2 of 55 kDa erythrocyte membrane protein OS=Homo sapiens OX=9606 GN=MPP1;sp|Q00013-3|EM55_HUMAN Isoform 3 of 55 kDa erythrocyte membrane protein OS=Homo sapiens OX=9606 GN=MPP1;sp|Q00013|EM55_HUMAN 55 kDa erythrocyte membrane	3	3	3	3	0	0	1	0	0	0	0	0	0	0	0	0	0	0	0	1	0	1	1	1	2	0	0	2	2	0	0	0	0	1	0	0	0	0	0	0	0	1
Q00325-2;Q00325	Q00325-2;Q00325	4;4	4;4	4;4	Phosphate carrier protein, mitochondrial	SLC25A3	sp|Q00325-2|MPCP_HUMAN Isoform B of Phosphate carrier protein, mitochondrial OS=Homo sapiens OX=9606 GN=SLC25A3;sp|Q00325|MPCP_HUMAN Phosphate carrier protein, mitochondrial OS=Homo sapiens OX=9606 GN=SLC25A3 PE=1 SV=2	2	4	4	4	0	0	0	0	0	0	0	0	0	0	0	2	3	0	0	0	1	1	1	0	1	0	0	1	1	0	0	0	0	1	2	0	0	1	1	0	0	0
Q00610-2;Q00610;P53675-2;P53675	Q00610-2;Q00610	28;28;8;8	28;28;8;8	28;28;8;8	Clathrin heavy chain 1	CLTC	sp|Q00610-2|CLH1_HUMAN Isoform 2 of Clathrin heavy chain 1 OS=Homo sapiens OX=9606 GN=CLTC;sp|Q00610|CLH1_HUMAN Clathrin heavy chain 1 OS=Homo sapiens OX=9606 GN=CLTC PE=1 SV=5	4	28	28	28	1	5	3	0	0	1	2	1	0	2	0	17	17	0	1	1	2	7	11	7	10	1	4	11	14	0	1	0	0	6	10	0	0	7	7	2	3	12
Q00839-2;Q00839	Q00839-2;Q00839	2;2	2;2	2;2	Heterogeneous nuclear ribonucleoprotein U	HNRNPU	sp|Q00839-2|HNRPU_HUMAN Isoform 2 of Heterogeneous nuclear ribonucleoprotein U OS=Homo sapiens OX=9606 GN=HNRNPU;sp|Q00839|HNRPU_HUMAN Heterogeneous nuclear ribonucleoprotein U OS=Homo sapiens OX=9606 GN=HNRNPU PE=1 SV=6	2	2	2	2	0	0	0	0	0	0	0	0	0	0	0	2	2	0	0	0	0	0	0	0	0	0	0	0	0	0	0	0	0	0	0	0	0	0	0	0	0	0
Q01082-3;Q01082-2;Q01082	Q01082-3;Q01082-2;Q01082	4;4;4	2;2;2	2;2;2	Spectrin beta chain, non-erythrocytic 1	SPTBN1	sp|Q01082-3|SPTB2_HUMAN Isoform 2 of Spectrin beta chain, non-erythrocytic 1 OS=Homo sapiens OX=9606 GN=SPTBN1;sp|Q01082-2|SPTB2_HUMAN Isoform Short of Spectrin beta chain, non-erythrocytic 1 OS=Homo sapiens OX=9606 GN=SPTBN1;sp|Q01082|SPTB2_HUMAN Spectrin	3	4	2	2	0	0	0	0	0	0	0	0	0	0	0	2	1	0	0	0	0	0	1	0	0	0	0	0	0	0	0	0	0	0	0	0	0	0	0	0	0	0
Q01105-3;Q01105-4;Q01105-2;Q01105;P0DME0	Q01105-3;Q01105-4;Q01105-2;Q01105;P0DME0	2;2;2;2;1	2;2;2;2;1	2;2;2;2;1	Protein SET;Protein SETSIP	SET;SETSIP	sp|Q01105-3|SET_HUMAN Isoform 3 of Protein SET OS=Homo sapiens OX=9606 GN=SET;sp|Q01105-4|SET_HUMAN Isoform 4 of Protein SET OS=Homo sapiens OX=9606 GN=SET;sp|Q01105-2|SET_HUMAN Isoform 2 of Protein SET OS=Homo sapiens OX=9606 GN=SET;sp|Q01105|SET_HUMAN Pr	5	2	2	2	0	0	0	0	0	0	0	0	0	0	0	2	1	0	0	0	0	0	0	0	1	0	0	0	0	0	0	0	0	0	0	0	0	0	0	0	0	0
Q01130-2;Q01130	Q01130-2;Q01130	2;2	2;2	2;2	Serine/arginine-rich splicing factor 2	SRSF2	sp|Q01130-2|SRSF2_HUMAN Isoform 2 of Serine/arginine-rich splicing factor 2 OS=Homo sapiens OX=9606 GN=SRSF2;sp|Q01130|SRSF2_HUMAN Serine/arginine-rich splicing factor 2 OS=Homo sapiens OX=9606 GN=SRSF2 PE=1 SV=4	2	2	2	2	0	0	0	0	0	0	0	0	0	0	0	1	2	0	0	0	0	0	0	0	0	0	0	0	0	0	0	0	0	0	0	0	0	0	0	0	0	0
Q01469	Q01469	8	8	6	Fatty acid-binding protein, epidermal	FABP5	sp|Q01469|FABP5_HUMAN Fatty acid-binding protein 5 OS=Homo sapiens OX=9606 GN=FABP5 PE=1 SV=3	1	8	8	6	1	2	1	2	1	1	1	2	1	1	2	3	3	0	0	1	1	2	3	3	1	1	2	3	2	0	0	0	0	1	2	1	1	1	1	2	0	2
Q01518-2;Q01518	Q01518-2;Q01518	9;9	9;9	9;9	Adenylyl cyclase-associated protein 1	CAP1	sp|Q01518-2|CAP1_HUMAN Isoform 2 of Adenylyl cyclase-associated protein 1 OS=Homo sapiens OX=9606 GN=CAP1;sp|Q01518|CAP1_HUMAN Adenylyl cyclase-associated protein 1 OS=Homo sapiens OX=9606 GN=CAP1 PE=1 SV=5	2	9	9	9	0	0	2	0	3	2	1	1	0	1	1	4	5	1	1	3	6	4	5	3	3	1	2	7	5	2	2	1	0	4	5	2	1	3	3	5	4	2
Q01628;P13164;C9JQL5	Q01628;P13164;C9JQL5	2;1;1	2;1;1	1;0;1	Interferon-induced transmembrane protein 3;Interferon-induced transmembrane protein 1;Putative dispanin subfamily A member 2d	IFITM3;IFITM1	sp|Q01628|IFM3_HUMAN Interferon-induced transmembrane protein 3 OS=Homo sapiens OX=9606 GN=IFITM3 PE=1 SV=2;sp|P13164|IFM1_HUMAN Interferon-induced transmembrane protein 1 OS=Homo sapiens OX=9606 GN=IFITM1 PE=1 SV=3;sp|C9JQL5|DSA2D_HUMAN Putative dispanin	3	2	2	1	0	1	0	0	0	0	0	0	0	0	0	1	0	1	0	2	0	1	1	1	1	0	1	1	1	0	0	0	0	0	0	1	0	1	1	1	1	2
Q01629	Q01629	2	1	1	Interferon-induced transmembrane protein 2	IFITM2	sp|Q01629|IFM2_HUMAN Interferon-induced transmembrane protein 2 OS=Homo sapiens OX=9606 GN=IFITM2 PE=1 SV=2	1	2	1	1	0	1	0	0	0	0	0	0	0	0	0	1	0	1	0	1	0	1	1	1	1	0	1	2	1	0	0	0	0	0	0	1	0	1	1	1	1	1
Q01650	Q01650	1	1	1	Large neutral amino acids transporter small subunit 1	SLC7A5	sp|Q01650|LAT1_HUMAN Large neutral amino acids transporter small subunit 1 OS=Homo sapiens OX=9606 GN=SLC7A5 PE=1 SV=2	1	1	1	1	0	0	0	0	0	0	0	0	0	0	0	1	1	0	0	0	0	0	0	0	0	0	0	0	0	0	0	0	0	0	0	0	0	0	0	0	0	0
Q01813;Q01813-2;P17858	Q01813;Q01813-2	4;3;1	4;3;1	4;3;1	ATP-dependent 6-phosphofructokinase, platelet type	PFKP	sp|Q01813|PFKAP_HUMAN ATP-dependent 6-phosphofructokinase, platelet type OS=Homo sapiens OX=9606 GN=PFKP PE=1 SV=2;sp|Q01813-2|PFKAP_HUMAN Isoform 2 of ATP-dependent 6-phosphofructokinase, platelet type OS=Homo sapiens OX=9606 GN=PFKP	3	4	4	4	0	0	0	0	0	0	0	0	0	0	0	2	2	0	0	0	0	1	0	0	0	0	0	2	2	0	0	0	0	0	0	0	0	0	1	0	0	0
Q02094	Q02094	2	2	2	Ammonium transporter Rh type A	RHAG	sp|Q02094|RHAG_HUMAN Ammonium transporter Rh type A OS=Homo sapiens OX=9606 GN=RHAG PE=1 SV=2	1	2	2	2	0	0	0	0	0	0	0	0	0	0	0	0	0	0	0	0	0	0	0	0	1	0	0	0	0	0	0	0	0	0	0	0	0	0	0	0	0	1
Q02413;Q02413-2	Q02413	13;4	13;4	13;4	Desmoglein-1	DSG1	sp|Q02413|DSG1_HUMAN Desmoglein-1 OS=Homo sapiens OX=9606 GN=DSG1 PE=1 SV=2	2	13	13	13	2	2	6	5	1	2	2	2	2	3	4	7	6	5	5	0	0	3	3	3	4	3	4	3	3	0	0	0	1	2	0	5	2	4	6	2	1	1
Q02487-2;Q02487	Q02487-2;Q02487	2;2	1;1	1;1	Desmocollin-2	DSC2	sp|Q02487-2|DSC2_HUMAN Isoform 2B of Desmocollin-2 OS=Homo sapiens OX=9606 GN=DSC2;sp|Q02487|DSC2_HUMAN Desmocollin-2 OS=Homo sapiens OX=9606 GN=DSC2 PE=1 SV=1	2	2	1	1	0	0	0	0	0	0	0	0	0	0	0	2	1	0	0	0	0	0	0	0	0	0	0	0	0	0	0	0	0	0	0	0	0	0	0	0	0	0
Q02790	Q02790	1	1	1	Peptidyl-prolyl cis-trans isomerase FKBP4;Peptidyl-prolyl cis-trans isomerase FKBP4, N-terminally processed	FKBP4	sp|Q02790|FKBP4_HUMAN Peptidyl-prolyl cis-trans isomerase FKBP4 OS=Homo sapiens OX=9606 GN=FKBP4 PE=1 SV=3	1	1	1	1	0	0	0	0	0	0	0	0	0	0	0	0	1	0	0	0	0	0	0	0	0	0	0	0	0	0	0	0	0	0	0	0	0	0	0	0	0	0
Q03591	Q03591	5	3	1	Complement factor H-related protein 1	CFHR1	sp|Q03591|FHR1_HUMAN Complement factor H-related protein 1 OS=Homo sapiens OX=9606 GN=CFHR1 PE=1 SV=2	1	5	3	1	3	1	1	2	2	2	2	2	2	2	2	2	2	2	2	3	3	2	2	2	2	2	3	2	2	3	3	2	3	3	2	1	0	2	2	3	2	4
Q04323;Q04323-2	Q04323;Q04323-2	1;1	1;1	1;1	UBX domain-containing protein 1	UBXN1	sp|Q04323|UBXN1_HUMAN UBX domain-containing protein 1 OS=Homo sapiens OX=9606 GN=UBXN1 PE=1 SV=2;sp|Q04323-2|UBXN1_HUMAN Isoform 2 of UBX domain-containing protein 1 OS=Homo sapiens OX=9606 GN=UBXN1	2	1	1	1	0	0	0	0	0	0	0	0	0	0	0	1	0	0	0	0	0	0	0	0	0	0	0	0	0	0	0	0	0	0	0	0	0	0	0	0	0	0
Q04637-6;Q04637-7;Q04637-5;Q04637-4;Q04637-3;Q04637;Q04637-8;Q04637-9	Q04637-6;Q04637-7;Q04637-5;Q04637-4;Q04637-3;Q04637;Q04637-8;Q04637-9	1;1;1;1;1;1;1;1	1;1;1;1;1;1;1;1	1;1;1;1;1;1;1;1	Eukaryotic translation initiation factor 4 gamma 1	EIF4G1	sp|Q04637-6|IF4G1_HUMAN Isoform E of Eukaryotic translation initiation factor 4 gamma 1 OS=Homo sapiens OX=9606 GN=EIF4G1;sp|Q04637-7|IF4G1_HUMAN Isoform 7 of Eukaryotic translation initiation factor 4 gamma 1 OS=Homo sapiens OX=9606 GN=EIF4G1;sp|Q04637-5|	8	1	1	1	0	0	0	0	0	0	0	0	0	0	0	1	1	0	0	0	0	0	0	0	0	0	0	0	0	0	0	0	0	0	0	0	0	0	0	0	0	0
Q04726-2;Q04726-7;Q04726-3;Q04726-6;Q04726-5;Q04726-4;Q04726	Q04726-2;Q04726-7;Q04726-3;Q04726-6;Q04726-5;Q04726-4;Q04726	1;1;1;1;1;1;1	1;1;1;1;1;1;1	1;1;1;1;1;1;1	Transducin-like enhancer protein 3	TLE3	sp|Q04726-2|TLE3_HUMAN Isoform 2 of Transducin-like enhancer protein 3 OS=Homo sapiens OX=9606 GN=TLE3;sp|Q04726-7|TLE3_HUMAN Isoform 7 of Transducin-like enhancer protein 3 OS=Homo sapiens OX=9606 GN=TLE3;sp|Q04726-3|TLE3_HUMAN Isoform 3 of Transducin-lik	7	1	1	1	0	0	0	0	0	0	0	0	0	0	0	1	0	0	0	0	0	0	0	0	0	0	0	0	0	0	0	0	0	0	0	0	0	0	0	0	0	0
Q04837	Q04837	1	1	1	Single-stranded DNA-binding protein, mitochondrial	SSBP1	sp|Q04837|SSBP_HUMAN Single-stranded DNA-binding protein, mitochondrial OS=Homo sapiens OX=9606 GN=SSBP1 PE=1 SV=1	1	1	1	1	0	0	0	0	0	0	0	0	0	0	0	1	1	0	0	0	0	0	0	0	0	0	0	0	0	0	0	0	0	0	0	0	0	0	0	0	0	0
Q04917	Q04917	4	2	2	14-3-3 protein eta	YWHAH	sp|Q04917|1433F_HUMAN 14-3-3 protein eta OS=Homo sapiens OX=9606 GN=YWHAH PE=1 SV=4	1	4	2	2	1	0	1	2	1	1	1	1	1	1	2	3	3	1	1	1	0	1	1	1	1	1	1	1	2	0	2	1	1	1	0	1	0	2	3	2	2	2
Q06033;Q06033-2;CON__Q0V8M9	Q06033;Q06033-2	9;9;1	9;9;1	9;9;1	Inter-alpha-trypsin inhibitor heavy chain H3	ITIH3	sp|Q06033|ITIH3_HUMAN Inter-alpha-trypsin inhibitor heavy chain H3 OS=Homo sapiens OX=9606 GN=ITIH3 PE=1 SV=2;sp|Q06033-2|ITIH3_HUMAN Isoform 2 of Inter-alpha-trypsin inhibitor heavy chain H3 OS=Homo sapiens OX=9606 GN=ITIH3	3	9	9	9	0	1	1	0	2	1	1	2	0	0	0	5	4	0	1	1	1	4	2	0	3	0	1	3	3	1	1	2	3	3	5	3	2	5	6	1	1	2
Q06323-3;Q06323;Q06323-2	Q06323-3;Q06323;Q06323-2	5;5;5	5;5;5	5;5;5	Proteasome activator complex subunit 1	PSME1	sp|Q06323-3|PSME1_HUMAN Isoform 3 of Proteasome activator complex subunit 1 OS=Homo sapiens OX=9606 GN=PSME1;sp|Q06323|PSME1_HUMAN Proteasome activator complex subunit 1 OS=Homo sapiens OX=9606 GN=PSME1 PE=1 SV=1;sp|Q06323-2|PSME1_HUMAN Isoform 2 of Protea	3	5	5	5	0	0	0	0	0	0	0	0	0	0	0	5	3	0	0	0	0	0	1	1	1	0	0	0	1	0	0	0	0	1	1	0	1	2	2	1	0	0
Q06830	Q06830	5	5	3	Peroxiredoxin-1	PRDX1	sp|Q06830|PRDX1_HUMAN Peroxiredoxin-1 OS=Homo sapiens OX=9606 GN=PRDX1 PE=1 SV=1	1	5	5	3	0	1	0	0	0	0	0	0	1	0	0	2	5	0	0	1	3	1	2	0	2	1	1	0	1	0	0	0	0	0	1	0	0	3	2	1	0	2
Q07020-2;Q07020	Q07020-2;Q07020	3;3	3;3	3;3	60S ribosomal protein L18	RPL18	sp|Q07020-2|RL18_HUMAN Isoform 2 of 60S ribosomal protein L18 OS=Homo sapiens OX=9606 GN=RPL18;sp|Q07020|RL18_HUMAN 60S ribosomal protein L18 OS=Homo sapiens OX=9606 GN=RPL18 PE=1 SV=2	2	3	3	3	0	0	0	0	0	0	0	0	0	0	0	2	3	0	0	0	1	0	0	0	0	0	0	0	0	0	0	0	0	0	0	0	0	0	0	0	0	0
Q07065	Q07065	3	3	3	Cytoskeleton-associated protein 4	CKAP4	sp|Q07065|CKAP4_HUMAN Cytoskeleton-associated protein 4 OS=Homo sapiens OX=9606 GN=CKAP4 PE=1 SV=2	1	3	3	3	0	0	0	0	0	0	0	0	0	0	0	2	3	0	0	0	0	0	1	0	0	0	0	0	0	0	0	0	0	0	0	0	0	0	0	0	0	0
Q07960	Q07960	2	2	2	Rho GTPase-activating protein 1	ARHGAP1	sp|Q07960|RHG01_HUMAN Rho GTPase-activating protein 1 OS=Homo sapiens OX=9606 GN=ARHGAP1 PE=1 SV=1	1	2	2	2	0	0	0	0	0	0	0	0	0	0	0	2	1	0	0	0	0	0	0	0	0	0	0	0	0	0	0	0	0	0	0	0	0	0	0	0	0	0
Q08188	Q08188	10	10	10	Protein-glutamine gamma-glutamyltransferase E;Protein-glutamine gamma-glutamyltransferase E 50 kDa catalytic chain;Protein-glutamine gamma-glutamyltransferase E 27 kDa non-catalytic chain	TGM3	sp|Q08188|TGM3_HUMAN Protein-glutamine gamma-glutamyltransferase E OS=Homo sapiens OX=9606 GN=TGM3 PE=1 SV=4	1	10	10	10	0	0	1	0	0	0	1	2	0	2	1	7	6	1	3	0	0	1	1	3	1	1	1	3	2	0	0	0	0	2	2	1	2	1	1	0	1	1
Q08211	Q08211	1	1	1	ATP-dependent RNA helicase A	DHX9	sp|Q08211|DHX9_HUMAN ATP-dependent RNA helicase A OS=Homo sapiens OX=9606 GN=DHX9 PE=1 SV=4	1	1	1	1	0	0	0	0	0	0	0	0	0	0	0	1	1	0	0	0	0	0	0	0	0	0	0	0	0	0	0	0	0	0	0	0	0	0	0	0	0	0
Q08380	Q08380	11	11	11	Galectin-3-binding protein	LGALS3BP	sp|Q08380|LG3BP_HUMAN Galectin-3-binding protein OS=Homo sapiens OX=9606 GN=LGALS3BP PE=1 SV=1	1	11	11	11	5	4	1	1	0	0	1	0	0	3	3	2	2	1	1	1	4	4	5	7	7	2	5	7	7	1	1	1	0	3	1	9	10	0	1	9	10	5
Q08431;Q08431-4;Q08431-2;Q08431-3	Q08431;Q08431-4;Q08431-2;Q08431-3	7;6;5;5	7;6;5;5	7;6;5;5	Lactadherin;Lactadherin short form;Medin	MFGE8	sp|Q08431|MFGM_HUMAN Lactadherin OS=Homo sapiens OX=9606 GN=MFGE8 PE=1 SV=3;sp|Q08431-4|MFGM_HUMAN Isoform 4 of Lactadherin OS=Homo sapiens OX=9606 GN=MFGE8;sp|Q08431-2|MFGM_HUMAN Isoform 2 of Lactadherin OS=Homo sapiens OX=9606 GN=MFGE8;sp|Q08431-3|MFGM_H	4	7	7	7	0	1	2	2	0	0	1	0	0	1	0	4	3	1	0	0	0	2	3	2	3	0	1	3	2	1	0	0	0	2	2	0	0	1	2	1	0	3
Q08554-2;Q08554	Q08554-2;Q08554	12;12	12;12	12;12	Desmocollin-1	DSC1	sp|Q08554-2|DSC1_HUMAN Isoform 1B of Desmocollin-1 OS=Homo sapiens OX=9606 GN=DSC1;sp|Q08554|DSC1_HUMAN Desmocollin-1 OS=Homo sapiens OX=9606 GN=DSC1 PE=1 SV=2	2	12	12	12	0	0	0	2	0	0	1	2	2	2	0	7	7	2	2	1	1	1	3	1	3	0	0	3	4	1	0	0	0	0	2	0	1	5	3	0	1	0
Q08722-2;Q08722-3;Q08722-4;Q08722	Q08722-2;Q08722-3;Q08722-4;Q08722	2;2;2;2	2;2;2;2	2;2;2;2	Leukocyte surface antigen CD47	CD47	sp|Q08722-2|CD47_HUMAN Isoform OA3-293 of Leukocyte surface antigen CD47 OS=Homo sapiens OX=9606 GN=CD47;sp|Q08722-3|CD47_HUMAN Isoform OA3-305 of Leukocyte surface antigen CD47 OS=Homo sapiens OX=9606 GN=CD47;sp|Q08722-4|CD47_HUMAN Isoform OA3-312 of Leuk	4	2	2	2	0	1	1	0	0	1	1	2	1	2	1	1	2	0	0	0	0	0	0	1	0	0	1	1	0	0	1	0	0	1	1	0	1	1	1	1	1	2
Q08830	Q08830	3	3	3	Fibrinogen-like protein 1	FGL1	sp|Q08830|FGL1_HUMAN Fibrinogen-like protein 1 OS=Homo sapiens OX=9606 GN=FGL1 PE=1 SV=3	1	3	3	3	0	0	0	0	0	0	0	0	0	0	0	0	0	0	0	0	0	0	0	0	0	0	0	0	0	2	0	2	2	0	0	0	0	0	0	0	0	0
Q09666;Q09666-2	Q09666	56;1	56;1	56;1	Neuroblast differentiation-associated protein AHNAK	AHNAK	sp|Q09666|AHNK_HUMAN Neuroblast differentiation-associated protein AHNAK OS=Homo sapiens OX=9606 GN=AHNAK PE=1 SV=2	2	56	56	56	0	0	0	0	0	0	0	0	0	0	0	40	43	2	1	0	1	2	5	1	1	0	0	3	2	1	1	1	1	0	0	1	1	1	2	0	0	2
Q0ZGT2-4;Q0ZGT2-3;Q0ZGT2-2;Q0ZGT2	Q0ZGT2-4;Q0ZGT2-3;Q0ZGT2-2;Q0ZGT2	2;2;2;2	2;2;2;2	2;2;2;2	Nexilin	NEXN	sp|Q0ZGT2-4|NEXN_HUMAN Isoform 4 of Nexilin OS=Homo sapiens OX=9606 GN=NEXN;sp|Q0ZGT2-3|NEXN_HUMAN Isoform 3 of Nexilin OS=Homo sapiens OX=9606 GN=NEXN;sp|Q0ZGT2-2|NEXN_HUMAN Isoform 2 of Nexilin OS=Homo sapiens OX=9606 GN=NEXN;sp|Q0ZGT2|NEXN_HUMAN Nexilin	4	2	2	2	0	0	0	0	0	0	0	0	0	0	0	0	1	0	0	0	0	0	0	1	0	0	0	1	0	0	0	0	0	0	0	0	0	0	0	0	0	0
Q10567-4;Q10567-3;Q10567-2;Q10567;P63010-3;P63010;P63010-2	Q10567-4;Q10567-3;Q10567-2;Q10567;P63010-3;P63010;P63010-2	4;4;4;4;2;2;2	4;4;4;4;2;2;2	4;4;4;4;2;2;2	AP-1 complex subunit beta-1;AP-2 complex subunit beta	AP1B1;AP2B1	sp|Q10567-4|AP1B1_HUMAN Isoform 4 of AP-1 complex subunit beta-1 OS=Homo sapiens OX=9606 GN=AP1B1;sp|Q10567-3|AP1B1_HUMAN Isoform C of AP-1 complex subunit beta-1 OS=Homo sapiens OX=9606 GN=AP1B1;sp|Q10567-2|AP1B1_HUMAN Isoform B of AP-1 complex subunit be	7	4	4	4	0	0	0	0	0	0	0	0	0	0	0	1	2	0	0	0	0	0	0	0	0	0	0	1	0	0	0	0	0	0	0	0	0	0	0	0	0	0
Q12792-4;Q12792	Q12792-4;Q12792	1;1	1;1	1;1	Twinfilin-1	TWF1	sp|Q12792-4|TWF1_HUMAN Isoform 4 of Twinfilin-1 OS=Homo sapiens OX=9606 GN=TWF1;sp|Q12792|TWF1_HUMAN Twinfilin-1 OS=Homo sapiens OX=9606 GN=TWF1 PE=1 SV=3	2	1	1	1	0	0	0	0	0	0	0	0	0	0	0	1	0	0	0	0	0	0	0	0	0	0	0	0	0	0	0	0	0	0	0	0	0	0	0	0	0	0
Q12805-2;Q12805-4;Q12805-3;Q12805;Q12805-5	Q12805-2;Q12805-4;Q12805-3;Q12805;Q12805-5	6;6;6;6;5	6;6;6;6;5	6;6;6;6;5	EGF-containing fibulin-like extracellular matrix protein 1	EFEMP1	sp|Q12805-2|FBLN3_HUMAN Isoform 2 of EGF-containing fibulin-like extracellular matrix protein 1 OS=Homo sapiens OX=9606 GN=EFEMP1;sp|Q12805-4|FBLN3_HUMAN Isoform 4 of EGF-containing fibulin-like extracellular matrix protein 1 OS=Homo sapiens OX=9606 GN=EFE	5	6	6	6	0	0	0	0	0	0	0	0	0	0	0	0	0	2	1	1	0	0	1	0	0	0	0	1	1	2	3	3	3	4	2	1	1	1	1	0	0	0
Q12846-2;Q12846	Q12846-2;Q12846	1;1	1;1	1;1	Syntaxin-4	STX4	sp|Q12846-2|STX4_HUMAN Isoform 2 of Syntaxin-4 OS=Homo sapiens OX=9606 GN=STX4;sp|Q12846|STX4_HUMAN Syntaxin-4 OS=Homo sapiens OX=9606 GN=STX4 PE=1 SV=2	2	1	1	1	0	0	0	0	0	0	0	0	0	0	0	0	1	0	0	0	0	0	0	0	0	0	0	0	0	0	0	0	0	0	0	0	0	0	0	0	0	0
Q12907	Q12907	2	2	2	Vesicular integral-membrane protein VIP36	LMAN2	sp|Q12907|LMAN2_HUMAN Vesicular integral-membrane protein VIP36 OS=Homo sapiens OX=9606 GN=LMAN2 PE=1 SV=1	1	2	2	2	0	0	0	0	0	0	0	0	0	1	0	0	0	0	0	0	1	0	1	0	0	0	0	0	0	0	0	0	0	0	0	0	0	1	1	0	0	0
Q12913;Q12913-2	Q12913;Q12913-2	15;8	15;8	15;8	Receptor-type tyrosine-protein phosphatase eta	PTPRJ	sp|Q12913|PTPRJ_HUMAN Receptor-type tyrosine-protein phosphatase eta OS=Homo sapiens OX=9606 GN=PTPRJ PE=1 SV=3;sp|Q12913-2|PTPRJ_HUMAN Isoform 2 of Receptor-type tyrosine-protein phosphatase eta OS=Homo sapiens OX=9606 GN=PTPRJ	2	15	15	15	0	2	2	1	0	0	0	0	0	1	0	9	6	2	1	1	1	3	4	3	3	0	0	8	8	0	0	0	0	0	1	0	0	3	3	3	1	2
Q12929;Q12929-2	Q12929	10;3	10;3	10;3	Epidermal growth factor receptor kinase substrate 8	EPS8	sp|Q12929|EPS8_HUMAN Epidermal growth factor receptor kinase substrate 8 OS=Homo sapiens OX=9606 GN=EPS8 PE=1 SV=1	2	10	10	10	0	0	3	3	0	0	0	0	0	0	0	0	0	1	0	0	0	6	7	1	1	0	0	0	0	0	0	0	0	0	0	0	0	0	0	0	0	0
Q13011	Q13011	3	3	3	Delta(3,5)-Delta(2,4)-dienoyl-CoA isomerase, mitochondrial	ECH1	sp|Q13011|ECH1_HUMAN Delta(3,5)-Delta(2,4)-dienoyl-CoA isomerase, mitochondrial OS=Homo sapiens OX=9606 GN=ECH1 PE=1 SV=2	1	3	3	3	0	0	0	0	0	0	0	0	0	0	0	1	2	0	0	0	0	0	0	0	0	0	0	0	0	0	0	0	0	1	0	0	0	0	0	0	0	0
Q13093	Q13093	2	2	2	Platelet-activating factor acetylhydrolase	PLA2G7	sp|Q13093|PAFA_HUMAN Platelet-activating factor acetylhydrolase OS=Homo sapiens OX=9606 GN=PLA2G7 PE=1 SV=1	1	2	2	2	0	0	0	0	0	0	0	0	0	0	0	0	0	0	0	0	0	0	0	0	0	0	0	0	0	0	0	0	0	0	0	0	0	0	0	0	0	0
Q13103	Q13103	4	4	4	Secreted phosphoprotein 24	SPP2	sp|Q13103|SPP24_HUMAN Secreted phosphoprotein 24 OS=Homo sapiens OX=9606 GN=SPP2 PE=1 SV=1	1	4	4	4	1	2	0	0	0	0	1	1	0	2	1	2	1	1	2	1	0	2	2	2	3	0	0	1	2	1	1	2	1	3	3	2	3	3	4	2	2	1
Q13201;Q13201-2	Q13201	19;7	19;7	19;7	Multimerin-1;Platelet glycoprotein Ia*;155 kDa platelet multimerin	MMRN1	sp|Q13201|MMRN1_HUMAN Multimerin-1 OS=Homo sapiens OX=9606 GN=MMRN1 PE=1 SV=3	2	19	19	19	0	3	2	3	2	1	2	2	1	2	1	9	12	2	4	2	3	7	8	6	8	3	4	8	7	3	1	1	1	4	4	5	2	9	12	6	6	4
Q13418;Q13418-2;Q13418-3	Q13418;Q13418-2;Q13418-3	10;10;7	10;10;7	10;10;7	Integrin-linked protein kinase	ILK	sp|Q13418|ILK_HUMAN Integrin-linked protein kinase OS=Homo sapiens OX=9606 GN=ILK PE=1 SV=2;sp|Q13418-2|ILK_HUMAN Isoform 2 of Integrin-linked protein kinase OS=Homo sapiens OX=9606 GN=ILK;sp|Q13418-3|ILK_HUMAN Isoform 3 of Integrin-linked protein kinase O	3	10	10	10	0	0	3	0	0	0	1	0	0	1	0	3	4	0	0	1	0	3	3	2	4	0	0	5	6	1	1	0	0	3	4	2	1	2	2	3	3	5
Q13421-4;Q13421-3;Q13421;Q13421-2	Q13421-4;Q13421-3;Q13421;Q13421-2	1;1;1;1	1;1;1;1	1;1;1;1	Mesothelin;Megakaryocyte-potentiating factor;Mesothelin, cleaved form	MSLN	sp|Q13421-4|MSLN_HUMAN Isoform 4 of Mesothelin OS=Homo sapiens OX=9606 GN=MSLN;sp|Q13421-3|MSLN_HUMAN Isoform 2 of Mesothelin OS=Homo sapiens OX=9606 GN=MSLN;sp|Q13421|MSLN_HUMAN Mesothelin OS=Homo sapiens OX=9606 GN=MSLN PE=1 SV=2;sp|Q13421-2|MSLN_HUMAN I	4	1	1	1	0	0	0	0	0	0	0	0	0	0	0	0	0	0	0	0	0	0	0	0	0	0	0	0	0	0	0	0	0	0	0	0	0	0	0	0	0	0
Q13423	Q13423	7	7	7	NAD(P) transhydrogenase, mitochondrial	NNT	sp|Q13423|NNTM_HUMAN NAD(P) transhydrogenase, mitochondrial OS=Homo sapiens OX=9606 GN=NNT PE=1 SV=3	1	7	7	7	0	0	0	0	0	0	0	0	0	0	0	0	3	0	0	0	0	1	0	0	0	0	0	2	1	0	0	0	0	2	1	0	0	1	1	0	0	0
Q13435	Q13435	1	1	1	Splicing factor 3B subunit 2	SF3B2	sp|Q13435|SF3B2_HUMAN Splicing factor 3B subunit 2 OS=Homo sapiens OX=9606 GN=SF3B2 PE=1 SV=2	1	1	1	1	0	0	0	0	0	0	0	0	0	0	0	1	0	0	0	0	0	0	0	0	0	0	0	0	0	0	0	0	0	0	0	0	0	0	0	0	0	0
Q13488-2	Q13488-2	2	2	2			sp|Q13488-2|VPP3_HUMAN Isoform Short of V-type proton ATPase 116 kDa subunit a isoform 3 OS=Homo sapiens OX=9606 GN=TCIRG1	1	2	2	2	0	0	0	0	0	1	1	0	0	1	0	1	1	1	1	1	1	1	1	1	1	0	0	1	1	1	2	1	1	1	1	1	1	0	0	1	1	0
Q13509;Q13509-2	Q13509;Q13509-2	9;8	1;1	0;0	Tubulin beta-3 chain	TUBB3	sp|Q13509|TBB3_HUMAN Tubulin beta-3 chain OS=Homo sapiens OX=9606 GN=TUBB3 PE=1 SV=2;sp|Q13509-2|TBB3_HUMAN Isoform 2 of Tubulin beta-3 chain OS=Homo sapiens OX=9606 GN=TUBB3	2	9	1	0	1	3	2	0	0	0	0	1	0	1	0	6	6	3	1	3	4	5	3	4	4	1	1	5	6	1	3	0	1	4	5	0	3	3	2	6	3	3
Q13561;Q13561-3;Q13561-2	Q13561;Q13561-3;Q13561-2	4;4;4	4;4;4	4;4;4	Dynactin subunit 2	DCTN2	sp|Q13561|DCTN2_HUMAN Dynactin subunit 2 OS=Homo sapiens OX=9606 GN=DCTN2 PE=1 SV=4;sp|Q13561-3|DCTN2_HUMAN Isoform 3 of Dynactin subunit 2 OS=Homo sapiens OX=9606 GN=DCTN2;sp|Q13561-2|DCTN2_HUMAN Isoform 2 of Dynactin subunit 2 OS=Homo sapiens OX=9606 GN=	3	4	4	4	0	0	0	0	0	0	0	0	0	0	0	1	2	0	0	0	0	0	0	0	0	0	0	1	0	0	0	0	0	0	0	0	0	0	0	0	0	0
Q13576;Q13576-3;Q13576-2	Q13576;Q13576-3;Q13576-2	7;5;5	7;5;5	7;5;5	Ras GTPase-activating-like protein IQGAP2	IQGAP2	sp|Q13576|IQGA2_HUMAN Ras GTPase-activating-like protein IQGAP2 OS=Homo sapiens OX=9606 GN=IQGAP2 PE=1 SV=4;sp|Q13576-3|IQGA2_HUMAN Isoform 3 of Ras GTPase-activating-like protein IQGAP2 OS=Homo sapiens OX=9606 GN=IQGAP2;sp|Q13576-2|IQGA2_HUMAN Isoform 2 o	3	7	7	7	0	0	0	0	0	0	0	0	0	0	1	3	4	0	0	0	0	1	1	0	0	0	0	2	1	0	0	0	0	0	0	0	0	1	2	0	0	0
Q13586-2;Q13586	Q13586-2;Q13586	3;3	3;3	3;3	Stromal interaction molecule 1	STIM1	sp|Q13586-2|STIM1_HUMAN Isoform 2 of Stromal interaction molecule 1 OS=Homo sapiens OX=9606 GN=STIM1;sp|Q13586|STIM1_HUMAN Stromal interaction molecule 1 OS=Homo sapiens OX=9606 GN=STIM1 PE=1 SV=3	2	3	3	3	0	0	0	0	0	0	0	0	0	0	0	1	2	0	0	0	0	0	0	0	0	0	0	0	0	0	0	0	0	0	0	0	0	0	0	0	0	0
Q13618-3;Q13618-2;Q13618	Q13618-3;Q13618-2;Q13618	2;2;2	2;2;2	2;2;2	Cullin-3	CUL3	sp|Q13618-3|CUL3_HUMAN Isoform 3 of Cullin-3 OS=Homo sapiens OX=9606 GN=CUL3;sp|Q13618-2|CUL3_HUMAN Isoform 2 of Cullin-3 OS=Homo sapiens OX=9606 GN=CUL3;sp|Q13618|CUL3_HUMAN Cullin-3 OS=Homo sapiens OX=9606 GN=CUL3 PE=1 SV=2	3	2	2	2	1	0	0	0	0	0	0	0	0	0	0	1	2	0	0	0	0	0	0	0	1	0	0	0	1	0	0	0	0	1	1	0	1	0	0	0	0	0
Q13637;O14966;P57729	Q13637	3;1;1	3;1;1	3;1;1	Ras-related protein Rab-32	RAB32	sp|Q13637|RAB32_HUMAN Ras-related protein Rab-32 OS=Homo sapiens OX=9606 GN=RAB32 PE=1 SV=3	3	3	3	3	0	0	0	0	0	0	0	0	0	0	0	1	3	0	0	0	0	0	1	0	0	0	0	0	1	0	0	0	0	0	0	0	0	1	1	0	0	0
Q13639-7;Q13639-3;Q13639-5;Q13639-4;Q13639-2;Q13639;Q13639-6;Q13639-9;Q13639-8	Q13639-7;Q13639-3;Q13639-5;Q13639-4;Q13639-2;Q13639;Q13639-6;Q13639-9;Q13639-8	1;1;1;1;1;1;1;1;1	1;1;1;1;1;1;1;1;1	1;1;1;1;1;1;1;1;1	5-hydroxytryptamine receptor 4	HTR4	sp|Q13639-7|5HT4R_HUMAN Isoform 5-HT4(G) of 5-hydroxytryptamine receptor 4 OS=Homo sapiens OX=9606 GN=HTR4;sp|Q13639-3|5HT4R_HUMAN Isoform 5-HT4(C) of 5-hydroxytryptamine receptor 4 OS=Homo sapiens OX=9606 GN=HTR4;sp|Q13639-5|5HT4R_HUMAN Isoform 5-HT4(E) o	9	1	1	1	0	1	1	1	0	1	0	0	0	0	0	0	1	0	1	0	1	1	1	1	1	0	1	1	1	1	1	1	1	1	1	1	1	0	1	1	1	0
Q13642-1;Q13642-5;Q13642-4;Q13642;Q13642-3	Q13642-1;Q13642-5;Q13642-4;Q13642	3;3;3;2;1	3;3;3;2;1	3;3;3;2;1	Four and a half LIM domains protein 1	FHL1	sp|Q13642-1|FHL1_HUMAN Isoform 1 of Four and a half LIM domains protein 1 OS=Homo sapiens OX=9606 GN=FHL1;sp|Q13642-5|FHL1_HUMAN Isoform 5 of Four and a half LIM domains protein 1 OS=Homo sapiens OX=9606 GN=FHL1;sp|Q13642-4|FHL1_HUMAN Isoform 4 of Four and	5	3	3	3	0	0	0	0	0	0	0	0	0	1	0	1	1	0	0	0	0	0	0	0	0	0	0	0	1	0	0	0	0	0	1	0	0	1	1	0	0	0
Q13790	Q13790	2	2	2	Apolipoprotein F	APOF	sp|Q13790|APOF_HUMAN Apolipoprotein F OS=Homo sapiens OX=9606 GN=APOF PE=1 SV=2	1	2	2	2	0	0	0	0	0	0	1	0	0	1	1	1	0	1	1	1	1	1	1	1	1	0	0	1	1	0	0	1	1	1	1	1	1	1	1	1	1	1
Q13813-3;Q13813;Q13813-2	Q13813-3;Q13813;Q13813-2	7;7;6	7;7;6	7;7;6	Spectrin alpha chain, non-erythrocytic 1	SPTAN1	sp|Q13813-3|SPTN1_HUMAN Isoform 3 of Spectrin alpha chain, non-erythrocytic 1 OS=Homo sapiens OX=9606 GN=SPTAN1;sp|Q13813|SPTN1_HUMAN Spectrin alpha chain, non-erythrocytic 1 OS=Homo sapiens OX=9606 GN=SPTAN1 PE=1 SV=3;sp|Q13813-2|SPTN1_HUMAN Isoform 2 of	3	7	7	7	0	0	0	0	0	0	0	0	0	0	0	3	4	0	0	0	0	0	0	0	0	0	0	0	0	0	0	0	0	0	0	0	0	0	0	0	0	0
Q13835-2;Q13835	Q13835-2;Q13835	11;11	11;11	11;11	Plakophilin-1	PKP1	sp|Q13835-2|PKP1_HUMAN Isoform 1 of Plakophilin-1 OS=Homo sapiens OX=9606 GN=PKP1;sp|Q13835|PKP1_HUMAN Plakophilin-1 OS=Homo sapiens OX=9606 GN=PKP1 PE=1 SV=2	2	11	11	11	0	0	0	0	0	1	0	1	0	2	0	9	8	0	0	0	0	0	1	0	1	0	0	0	0	0	0	0	0	0	0	0	0	1	1	0	0	0
Q13867	Q13867	4	4	4	Bleomycin hydrolase	BLMH	sp|Q13867|BLMH_HUMAN Bleomycin hydrolase OS=Homo sapiens OX=9606 GN=BLMH PE=1 SV=1	1	4	4	4	0	0	0	0	0	0	0	0	0	0	0	0	1	0	0	0	0	0	0	0	0	0	0	2	0	0	0	0	0	0	1	0	1	0	0	0	0	0
Q9BVA1;Q13885	Q9BVA1;Q13885	10;10	1;1	1;1	Tubulin beta-2B chain;Tubulin beta-2A chain	TUBB2B;TUBB2A	sp|Q9BVA1|TBB2B_HUMAN Tubulin beta-2B chain OS=Homo sapiens OX=9606 GN=TUBB2B PE=1 SV=1;sp|Q13885|TBB2A_HUMAN Tubulin beta-2A chain OS=Homo sapiens OX=9606 GN=TUBB2A PE=1 SV=1	2	10	1	1	1	4	2	1	0	0	1	2	0	2	1	6	6	3	2	3	4	5	4	3	4	1	2	4	5	1	2	0	1	5	4	0	3	3	3	5	4	4
Q14019	Q14019	1	1	1	Coactosin-like protein	COTL1	sp|Q14019|COTL1_HUMAN Coactosin-like protein OS=Homo sapiens OX=9606 GN=COTL1 PE=1 SV=3	1	1	1	1	0	0	0	0	0	0	0	0	0	0	0	1	1	0	0	0	0	1	1	1	0	0	0	1	1	0	0	0	0	0	0	0	0	1	1	1	0	0
Q14134-2;Q14134	Q14134-2;Q14134	8;8	8;8	8;8	Tripartite motif-containing protein 29	TRIM29	sp|Q14134-2|TRI29_HUMAN Isoform Beta of Tripartite motif-containing protein 29 OS=Homo sapiens OX=9606 GN=TRIM29;sp|Q14134|TRI29_HUMAN Tripartite motif-containing protein 29 OS=Homo sapiens OX=9606 GN=TRIM29 PE=1 SV=2	2	8	8	8	0	0	0	0	0	0	0	0	0	0	0	7	7	0	0	0	0	0	0	0	0	0	0	0	0	0	0	0	0	0	0	0	0	0	0	0	0	0
Q14141-2;Q14141-4;Q14141;Q14141-3;Q92599-3;Q9NVA2;Q92599-2;Q9NVA2-2;Q92599-4;Q92599	Q14141-2;Q14141-4;Q14141;Q14141-3	5;5;5;3;1;1;1;1;1;1	5;5;5;3;1;1;1;1;1;1	5;5;5;3;1;1;1;1;1;1	Septin-6	sep-06	sp|Q14141-2|SEPT6_HUMAN Isoform I of Septin-6 OS=Homo sapiens OX=9606 GN=SEPT6;sp|Q14141-4|SEPT6_HUMAN Isoform V of Septin-6 OS=Homo sapiens OX=9606 GN=SEPT6;sp|Q14141|SEPT6_HUMAN Septin-6 OS=Homo sapiens OX=9606 GN=SEPT6 PE=1 SV=4;sp|Q14141-3|SEPT6_HUMAN	10	5	5	5	0	0	1	0	1	0	0	0	0	0	0	5	3	0	0	0	0	0	2	0	0	0	1	1	1	0	0	0	0	0	1	0	0	0	1	1	0	0
Q14165	Q14165	4	4	4	Malectin	MLEC	sp|Q14165|MLEC_HUMAN Malectin OS=Homo sapiens OX=9606 GN=MLEC PE=1 SV=1	1	4	4	4	0	0	0	0	0	0	0	0	0	0	0	3	1	0	0	0	0	0	0	0	0	0	2	2	2	0	0	0	0	0	0	0	0	1	1	0	0	0
Q14203-5;Q14203-2;Q14203-3;Q14203-4;Q14203-6;Q14203	Q14203-5;Q14203-2;Q14203-3;Q14203-4;Q14203-6;Q14203	2;2;2;2;2;2	2;2;2;2;2;2	2;2;2;2;2;2	Dynactin subunit 1	DCTN1	sp|Q14203-5|DCTN1_HUMAN Isoform 5 of Dynactin subunit 1 OS=Homo sapiens OX=9606 GN=DCTN1;sp|Q14203-2|DCTN1_HUMAN Isoform p135 of Dynactin subunit 1 OS=Homo sapiens OX=9606 GN=DCTN1;sp|Q14203-3|DCTN1_HUMAN Isoform 3 of Dynactin subunit 1 OS=Homo sapiens OX=	6	2	2	2	0	0	0	0	0	0	0	0	0	0	0	1	2	0	0	0	0	0	0	0	0	0	0	0	0	0	0	0	0	0	0	0	0	0	0	0	0	0
Q14204	Q14204	9	9	9	Cytoplasmic dynein 1 heavy chain 1	DYNC1H1	sp|Q14204|DYHC1_HUMAN Cytoplasmic dynein 1 heavy chain 1 OS=Homo sapiens OX=9606 GN=DYNC1H1 PE=1 SV=5	1	9	9	9	0	0	0	0	0	0	0	0	0	0	0	6	7	0	0	0	0	0	0	0	0	0	0	0	0	0	0	0	0	0	0	0	0	0	0	0	0	0
Q14210	Q14210	2	2	2	Lymphocyte antigen 6D	LY6D	sp|Q14210|LY6D_HUMAN Lymphocyte antigen 6D OS=Homo sapiens OX=9606 GN=LY6D PE=1 SV=1	1	2	2	2	0	0	0	0	0	0	0	0	0	0	0	0	0	0	0	0	0	0	0	0	0	0	0	0	0	0	0	0	0	0	0	0	0	0	0	0	0	0
Q14247-3;Q14247;Q14247-2	Q14247-3;Q14247;Q14247-2	2;2;2	2;2;2	2;2;2	Src substrate cortactin	CTTN	sp|Q14247-3|SRC8_HUMAN Isoform 3 of Src substrate cortactin OS=Homo sapiens OX=9606 GN=CTTN;sp|Q14247|SRC8_HUMAN Src substrate cortactin OS=Homo sapiens OX=9606 GN=CTTN PE=1 SV=2;sp|Q14247-2|SRC8_HUMAN Isoform 2 of Src substrate cortactin OS=Homo sapiens O	3	2	2	2	0	0	0	0	0	0	0	0	0	0	0	2	1	0	0	0	0	0	0	0	0	0	0	0	0	0	0	0	0	0	0	0	0	0	0	0	0	0
Q14254	Q14254	8	8	8	Flotillin-2	FLOT2	sp|Q14254|FLOT2_HUMAN Flotillin-2 OS=Homo sapiens OX=9606 GN=FLOT2 PE=1 SV=2	1	8	8	8	0	0	0	0	0	0	0	0	0	0	0	2	3	0	0	0	0	6	5	3	3	0	1	5	5	0	0	0	0	0	0	0	0	1	1	0	0	0
Q14344-2;Q14344	Q14344-2;Q14344	4;4	4;4	4;4	Guanine nucleotide-binding protein subunit alpha-13	GNA13	sp|Q14344-2|GNA13_HUMAN Isoform 2 of Guanine nucleotide-binding protein subunit alpha-13 OS=Homo sapiens OX=9606 GN=GNA13;sp|Q14344|GNA13_HUMAN Guanine nucleotide-binding protein subunit alpha-13 OS=Homo sapiens OX=9606 GN=GNA13 PE=1 SV=2	2	4	4	4	0	0	0	0	0	0	0	0	0	0	0	1	2	0	0	0	0	1	1	1	2	0	0	2	1	0	0	0	0	0	0	0	0	1	1	0	0	1
Q14520-2;Q14520	Q14520-2;Q14520	7;7	7;7	7;7	Hyaluronan-binding protein 2;Hyaluronan-binding protein 2 50 kDa heavy chain;Hyaluronan-binding protein 2 50 kDa heavy chain alternate form;Hyaluronan-binding protein 2 27 kDa light chain;Hyaluronan-binding protein 2 27 kDa light chain alternate form	HABP2	sp|Q14520-2|HABP2_HUMAN Isoform 2 of Hyaluronan-binding protein 2 OS=Homo sapiens OX=9606 GN=HABP2;sp|Q14520|HABP2_HUMAN Hyaluronan-binding protein 2 OS=Homo sapiens OX=9606 GN=HABP2 PE=1 SV=1	2	7	7	7	1	0	1	0	1	1	2	2	0	3	0	3	2	1	2	3	1	5	4	3	2	1	1	4	4	0	0	0	1	3	1	1	2	6	7	1	2	4
Q14574-2;Q14574	Q14574-2;Q14574	8;8	8;8	7;7	Desmocollin-3	DSC3	sp|Q14574-2|DSC3_HUMAN Isoform 3B of Desmocollin-3 OS=Homo sapiens OX=9606 GN=DSC3;sp|Q14574|DSC3_HUMAN Desmocollin-3 OS=Homo sapiens OX=9606 GN=DSC3 PE=1 SV=3	2	8	8	7	0	0	0	0	0	0	0	0	0	0	0	5	3	0	0	0	0	0	0	1	0	0	0	0	0	0	0	0	0	0	1	0	0	0	0	0	0	0
Q14624;Q14624-3;Q14624-2;Q14624-4	Q14624;Q14624-3;Q14624-2;Q14624-4	22;21;21;18	22;21;21;18	22;21;21;18	Inter-alpha-trypsin inhibitor heavy chain H4;70 kDa inter-alpha-trypsin inhibitor heavy chain H4;35 kDa inter-alpha-trypsin inhibitor heavy chain H4	ITIH4	sp|Q14624|ITIH4_HUMAN Inter-alpha-trypsin inhibitor heavy chain H4 OS=Homo sapiens OX=9606 GN=ITIH4 PE=1 SV=4;sp|Q14624-3|ITIH4_HUMAN Isoform 3 of Inter-alpha-trypsin inhibitor heavy chain H4 OS=Homo sapiens OX=9606 GN=ITIH4;sp|Q14624-2|ITIH4_HUMAN Isoform	4	22	22	22	2	5	9	7	11	8	5	6	7	8	6	12	15	10	13	13	14	15	16	13	14	4	6	14	14	10	12	13	11	12	12	12	11	12	10	7	9	15
Q14644-2;Q14644	Q14644-2;Q14644	14;14	14;14	14;14	Ras GTPase-activating protein 3	RASA3	sp|Q14644-2|RASA3_HUMAN Isoform 2 of Ras GTPase-activating protein 3 OS=Homo sapiens OX=9606 GN=RASA3;sp|Q14644|RASA3_HUMAN Ras GTPase-activating protein 3 OS=Homo sapiens OX=9606 GN=RASA3 PE=1 SV=3	2	14	14	14	0	0	0	0	0	0	0	0	0	0	0	8	8	0	0	0	0	1	0	0	0	0	0	2	1	0	0	0	0	0	0	0	0	1	1	0	0	0
Q14677-2	Q14677-2	1	1	1			sp|Q14677-2|EPN4_HUMAN Isoform 2 of Clathrin interactor 1 OS=Homo sapiens OX=9606 GN=CLINT1	1	1	1	1	0	0	0	0	0	0	0	0	0	0	0	0	0	1	1	0	0	1	0	0	1	0	0	1	0	0	0	0	0	0	0	0	0	0	0	0	0	0
Q14697;Q14697-2	Q14697;Q14697-2	6;6	6;6	6;6	Neutral alpha-glucosidase AB	GANAB	sp|Q14697|GANAB_HUMAN Neutral alpha-glucosidase AB OS=Homo sapiens OX=9606 GN=GANAB PE=1 SV=3;sp|Q14697-2|GANAB_HUMAN Isoform 2 of Neutral alpha-glucosidase AB OS=Homo sapiens OX=9606 GN=GANAB	2	6	6	6	0	0	0	0	0	0	0	0	0	0	0	5	4	0	0	1	0	0	1	0	0	0	0	1	1	0	0	0	0	0	1	0	0	2	1	0	1	0
Q14699	Q14699	3	3	3	Raftlin	RFTN1	sp|Q14699|RFTN1_HUMAN Raftlin OS=Homo sapiens OX=9606 GN=RFTN1 PE=1 SV=4	1	3	3	3	0	0	0	0	0	0	0	0	0	0	0	1	1	0	0	0	0	0	0	1	0	0	0	0	0	0	0	0	0	0	0	0	0	0	1	0	0	0
Q14764	Q14764	5	5	5	Major vault protein	MVP	sp|Q14764|MVP_HUMAN Major vault protein OS=Homo sapiens OX=9606 GN=MVP PE=1 SV=4	1	5	5	5	0	0	1	0	0	0	0	0	0	0	1	2	1	0	0	0	0	0	0	1	0	0	1	0	1	0	0	0	0	0	1	0	0	0	0	0	0	0
Q14766;Q14766-4;Q14766-3;Q14766-2;Q14766-5	Q14766;Q14766-4;Q14766-3;Q14766-2;Q14766-5	27;26;25;25;24	27;26;25;25;24	27;26;25;25;24	Latent-transforming growth factor beta-binding protein 1	LTBP1	sp|Q14766|LTBP1_HUMAN Latent-transforming growth factor beta-binding protein 1 OS=Homo sapiens OX=9606 GN=LTBP1 PE=1 SV=4;sp|Q14766-4|LTBP1_HUMAN Isoform 4 of Latent-transforming growth factor beta-binding protein 1 OS=Homo sapiens OX=9606 GN=LTBP1;sp|Q147	5	27	27	27	3	1	1	2	3	0	4	7	4	5	2	13	14	1	1	0	2	7	9	3	6	0	3	11	14	3	3	1	0	4	10	2	6	13	13	0	2	1
Q14997-2;Q14997	Q14997-2;Q14997	1;1	1;1	1;1	Proteasome activator complex subunit 4	PSME4	sp|Q14997-2|PSME4_HUMAN Isoform 2 of Proteasome activator complex subunit 4 OS=Homo sapiens OX=9606 GN=PSME4;sp|Q14997|PSME4_HUMAN Proteasome activator complex subunit 4 OS=Homo sapiens OX=9606 GN=PSME4 PE=1 SV=2	2	1	1	1	0	0	0	0	0	0	0	0	0	0	0	0	0	0	0	0	0	0	0	0	0	0	0	0	0	0	0	0	0	0	0	0	0	0	0	0	0	0
Q15005	Q15005	1	1	1	Signal peptidase complex subunit 2	SPCS2	sp|Q15005|SPCS2_HUMAN Signal peptidase complex subunit 2 OS=Homo sapiens OX=9606 GN=SPCS2 PE=1 SV=3	1	1	1	1	0	0	0	0	0	0	0	0	0	0	0	1	1	0	0	0	0	0	0	0	0	0	0	0	0	0	0	0	0	0	0	0	0	0	0	0	0	0
Q15019;Q15019-3;Q15019-2	Q15019;Q15019-3;Q15019-2	6;6;6	6;6;6	6;6;6	Septin-2	sep-02	sp|Q15019|SEPT2_HUMAN Septin-2 OS=Homo sapiens OX=9606 GN=SEPT2 PE=1 SV=1;sp|Q15019-3|SEPT2_HUMAN Isoform 3 of Septin-2 OS=Homo sapiens OX=9606 GN=SEPT2;sp|Q15019-2|SEPT2_HUMAN Isoform 2 of Septin-2 OS=Homo sapiens OX=9606 GN=SEPT2	3	6	6	6	0	0	0	0	0	0	0	0	0	0	0	3	3	0	0	0	0	0	1	0	0	0	0	2	0	0	0	0	0	0	0	0	0	1	1	0	0	0
Q15046;Q15046-2	Q15046;Q15046-2	1;1	1;1	1;1	Lysine--tRNA ligase	KARS	sp|Q15046|SYK_HUMAN Lysine--tRNA ligase OS=Homo sapiens OX=9606 GN=KARS PE=1 SV=3;sp|Q15046-2|SYK_HUMAN Isoform Mitochondrial of Lysine--tRNA ligase OS=Homo sapiens OX=9606 GN=KARS	2	1	1	1	0	0	0	0	0	0	0	0	0	0	0	1	0	0	0	0	0	0	0	0	0	0	0	0	0	0	0	0	0	0	0	0	0	0	0	0	0	0
Q15075	Q15075	1	1	1	Early endosome antigen 1	EEA1	sp|Q15075|EEA1_HUMAN Early endosome antigen 1 OS=Homo sapiens OX=9606 GN=EEA1 PE=1 SV=2	1	1	1	1	0	0	0	0	0	0	0	0	0	0	0	1	0	0	0	0	0	0	0	0	0	0	0	0	0	0	0	0	0	0	0	0	0	0	0	0	0	0
Q15084-3;Q15084;Q15084-4;Q15084-5;Q15084-2	Q15084-3;Q15084;Q15084-4;Q15084-5;Q15084-2	5;5;5;5;5	5;5;5;5;5	5;5;5;5;5	Protein disulfide-isomerase A6	PDIA6	sp|Q15084-3|PDIA6_HUMAN Isoform 3 of Protein disulfide-isomerase A6 OS=Homo sapiens OX=9606 GN=PDIA6;sp|Q15084|PDIA6_HUMAN Protein disulfide-isomerase A6 OS=Homo sapiens OX=9606 GN=PDIA6 PE=1 SV=1;sp|Q15084-4|PDIA6_HUMAN Isoform 4 of Protein disulfide-isom	5	5	5	5	0	0	0	0	0	0	0	0	0	0	0	3	3	0	0	2	0	3	3	1	1	0	0	2	3	0	0	0	1	2	2	0	0	3	3	1	0	1
Q15149-7;Q15149-8;Q15149-9;Q15149-5;Q15149-4;Q15149-6;Q15149-3;Q15149-2;Q15149	Q15149-7;Q15149-8;Q15149-9;Q15149-5;Q15149-4;Q15149-6;Q15149-3;Q15149-2;Q15149	29;29;29;29;29;29;29;29;29	29;29;29;29;29;29;29;29;29	26;26;26;26;26;26;26;26;26	Plectin	PLEC	sp|Q15149-7|PLEC_HUMAN Isoform 7 of Plectin OS=Homo sapiens OX=9606 GN=PLEC;sp|Q15149-8|PLEC_HUMAN Isoform 8 of Plectin OS=Homo sapiens OX=9606 GN=PLEC;sp|Q15149-9|PLEC_HUMAN Isoform 9 of Plectin OS=Homo sapiens OX=9606 GN=PLEC;sp|Q15149-5|PLEC_HUMAN Isofo	9	29	29	26	0	0	0	0	0	0	0	0	0	0	0	18	18	0	0	0	0	0	0	0	0	0	0	0	1	0	0	0	0	0	0	0	0	0	0	0	0	0
Q15165-3;Q15165-1;Q15165	Q15165-3;Q15165-1;Q15165	1;1;1	1;1;1	1;1;1	Serum paraoxonase/arylesterase 2	PON2	sp|Q15165-3|PON2_HUMAN Isoform 3 of Serum paraoxonase/arylesterase 2 OS=Homo sapiens OX=9606 GN=PON2;sp|Q15165-1|PON2_HUMAN Isoform 1 of Serum paraoxonase/arylesterase 2 OS=Homo sapiens OX=9606 GN=PON2;sp|Q15165|PON2_HUMAN Serum paraoxonase/arylesterase 2	3	1	1	1	0	0	0	0	0	0	0	0	0	0	0	1	1	0	0	0	0	0	0	0	0	0	0	0	0	0	0	0	0	0	0	0	0	0	0	0	0	0
Q15181	Q15181	4	4	4	Inorganic pyrophosphatase	PPA1	sp|Q15181|IPYR_HUMAN Inorganic pyrophosphatase OS=Homo sapiens OX=9606 GN=PPA1 PE=1 SV=2	1	4	4	4	0	0	0	0	0	0	0	0	0	0	0	2	2	0	0	0	0	0	0	0	0	0	0	0	0	0	0	0	0	0	0	0	0	0	0	0	0	0
Q15283-2;Q15283	Q15283-2;Q15283	1;1	1;1	1;1	Ras GTPase-activating protein 2	RASA2	sp|Q15283-2|RASA2_HUMAN Isoform 2 of Ras GTPase-activating protein 2 OS=Homo sapiens OX=9606 GN=RASA2;sp|Q15283|RASA2_HUMAN Ras GTPase-activating protein 2 OS=Homo sapiens OX=9606 GN=RASA2 PE=1 SV=3	2	1	1	1	0	0	0	0	0	0	0	0	0	0	0	0	0	0	0	0	0	0	0	0	0	0	0	0	0	0	0	0	0	0	0	0	0	0	0	0	0	0
Q15365;P57721-2;P57721-3;P57721-5;P57721-4;P57721	Q15365	5;1;1;1;1;1	5;1;1;1;1;1	4;0;0;0;0;0	Poly(rC)-binding protein 1	PCBP1	sp|Q15365|PCBP1_HUMAN Poly(rC)-binding protein 1 OS=Homo sapiens OX=9606 GN=PCBP1 PE=1 SV=2	6	5	5	4	0	0	1	0	0	0	0	0	0	0	0	2	2	0	0	0	0	2	0	0	0	0	0	0	0	0	0	0	0	0	0	0	0	1	0	0	0	0
Q15366-7;Q15366-8;Q15366-4;Q15366-5;Q15366-6;Q15366-3;Q15366;Q15366-2	Q15366-7;Q15366-8;Q15366-4;Q15366-5;Q15366-6;Q15366-3;Q15366;Q15366-2	2;2;2;2;2;2;2;2	1;1;1;1;1;1;1;1	1;1;1;1;1;1;1;1	Poly(rC)-binding protein 2	PCBP2	sp|Q15366-7|PCBP2_HUMAN Isoform 7 of Poly(rC)-binding protein 2 OS=Homo sapiens OX=9606 GN=PCBP2;sp|Q15366-8|PCBP2_HUMAN Isoform 8 of Poly(rC)-binding protein 2 OS=Homo sapiens OX=9606 GN=PCBP2;sp|Q15366-4|PCBP2_HUMAN Isoform 4 of Poly(rC)-binding protein	8	2	1	1	0	0	0	0	0	0	0	0	0	0	0	2	2	0	0	0	0	1	0	0	0	0	0	0	0	0	0	0	0	0	0	0	0	1	0	0	0	0
Q15404-2;Q15404	Q15404-2;Q15404	3;3	3;3	3;3	Ras suppressor protein 1	RSU1	sp|Q15404-2|RSU1_HUMAN Isoform 2 of Ras suppressor protein 1 OS=Homo sapiens OX=9606 GN=RSU1;sp|Q15404|RSU1_HUMAN Ras suppressor protein 1 OS=Homo sapiens OX=9606 GN=RSU1 PE=1 SV=3	2	3	3	3	0	1	0	1	0	0	1	2	1	2	1	2	2	1	1	0	0	2	3	1	3	0	0	1	3	1	0	0	0	1	2	1	1	1	2	2	2	2
Q15431	Q15431	1	1	1	Synaptonemal complex protein 1	SYCP1	sp|Q15431|SYCP1_HUMAN Synaptonemal complex protein 1 OS=Homo sapiens OX=9606 GN=SYCP1 PE=1 SV=2	1	1	1	1	1	0	1	1	1	1	0	1	1	1	1	1	1	1	1	0	0	1	1	1	1	1	1	1	1	0	0	0	0	1	1	0	1	0	0	1	1	1
Q15485-2;Q15485	Q15485-2;Q15485	3;3	3;3	3;3	Ficolin-2	FCN2	sp|Q15485-2|FCN2_HUMAN Isoform 2 of Ficolin-2 OS=Homo sapiens OX=9606 GN=FCN2;sp|Q15485|FCN2_HUMAN Ficolin-2 OS=Homo sapiens OX=9606 GN=FCN2 PE=1 SV=2	2	3	3	3	0	0	0	0	0	0	0	0	0	0	0	0	0	0	0	0	1	2	1	3	2	0	0	1	1	1	2	1	1	1	1	2	1	0	0	1	1	1
Q15517	Q15517	3	3	3	Corneodesmosin	CDSN	sp|Q15517|CDSN_HUMAN Corneodesmosin OS=Homo sapiens OX=9606 GN=CDSN PE=1 SV=3	1	3	3	3	0	0	0	0	0	0	1	1	0	0	0	2	3	0	0	0	0	1	0	1	1	0	0	1	0	0	0	0	0	1	1	1	2	1	1	1	0	1
Q15582	Q15582	6	6	6	Transforming growth factor-beta-induced protein ig-h3	TGFBI	sp|Q15582|BGH3_HUMAN Transforming growth factor-beta-induced protein ig-h3 OS=Homo sapiens OX=9606 GN=TGFBI PE=1 SV=1	1	6	6	6	0	0	0	0	0	0	0	0	0	0	0	0	0	2	1	0	0	1	0	2	1	0	0	1	0	0	0	0	0	1	0	0	0	2	2	0	0	4
Q15599-2;Q15599	Q15599-2;Q15599	1;1	1;1	1;1	Na(+)/H(+) exchange regulatory cofactor NHE-RF2	SLC9A3R2	sp|Q15599-2|NHRF2_HUMAN Isoform 2 of Na(+)/H(+) exchange regulatory cofactor NHE-RF2 OS=Homo sapiens OX=9606 GN=SLC9A3R2;sp|Q15599|NHRF2_HUMAN Na(+)/H(+) exchange regulatory cofactor NHE-RF2 OS=Homo sapiens OX=9606 GN=SLC9A3R2 PE=1 SV=2	2	1	1	1	0	0	0	0	0	0	0	0	0	0	0	1	0	0	0	0	0	0	0	0	0	0	0	0	0	0	0	0	0	0	0	0	0	0	0	0	0	0
Q15722	Q15722	2	2	2	Leukotriene B4 receptor 1	LTB4R	sp|Q15722|LT4R1_HUMAN Leukotriene B4 receptor 1 OS=Homo sapiens OX=9606 GN=LTB4R PE=1 SV=2	1	2	2	2	0	0	0	0	0	0	0	0	0	0	0	1	0	0	0	0	0	1	1	0	0	0	0	1	1	0	0	0	0	0	0	0	0	0	0	0	0	0
Q15746-9;Q15746-11;Q15746-7;Q15746-4;Q15746-2;Q15746-3;Q15746-6;Q15746;Q15746-5	Q15746-9;Q15746-11;Q15746-7;Q15746-4;Q15746-2;Q15746-3;Q15746-6;Q15746;Q15746-5	2;2;2;2;2;2;2;2;1	2;2;2;2;2;2;2;2;1	2;2;2;2;2;2;2;2;1	Myosin light chain kinase, smooth muscle;Myosin light chain kinase, smooth muscle, deglutamylated form	MYLK	sp|Q15746-9|MYLK_HUMAN Isoform 7 of Myosin light chain kinase, smooth muscle OS=Homo sapiens OX=9606 GN=MYLK;sp|Q15746-11|MYLK_HUMAN Isoform 9 of Myosin light chain kinase, smooth muscle OS=Homo sapiens OX=9606 GN=MYLK;sp|Q15746-7|MYLK_HUMAN Isoform 5 of M	9	2	2	2	0	0	0	0	0	0	0	0	0	0	0	1	1	0	0	0	0	0	0	0	0	0	0	1	0	0	0	0	0	0	0	0	0	0	0	0	0	0
Q15762	Q15762	4	4	4	CD226 antigen	CD226	sp|Q15762|CD226_HUMAN CD226 antigen OS=Homo sapiens OX=9606 GN=CD226 PE=1 SV=2	1	4	4	4	0	0	0	0	0	0	1	1	1	1	0	2	2	0	1	0	2	2	3	1	0	0	0	3	3	0	0	0	0	0	0	0	0	1	0	0	1	0
Q15833-2;Q15833;Q15833-3	Q15833-2;Q15833;Q15833-3	7;7;7	7;7;7	7;7;7	Syntaxin-binding protein 2	STXBP2	sp|Q15833-2|STXB2_HUMAN Isoform 2 of Syntaxin-binding protein 2 OS=Homo sapiens OX=9606 GN=STXBP2;sp|Q15833|STXB2_HUMAN Syntaxin-binding protein 2 OS=Homo sapiens OX=9606 GN=STXBP2 PE=1 SV=2;sp|Q15833-3|STXB2_HUMAN Isoform 3 of Syntaxin-binding protein 2 O	3	7	7	7	0	0	0	1	0	0	0	0	0	0	0	5	5	1	0	1	0	4	4	3	1	0	0	2	2	0	0	0	0	1	1	0	0	3	2	2	1	1
Q15836;P63027	Q15836;P63027	2;1	2;1	2;1	Vesicle-associated membrane protein 3;Vesicle-associated membrane protein 2	VAMP3;VAMP2	sp|Q15836|VAMP3_HUMAN Vesicle-associated membrane protein 3 OS=Homo sapiens OX=9606 GN=VAMP3 PE=1 SV=3;sp|P63027|VAMP2_HUMAN Vesicle-associated membrane protein 2 OS=Homo sapiens OX=9606 GN=VAMP2 PE=1 SV=3	2	2	2	2	0	0	0	1	0	0	0	0	0	1	0	2	2	0	0	0	0	1	0	0	0	0	0	1	0	0	0	0	0	0	0	0	0	0	1	0	0	0
Q15848	Q15848	1	1	1	Adiponectin	ADIPOQ	sp|Q15848|ADIPO_HUMAN Adiponectin OS=Homo sapiens OX=9606 GN=ADIPOQ PE=1 SV=1	1	1	1	1	0	0	0	0	0	0	0	0	0	0	0	0	0	0	0	0	0	0	0	0	0	0	0	0	1	0	1	0	0	0	1	0	0	0	0	1	1	0
Q15942-2;Q15942	Q15942-2;Q15942	1;1	1;1	1;1	Zyxin	ZYX	sp|Q15942-2|ZYX_HUMAN Isoform 2 of Zyxin OS=Homo sapiens OX=9606 GN=ZYX;sp|Q15942|ZYX_HUMAN Zyxin OS=Homo sapiens OX=9606 GN=ZYX PE=1 SV=1	2	1	1	1	0	0	0	0	0	0	0	0	0	0	0	1	1	0	0	0	0	0	0	0	0	0	0	1	1	0	0	0	0	0	1	0	0	0	0	0	0	0
Q16181;Q16181-2;Q6ZU15	Q16181;Q16181-2	5;5;1	5;5;1	5;5;1	Septin-7	sep-07	sp|Q16181|SEPT7_HUMAN Septin-7 OS=Homo sapiens OX=9606 GN=SEPT7 PE=1 SV=2;sp|Q16181-2|SEPT7_HUMAN Isoform 2 of Septin-7 OS=Homo sapiens OX=9606 GN=SEPT7	3	5	5	5	0	0	0	0	0	0	0	0	0	0	0	2	1	0	0	0	0	1	2	0	0	0	0	0	2	0	0	0	0	0	0	0	0	2	1	1	0	0
Q16543	Q16543	2	2	2	Hsp90 co-chaperone Cdc37;Hsp90 co-chaperone Cdc37, N-terminally processed	CDC37	sp|Q16543|CDC37_HUMAN Hsp90 co-chaperone Cdc37 OS=Homo sapiens OX=9606 GN=CDC37 PE=1 SV=1	1	2	2	2	0	0	0	0	0	0	0	0	0	0	0	1	1	0	0	0	0	0	0	0	0	0	0	0	0	0	0	0	0	0	0	0	0	0	0	0	0	0
Q16555-2;Q16555	Q16555-2;Q16555	3;3	3;3	3;3	Dihydropyrimidinase-related protein 2	DPYSL2	sp|Q16555-2|DPYL2_HUMAN Isoform 2 of Dihydropyrimidinase-related protein 2 OS=Homo sapiens OX=9606 GN=DPYSL2;sp|Q16555|DPYL2_HUMAN Dihydropyrimidinase-related protein 2 OS=Homo sapiens OX=9606 GN=DPYSL2 PE=1 SV=1	2	3	3	3	0	0	0	0	0	0	0	0	0	0	0	0	0	0	1	0	0	1	0	0	0	0	0	0	0	0	0	0	0	0	0	0	0	0	0	0	0	0
Q16610;Q16610-4;Q16610-2;Q16610-3	Q16610;Q16610-4;Q16610-2	14;13;8;5	14;13;8;5	14;13;8;5	Extracellular matrix protein 1	ECM1	sp|Q16610|ECM1_HUMAN Extracellular matrix protein 1 OS=Homo sapiens OX=9606 GN=ECM1 PE=1 SV=2;sp|Q16610-4|ECM1_HUMAN Isoform 4 of Extracellular matrix protein 1 OS=Homo sapiens OX=9606 GN=ECM1;sp|Q16610-2|ECM1_HUMAN Isoform 2 of Extracellular matrix protei	4	14	14	14	0	0	4	0	1	0	0	0	0	0	0	0	2	7	9	3	5	0	1	3	3	2	1	2	3	2	3	3	5	3	3	3	2	3	1	4	4	2
Q16643;Q16643-2;Q16643-3	Q16643;Q16643-2;Q16643-3	1;1;1	1;1;1	1;1;1	Drebrin	DBN1	sp|Q16643|DREB_HUMAN Drebrin OS=Homo sapiens OX=9606 GN=DBN1 PE=1 SV=4;sp|Q16643-2|DREB_HUMAN Isoform 2 of Drebrin OS=Homo sapiens OX=9606 GN=DBN1;sp|Q16643-3|DREB_HUMAN Isoform 3 of Drebrin OS=Homo sapiens OX=9606 GN=DBN1	3	1	1	1	0	0	0	0	0	0	0	0	0	0	0	1	0	0	0	0	0	0	0	0	0	0	0	0	1	0	0	0	0	0	0	0	0	0	1	0	0	0
Q16658	Q16658	1	1	1	Fascin	FSCN1	sp|Q16658|FSCN1_HUMAN Fascin OS=Homo sapiens OX=9606 GN=FSCN1 PE=1 SV=3	1	1	1	1	0	0	0	0	0	0	0	0	0	0	0	1	0	0	0	0	0	0	0	0	0	0	0	0	0	0	0	0	0	0	0	0	0	0	0	0	0	0
Q16762	Q16762	3	3	3	Thiosulfate sulfurtransferase	TST	sp|Q16762|THTR_HUMAN Thiosulfate sulfurtransferase OS=Homo sapiens OX=9606 GN=TST PE=1 SV=4	1	3	3	3	0	1	0	0	0	0	0	0	0	0	0	2	1	0	0	0	0	0	0	0	0	1	0	0	0	0	0	0	0	1	0	0	0	0	0	0	0	0
Q16777;Q6FI13	Q16777;Q6FI13	3;3	1;1	1;1	Histone H2A type 2-C;Histone H2A type 2-A	HIST2H2AC;HIST2H2AA3	sp|Q16777|H2A2C_HUMAN Histone H2A type 2-C OS=Homo sapiens OX=9606 GN=HIST2H2AC PE=1 SV=4;sp|Q6FI13|H2A2A_HUMAN Histone H2A type 2-A OS=Homo sapiens OX=9606 GN=HIST2H2AA3 PE=1 SV=3	2	3	1	1	0	1	1	1	1	0	1	1	0	1	0	0	1	0	0	0	1	0	1	1	1	1	1	1	1	0	0	0	0	1	1	1	1	1	1	0	0	1
Q16836-2;Q16836;Q16836-3	Q16836-2;Q16836;Q16836-3	2;1;1	2;1;1	2;1;1	Hydroxyacyl-coenzyme A dehydrogenase, mitochondrial	HADH	sp|Q16836-2|HCDH_HUMAN Isoform 2 of Hydroxyacyl-coenzyme A dehydrogenase, mitochondrial OS=Homo sapiens OX=9606 GN=HADH;sp|Q16836|HCDH_HUMAN Hydroxyacyl-coenzyme A dehydrogenase, mitochondrial OS=Homo sapiens OX=9606 GN=HADH PE=1 SV=3;sp|Q16836-3|HCDH_HUMA	3	2	2	2	0	0	0	0	0	0	0	0	0	0	0	0	0	0	0	0	0	0	0	0	1	0	0	0	1	0	1	0	1	0	2	0	0	0	0	1	1	1
Q16851-2;Q16851	Q16851-2;Q16851	2;2	2;2	2;2	UTP--glucose-1-phosphate uridylyltransferase	UGP2	sp|Q16851-2|UGPA_HUMAN Isoform 2 of UTP--glucose-1-phosphate uridylyltransferase OS=Homo sapiens OX=9606 GN=UGP2;sp|Q16851|UGPA_HUMAN UTP--glucose-1-phosphate uridylyltransferase OS=Homo sapiens OX=9606 GN=UGP2 PE=1 SV=5	2	2	2	2	0	0	0	0	0	0	0	0	0	0	0	1	2	0	0	0	0	0	0	0	0	0	0	0	0	0	0	0	0	0	0	0	0	0	0	0	0	0
Q16891-3;Q16891-2;Q16891-4;Q16891	Q16891-3;Q16891-2;Q16891-4;Q16891	3;3;3;3	3;3;3;3	3;3;3;3	MICOS complex subunit MIC60	IMMT	sp|Q16891-3|MIC60_HUMAN Isoform 3 of MICOS complex subunit MIC60 OS=Homo sapiens OX=9606 GN=IMMT;sp|Q16891-2|MIC60_HUMAN Isoform 2 of MICOS complex subunit MIC60 OS=Homo sapiens OX=9606 GN=IMMT;sp|Q16891-4|MIC60_HUMAN Isoform 4 of MICOS complex subunit MIC	4	3	3	3	0	0	0	0	0	0	0	0	0	0	0	2	1	0	0	0	0	0	1	0	0	0	0	2	1	0	0	0	0	1	1	0	0	0	0	0	0	0
Q1X881	Q1X881	1	1	1			sp|Q1X881|POLG_YEFVN Genome polyprotein OS=Yellow fever virus (isolate Angola/14FA/1971) OX=407140 PE=1 SV=1	1	1	1	1	0	0	0	0	0	0	0	0	0	0	0	0	0	0	0	0	1	0	1	0	1	0	0	0	0	0	0	0	0	0	0	0	0	0	0	0	0	0
Q27J81;Q27J81-2;Q27J81-3	Q27J81;Q27J81-2	3;3;1	3;3;1	3;3;1	Inverted formin-2	INF2	sp|Q27J81|INF2_HUMAN Inverted formin-2 OS=Homo sapiens OX=9606 GN=INF2 PE=1 SV=2;sp|Q27J81-2|INF2_HUMAN Isoform 2 of Inverted formin-2 OS=Homo sapiens OX=9606 GN=INF2	3	3	3	3	0	0	0	0	0	0	0	0	0	0	0	1	0	0	0	0	0	0	0	0	0	0	0	0	1	0	0	0	0	0	0	0	0	0	0	0	0	1
Q2HRB4	Q2HRB4	1	1	1			sp|Q2HRB4|UL79_HHV8P Protein UL79 homolog OS=Human herpesvirus 8 type P (isolate GK18) OX=868565 GN=ORF18 PE=3 SV=1	1	1	1	1	0	0	0	0	0	0	0	0	0	0	0	0	0	0	0	0	0	0	0	0	0	0	0	0	0	0	0	0	0	1	0	0	0	0	0	0	0	0
Q3MJ16-2;Q3MJ16	Q3MJ16-2;Q3MJ16	2;2	2;2	2;2	Cytosolic phospholipase A2 epsilon	PLA2G4E	sp|Q3MJ16-2|PA24E_HUMAN Isoform 2 of Cytosolic phospholipase A2 epsilon OS=Homo sapiens OX=9606 GN=PLA2G4E;sp|Q3MJ16|PA24E_HUMAN Cytosolic phospholipase A2 epsilon OS=Homo sapiens OX=9606 GN=PLA2G4E PE=2 SV=4	2	2	2	2	0	0	0	0	0	0	0	0	0	0	0	1	2	0	0	0	0	0	0	0	0	0	0	0	0	0	0	0	0	0	0	0	0	0	0	0	0	0
Q3ZCW2	Q3ZCW2	1	1	1	Galectin-related protein	LGALSL	sp|Q3ZCW2|LEGL_HUMAN Galectin-related protein OS=Homo sapiens OX=9606 GN=LGALSL PE=1 SV=2	1	1	1	1	0	0	0	0	0	0	0	0	0	0	0	1	1	0	0	0	0	0	0	0	0	0	0	0	0	0	0	0	0	0	0	0	0	0	0	0	0	0
Q4G0P3;Q4G0P3-6;Q4G0P3-10;Q4G0P3-8;Q4G0P3-5;Q4G0P3-2	Q4G0P3	3;1;1;1;1;1	3;1;1;1;1;1	3;1;1;1;1;1	Hydrocephalus-inducing protein homolog	HYDIN	sp|Q4G0P3|HYDIN_HUMAN Hydrocephalus-inducing protein homolog OS=Homo sapiens OX=9606 GN=HYDIN PE=1 SV=3	6	3	3	3	1	1	0	0	0	0	1	1	0	1	0	0	0	0	0	0	0	0	0	0	0	0	2	0	0	0	0	0	0	0	0	0	0	0	0	0	0	0
Q4LDE5;Q4LDE5-4;Q4LDE5-3;Q4LDE5-2	Q4LDE5	46;22;19;16	46;22;19;16	46;22;19;16	Sushi, von Willebrand factor type A, EGF and pentraxin domain-containing protein 1	SVEP1	sp|Q4LDE5|SVEP1_HUMAN Sushi, von Willebrand factor type A, EGF and pentraxin domain-containing protein 1 OS=Homo sapiens OX=9606 GN=SVEP1 PE=1 SV=3	4	46	46	46	1	8	4	2	2	0	5	5	2	3	2	3	4	10	8	7	6	7	11	30	28	3	2	27	26	0	0	0	0	1	1	7	9	9	10	14	13	20
Q53GQ0	Q53GQ0	2	2	2	Very-long-chain 3-oxoacyl-CoA reductase	HSD17B12	sp|Q53GQ0|DHB12_HUMAN Very-long-chain 3-oxoacyl-CoA reductase OS=Homo sapiens OX=9606 GN=HSD17B12 PE=1 SV=2	1	2	2	2	0	0	0	0	0	0	0	0	0	0	0	0	1	0	0	0	0	1	0	0	0	0	0	0	0	0	0	0	0	1	0	0	0	0	0	0	0	0
Q53RT3	Q53RT3	2	2	2	Retroviral-like aspartic protease 1	ASPRV1	sp|Q53RT3|APRV1_HUMAN Retroviral-like aspartic protease 1 OS=Homo sapiens OX=9606 GN=ASPRV1 PE=1 SV=1	1	2	2	2	0	0	0	0	0	0	0	0	0	0	0	1	0	0	0	0	0	0	0	0	0	0	0	1	0	0	0	0	0	0	0	1	1	0	0	0	0	0
Q562R1	Q562R1	4	1	1	Beta-actin-like protein 2	ACTBL2	sp|Q562R1|ACTBL_HUMAN Beta-actin-like protein 2 OS=Homo sapiens OX=9606 GN=ACTBL2 PE=1 SV=2	1	4	1	1	2	3	2	2	4	3	1	1	1	2	1	3	3	3	3	2	3	2	3	3	2	3	3	3	3	2	2	2	2	3	3	2	2	3	3	2	2	2
Q5SQ64;Q5SQ64-2	Q5SQ64;Q5SQ64-2	2;2	2;2	2;2	Lymphocyte antigen 6 complex locus protein G6f	LY6G6F	sp|Q5SQ64|LY66F_HUMAN Lymphocyte antigen 6 complex locus protein G6f OS=Homo sapiens OX=9606 GN=LY6G6F PE=1 SV=2;sp|Q5SQ64-2|LY66F_HUMAN Isoform 2 of Lymphocyte antigen 6 complex locus protein G6f OS=Homo sapiens OX=9606 GN=LY6G6F	2	2	2	2	0	0	1	0	0	0	0	0	0	0	0	2	2	0	0	0	0	0	1	0	0	0	0	2	1	1	1	0	0	0	0	0	0	0	0	0	1	0
Q5T4S7-3;Q5T4S7-4;Q5T4S7;Q5T4S7-2	Q5T4S7-3;Q5T4S7-4;Q5T4S7;Q5T4S7-2	1;1;1;1	1;1;1;1	1;1;1;1	E3 ubiquitin-protein ligase UBR4	UBR4	sp|Q5T4S7-3|UBR4_HUMAN Isoform 3 of E3 ubiquitin-protein ligase UBR4 OS=Homo sapiens OX=9606 GN=UBR4;sp|Q5T4S7-4|UBR4_HUMAN Isoform 4 of E3 ubiquitin-protein ligase UBR4 OS=Homo sapiens OX=9606 GN=UBR4;sp|Q5T4S7|UBR4_HUMAN E3 ubiquitin-protein ligase UBR4	4	1	1	1	0	0	0	0	0	0	0	0	0	0	0	0	0	0	0	0	0	0	0	0	0	0	0	0	0	0	0	0	0	0	0	0	0	0	1	0	0	0
Q5T5B0	Q5T5B0	1	1	1	Late cornified envelope protein 3E	LCE3E	sp|Q5T5B0|LCE3E_HUMAN Late cornified envelope protein 3E OS=Homo sapiens OX=9606 GN=LCE3E PE=1 SV=1	1	1	1	1	0	0	0	0	0	0	0	0	0	0	0	0	0	0	0	0	0	0	0	0	0	0	0	0	0	0	0	0	0	0	0	0	0	0	0	0	0	0
Q5T749	Q5T749	3	3	3	Keratinocyte proline-rich protein	KPRP	sp|Q5T749|KPRP_HUMAN Keratinocyte proline-rich protein OS=Homo sapiens OX=9606 GN=KPRP PE=1 SV=1	1	3	3	3	0	0	0	0	0	0	0	0	0	0	0	0	0	0	0	0	0	0	0	0	0	0	0	1	2	0	0	0	0	0	0	0	0	1	1	0	0	0
Q5TZA2-2;Q5TZA2	Q5TZA2-2;Q5TZA2	2;2	2;2	2;2	Rootletin	CROCC	sp|Q5TZA2-2|CROCC_HUMAN Isoform 2 of Rootletin OS=Homo sapiens OX=9606 GN=CROCC;sp|Q5TZA2|CROCC_HUMAN Rootletin OS=Homo sapiens OX=9606 GN=CROCC PE=1 SV=1	2	2	2	2	0	0	0	0	0	0	0	0	0	0	0	2	0	0	0	0	0	0	0	0	0	0	0	0	0	0	0	0	0	0	0	0	0	0	0	0	0	0
Q5VT79;Q5VT79-2;P13928;P13928-3;P13928-2	Q5VT79;Q5VT79-2;P13928;P13928-3	4;3;3;2;1	4;3;3;2;1	4;3;3;2;1	Annexin A8-like protein 2;Annexin A8	ANXA8L2;ANXA8	sp|Q5VT79|AXA81_HUMAN Annexin A8-like protein 1 OS=Homo sapiens OX=9606 GN=ANXA8L1 PE=2 SV=2;sp|Q5VT79-2|AXA81_HUMAN Isoform 2 of Annexin A8-like protein 1 OS=Homo sapiens OX=9606 GN=ANXA8L1;sp|P13928|ANXA8_HUMAN Annexin A8 OS=Homo sapiens OX=9606 GN=ANXA8	5	4	4	4	0	0	0	0	0	0	0	0	0	0	0	4	4	0	0	0	0	0	0	0	0	0	0	0	0	0	0	0	0	0	0	0	0	0	0	0	0	0
Q5VY43	Q5VY43	1	1	1	Platelet endothelial aggregation receptor 1	PEAR1	sp|Q5VY43|PEAR1_HUMAN Platelet endothelial aggregation receptor 1 OS=Homo sapiens OX=9606 GN=PEAR1 PE=1 SV=1	1	1	1	1	0	0	0	0	0	0	0	0	0	0	0	0	0	0	0	0	0	0	0	0	0	0	0	0	0	0	0	0	0	0	0	0	0	1	1	0	0	0
Q658P3;Q658P3-2;Q658P3-3;Q658P3-4	Q658P3;Q658P3-2;Q658P3-3;Q658P3-4	6;6;5;4	6;6;5;4	6;6;5;4	Metalloreductase STEAP3	STEAP3	sp|Q658P3|STEA3_HUMAN Metalloreductase STEAP3 OS=Homo sapiens OX=9606 GN=STEAP3 PE=1 SV=2;sp|Q658P3-2|STEA3_HUMAN Isoform 2 of Metalloreductase STEAP3 OS=Homo sapiens OX=9606 GN=STEAP3;sp|Q658P3-3|STEA3_HUMAN Isoform 3 of Metalloreductase STEAP3 OS=Homo sa	4	6	6	6	1	1	0	1	0	0	0	1	0	0	0	3	2	0	0	0	0	1	1	2	4	0	0	0	0	0	0	0	0	0	0	0	0	0	0	0	0	1
Q66K66	Q66K66	1	1	1	Transmembrane protein 198	TMEM198	sp|Q66K66|TM198_HUMAN Transmembrane protein 198 OS=Homo sapiens OX=9606 GN=TMEM198 PE=1 SV=1	1	1	1	1	1	1	1	1	1	1	1	1	1	1	1	1	1	1	0	1	1	1	1	1	1	1	1	1	1	0	1	0	1	1	1	1	0	1	0	1	1	1
Q6DD88	Q6DD88	4	4	4	Atlastin-3	ATL3	sp|Q6DD88|ATLA3_HUMAN Atlastin-3 OS=Homo sapiens OX=9606 GN=ATL3 PE=1 SV=1	1	4	4	4	0	0	0	0	0	0	0	0	0	0	0	2	2	0	0	0	0	0	1	1	0	0	0	0	0	0	0	0	0	0	0	0	0	2	1	0	0	0
Q6IBS0	Q6IBS0	2	2	2	Twinfilin-2	TWF2	sp|Q6IBS0|TWF2_HUMAN Twinfilin-2 OS=Homo sapiens OX=9606 GN=TWF2 PE=1 SV=2	1	2	2	2	0	0	0	0	0	0	0	0	0	0	0	1	1	0	0	0	0	0	0	0	0	0	0	0	0	0	0	0	0	0	0	0	0	1	1	0	0	0
Q6P4A8	Q6P4A8	2	2	2	Phospholipase B-like 1;Phospholipase B-like 1 chain A;Phospholipase B-like 1 chain B;Phospholipase B-like 1 chain C	PLBD1	sp|Q6P4A8|PLBL1_HUMAN Phospholipase B-like 1 OS=Homo sapiens OX=9606 GN=PLBD1 PE=1 SV=2	1	2	2	2	0	0	0	0	0	0	0	0	0	0	0	0	1	0	0	0	0	0	0	0	0	0	0	0	0	0	0	0	0	0	0	0	0	0	0	0	0	0
Q6Q788	Q6Q788	10	10	10	Apolipoprotein A-V	APOA5	sp|Q6Q788|APOA5_HUMAN Apolipoprotein A-V OS=Homo sapiens OX=9606 GN=APOA5 PE=1 SV=1	1	10	10	10	1	3	1	2	1	1	4	3	0	3	2	6	6	2	2	2	2	6	6	5	5	1	3	5	6	0	1	0	0	4	3	4	4	6	6	1	1	5
Q6S8J3;P0CG38;Q9BYX7;P0CG39	Q6S8J3;P0CG38;Q9BYX7;P0CG39	7;5;4;4	1;1;1;1	1;1;1;1	POTE ankyrin domain family member E;POTE ankyrin domain family member I;Putative beta-actin-like protein 3;Putative beta-actin-like protein 3, N-terminally processed;POTE ankyrin domain family member J	POTEE;POTEI;POTEKP;POTEJ	sp|Q6S8J3|POTEE_HUMAN POTE ankyrin domain family member E OS=Homo sapiens OX=9606 GN=POTEE PE=2 SV=3;sp|P0CG38|POTEI_HUMAN POTE ankyrin domain family member I OS=Homo sapiens OX=9606 GN=POTEI PE=3 SV=1;sp|Q9BYX7|ACTBM_HUMAN Putative beta-actin-like protein	4	7	1	1	3	3	2	5	5	3	3	3	3	5	2	4	4	4	4	3	4	4	4	3	4	4	5	4	4	3	3	2	3	4	3	3	3	6	6	4	4	3
Q6TDP4	Q6TDP4	1	1	1	Kelch-like protein 17	KLHL17	sp|Q6TDP4|KLH17_HUMAN Kelch-like protein 17 OS=Homo sapiens OX=9606 GN=KLHL17 PE=1 SV=1	1	1	1	1	0	0	0	0	0	1	0	0	0	1	0	0	1	0	1	0	0	0	1	0	1	0	0	0	1	0	1	0	0	0	1	0	1	1	0	0	1	0
Q6UWD8	Q6UWD8	2	2	2	Transmembrane protein C16orf54	C16orf54	sp|Q6UWD8|CP054_HUMAN Transmembrane protein C16orf54 OS=Homo sapiens OX=9606 GN=C16orf54 PE=1 SV=1	1	2	2	2	0	0	0	0	0	0	0	0	0	0	0	0	0	0	1	0	0	0	0	0	0	0	0	0	0	0	0	0	0	0	0	0	0	0	0	0	0	0
Q6UWP8;Q6UWP8-2	Q6UWP8	3;1	3;1	3;1	Suprabasin	SBSN	sp|Q6UWP8|SBSN_HUMAN Suprabasin OS=Homo sapiens OX=9606 GN=SBSN PE=1 SV=2	2	3	3	3	0	0	1	0	0	0	0	1	0	1	1	0	2	0	0	0	0	0	0	0	0	0	0	0	0	0	0	0	0	0	0	0	0	1	2	0	0	0
Q6UX06	Q6UX06	6	6	6	Olfactomedin-4	OLFM4	sp|Q6UX06|OLFM4_HUMAN Olfactomedin-4 OS=Homo sapiens OX=9606 GN=OLFM4 PE=1 SV=1	1	6	6	6	0	0	0	0	0	0	0	0	0	0	0	1	1	0	0	0	0	0	0	0	0	0	1	4	2	1	0	0	0	2	1	1	1	0	0	1	0	0
Q6UY14-2;Q6UY14;Q6UY14-3	Q6UY14-2;Q6UY14;Q6UY14-3	1;1;1	1;1;1	1;1;1	ADAMTS-like protein 4	ADAMTSL4	sp|Q6UY14-2|ATL4_HUMAN Isoform 2 of ADAMTS-like protein 4 OS=Homo sapiens OX=9606 GN=ADAMTSL4;sp|Q6UY14|ATL4_HUMAN ADAMTS-like protein 4 OS=Homo sapiens OX=9606 GN=ADAMTSL4 PE=1 SV=2;sp|Q6UY14-3|ATL4_HUMAN Isoform 3 of ADAMTS-like protein 4 OS=Homo sapiens	3	1	1	1	0	0	0	0	0	0	0	0	0	0	0	0	0	0	0	0	0	0	0	0	0	0	0	0	0	0	0	0	0	0	0	0	0	1	1	0	0	0
Q6YHK3-2;Q6YHK3	Q6YHK3-2;Q6YHK3	1;1	1;1	1;1	CD109 antigen	CD109	sp|Q6YHK3-2|CD109_HUMAN Isoform 2 of CD109 antigen OS=Homo sapiens OX=9606 GN=CD109;sp|Q6YHK3|CD109_HUMAN CD109 antigen OS=Homo sapiens OX=9606 GN=CD109 PE=1 SV=2	2	1	1	1	0	0	0	0	0	0	0	0	0	0	0	0	1	0	0	0	0	0	0	0	0	0	0	0	0	0	0	0	0	0	0	0	0	0	0	0	0	0
Q6ZRV2	Q6ZRV2	2	2	2	Protein FAM83H	FAM83H	sp|Q6ZRV2|FA83H_HUMAN Protein FAM83H OS=Homo sapiens OX=9606 GN=FAM83H PE=1 SV=3	1	2	2	2	0	0	0	0	0	0	0	0	0	0	0	2	2	0	0	0	0	0	0	0	0	0	0	0	0	0	0	0	0	0	0	0	0	0	0	0	0	0
Q6ZSZ5-2;Q6ZSZ5-1;Q6ZSZ5-6;Q6ZSZ5-5;Q6ZSZ5	Q6ZSZ5-2;Q6ZSZ5-1;Q6ZSZ5-6;Q6ZSZ5-5;Q6ZSZ5	1;1;1;1;1	1;1;1;1;1	1;1;1;1;1	Rho guanine nucleotide exchange factor 18	ARHGEF18	sp|Q6ZSZ5-2|ARHGI_HUMAN Isoform 4 of Rho guanine nucleotide exchange factor 18 OS=Homo sapiens OX=9606 GN=ARHGEF18;sp|Q6ZSZ5-1|ARHGI_HUMAN Isoform 5 of Rho guanine nucleotide exchange factor 18 OS=Homo sapiens OX=9606 GN=ARHGEF18;sp|Q6ZSZ5-6|ARHGI_HUMAN Is	5	1	1	1	0	0	0	0	0	0	0	0	0	0	0	0	0	0	0	0	0	0	0	0	0	0	0	0	0	0	0	0	0	0	0	1	0	0	0	0	0	0
Q6ZUX7	Q6ZUX7	1	1	1	Lipoma HMGIC fusion partner-like 2 protein	LHFPL2	sp|Q6ZUX7|LHPL2_HUMAN LHFPL tetraspan subfamily member 2 protein OS=Homo sapiens OX=9606 GN=LHFPL2 PE=2 SV=2	1	1	1	1	0	0	1	0	0	0	0	0	0	0	0	1	1	0	0	0	0	0	0	0	0	0	0	0	1	0	0	0	0	0	0	0	0	0	0	0	0	0
Q6ZVX7	Q6ZVX7	2	2	2	F-box only protein 50	NCCRP1	sp|Q6ZVX7|FBX50_HUMAN F-box only protein 50 OS=Homo sapiens OX=9606 GN=NCCRP1 PE=1 SV=1	1	2	2	2	0	0	0	0	0	0	0	0	0	0	0	0	1	1	0	0	0	0	0	0	1	0	0	1	1	1	0	0	0	0	0	0	0	0	0	0	0	0
Q70J99;Q70J99-3	Q70J99;Q70J99-3	3;3	3;3	3;3	Protein unc-13 homolog D	UNC13D	sp|Q70J99|UN13D_HUMAN Protein unc-13 homolog D OS=Homo sapiens OX=9606 GN=UNC13D PE=1 SV=1;sp|Q70J99-3|UN13D_HUMAN Isoform 3 of Protein unc-13 homolog D OS=Homo sapiens OX=9606 GN=UNC13D	2	3	3	3	0	0	0	0	0	0	0	0	0	0	0	1	1	0	0	0	0	1	0	0	0	0	0	2	0	0	0	0	0	0	0	0	0	0	0	0	0	0
Q71RC9	Q71RC9	1	1	1	Small integral membrane protein 5	SMIM5	sp|Q71RC9|SMIM5_HUMAN Small integral membrane protein 5 OS=Homo sapiens OX=9606 GN=SMIM5 PE=1 SV=2	1	1	1	1	0	0	0	0	0	0	0	0	0	0	0	0	0	0	0	0	0	0	0	1	1	0	0	0	1	0	0	0	0	0	0	0	0	0	0	0	0	0
Q76LX8;Q76LX8-3;Q76LX8-2;Q76LX8-4	Q76LX8;Q76LX8-3;Q76LX8-2	3;2;2;1	3;2;2;1	3;2;2;1	A disintegrin and metalloproteinase with thrombospondin motifs 13	ADAMTS13	sp|Q76LX8|ATS13_HUMAN A disintegrin and metalloproteinase with thrombospondin motifs 13 OS=Homo sapiens OX=9606 GN=ADAMTS13 PE=1 SV=1;sp|Q76LX8-3|ATS13_HUMAN Isoform 3 of A disintegrin and metalloproteinase with thrombospondin motifs 13 OS=Homo sapiens OX=	4	3	3	3	0	0	0	0	0	0	0	0	0	0	0	0	0	3	2	0	0	0	0	0	0	0	0	0	0	0	0	0	0	0	0	0	0	0	0	0	0	0
Q7KZF4	Q7KZF4	6	6	6	Staphylococcal nuclease domain-containing protein 1	SND1	sp|Q7KZF4|SND1_HUMAN Staphylococcal nuclease domain-containing protein 1 OS=Homo sapiens OX=9606 GN=SND1 PE=1 SV=1	1	6	6	6	0	0	0	0	0	0	0	0	0	0	0	4	3	0	0	0	0	0	0	0	0	0	0	0	0	0	0	0	0	0	1	0	0	0	0	0	0	0
Q7L576;Q7L576-2;Q7L576-3	Q7L576;Q7L576-2	11;8;5	11;8;5	6;4;3	Cytoplasmic FMR1-interacting protein 1	CYFIP1	sp|Q7L576|CYFP1_HUMAN Cytoplasmic FMR1-interacting protein 1 OS=Homo sapiens OX=9606 GN=CYFIP1 PE=1 SV=1;sp|Q7L576-2|CYFP1_HUMAN Isoform 2 of Cytoplasmic FMR1-interacting protein 1 OS=Homo sapiens OX=9606 GN=CYFIP1	3	11	11	6	0	0	0	0	0	0	0	0	0	0	0	5	6	0	0	0	0	0	1	0	0	0	2	3	2	0	1	0	1	1	0	0	0	1	1	0	0	0
Q7LDG7;Q7LDG7-4;Q7LDG7-2	Q7LDG7;Q7LDG7-4;Q7LDG7-2	3;3;3	3;3;3	3;3;3	RAS guanyl-releasing protein 2	RASGRP2	sp|Q7LDG7|GRP2_HUMAN RAS guanyl-releasing protein 2 OS=Homo sapiens OX=9606 GN=RASGRP2 PE=1 SV=1;sp|Q7LDG7-4|GRP2_HUMAN Isoform 4 of RAS guanyl-releasing protein 2 OS=Homo sapiens OX=9606 GN=RASGRP2;sp|Q7LDG7-2|GRP2_HUMAN Isoform 2 of RAS guanyl-releasing	3	3	3	3	0	0	0	0	0	0	0	0	0	0	0	3	0	0	0	0	0	0	0	0	0	0	0	0	0	0	0	0	0	0	0	0	0	1	1	0	0	0
Q7Z406;Q7Z406-6;Q7Z406-2;Q7Z406-5;Q7Z406-4	Q7Z406;Q7Z406-6;Q7Z406-2;Q7Z406-5;Q7Z406-4	6;6;6;4;4	2;2;2;2;2	2;2;2;2;2	Myosin-14	MYH14	sp|Q7Z406|MYH14_HUMAN Myosin-14 OS=Homo sapiens OX=9606 GN=MYH14 PE=1 SV=2;sp|Q7Z406-6|MYH14_HUMAN Isoform 6 of Myosin-14 OS=Homo sapiens OX=9606 GN=MYH14;sp|Q7Z406-2|MYH14_HUMAN Isoform 2 of Myosin-14 OS=Homo sapiens OX=9606 GN=MYH14;sp|Q7Z406-5|MYH14_HUM	5	6	2	2	1	1	1	3	1	1	2	2	1	2	3	2	5	1	1	2	3	6	3	2	2	2	2	3	3	0	0	0	0	1	1	0	0	4	4	1	1	1
Q7Z6Z7-2;Q7Z6Z7-3;Q7Z6Z7	Q7Z6Z7-2;Q7Z6Z7-3;Q7Z6Z7	1;1;1	1;1;1	1;1;1	E3 ubiquitin-protein ligase HUWE1	HUWE1	sp|Q7Z6Z7-2|HUWE1_HUMAN Isoform 2 of E3 ubiquitin-protein ligase HUWE1 OS=Homo sapiens OX=9606 GN=HUWE1;sp|Q7Z6Z7-3|HUWE1_HUMAN Isoform 3 of E3 ubiquitin-protein ligase HUWE1 OS=Homo sapiens OX=9606 GN=HUWE1;sp|Q7Z6Z7|HUWE1_HUMAN E3 ubiquitin-protein ligas	3	1	1	1	0	0	0	0	0	0	0	0	0	0	0	1	1	0	0	0	0	0	0	0	0	0	0	0	0	0	0	0	0	0	0	0	0	0	0	0	0	0
Q7Z7G0;Q7Z7G0-3;Q7Z7G0-4;Q7Z7G0-2	Q7Z7G0;Q7Z7G0-3;Q7Z7G0-4;Q7Z7G0-2	9;8;8;7	9;8;8;7	9;8;8;7	Target of Nesh-SH3	ABI3BP	sp|Q7Z7G0|TARSH_HUMAN Target of Nesh-SH3 OS=Homo sapiens OX=9606 GN=ABI3BP PE=1 SV=1;sp|Q7Z7G0-3|TARSH_HUMAN Isoform 3 of Target of Nesh-SH3 OS=Homo sapiens OX=9606 GN=ABI3BP;sp|Q7Z7G0-4|TARSH_HUMAN Isoform 4 of Target of Nesh-SH3 OS=Homo sapiens OX=9606 G	4	9	9	9	0	0	0	0	0	0	0	0	0	0	0	0	0	0	0	0	0	0	0	0	0	0	0	0	0	0	0	0	0	0	0	0	0	0	0	0	0	0
Q86SG5	Q86SG5	4	1	1	Protein S100-A7A	S100A7A	sp|Q86SG5|S1A7A_HUMAN Protein S100-A7A OS=Homo sapiens OX=9606 GN=S100A7A PE=1 SV=3	1	4	1	1	0	1	0	0	0	0	0	0	0	0	0	2	1	1	1	1	0	0	0	1	1	0	1	2	2	0	0	0	1	2	2	1	2	1	0	2	2	2
Q86UX7-2;Q86UX7	Q86UX7-2;Q86UX7	22;22	22;22	22;22	Fermitin family homolog 3	FERMT3	sp|Q86UX7-2|URP2_HUMAN Isoform 2 of Fermitin family homolog 3 OS=Homo sapiens OX=9606 GN=FERMT3;sp|Q86UX7|URP2_HUMAN Fermitin family homolog 3 OS=Homo sapiens OX=9606 GN=FERMT3 PE=1 SV=1	2	22	22	22	5	5	6	7	4	2	6	6	4	5	2	12	14	6	6	6	9	12	14	10	12	4	10	11	12	6	7	4	3	8	7	5	6	10	11	12	9	9
Q86VP6-2;Q86VP6	Q86VP6-2;Q86VP6	4;4	4;4	4;4	Cullin-associated NEDD8-dissociated protein 1	CAND1	sp|Q86VP6-2|CAND1_HUMAN Isoform 2 of Cullin-associated NEDD8-dissociated protein 1 OS=Homo sapiens OX=9606 GN=CAND1;sp|Q86VP6|CAND1_HUMAN Cullin-associated NEDD8-dissociated protein 1 OS=Homo sapiens OX=9606 GN=CAND1 PE=1 SV=2	2	4	4	4	0	0	0	0	0	0	0	0	0	0	0	3	2	0	0	0	0	0	0	0	0	0	0	0	0	0	0	0	0	0	0	0	0	0	0	0	0	0
Q86WN1-3;Q86WN1	Q86WN1-3;Q86WN1	1;1	1;1	1;1	F-BAR and double SH3 domains protein 1	FCHSD1	sp|Q86WN1-3|FCSD1_HUMAN Isoform 3 of F-BAR and double SH3 domains protein 1 OS=Homo sapiens OX=9606 GN=FCHSD1;sp|Q86WN1|FCSD1_HUMAN F-BAR and double SH3 domains protein 1 OS=Homo sapiens OX=9606 GN=FCHSD1 PE=1 SV=1	2	1	1	1	0	0	0	0	0	0	0	0	0	0	0	1	0	0	0	0	0	0	0	0	0	0	0	0	0	0	0	0	0	0	0	0	0	0	0	0	0	0
Q86XP0	Q86XP0	1	1	1	Cytosolic phospholipase A2 delta	PLA2G4D	sp|Q86XP0|PA24D_HUMAN Cytosolic phospholipase A2 delta OS=Homo sapiens OX=9606 GN=PLA2G4D PE=1 SV=2	1	1	1	1	0	0	0	0	0	0	0	0	0	0	0	1	1	0	0	0	0	0	0	0	0	0	0	0	0	0	0	0	0	0	0	0	0	0	0	0	0	0
Q86YW5;Q86YW5-2;Q86YW5-3	Q86YW5;Q86YW5-2;Q86YW5-3	4;3;2	4;3;2	4;3;2	Trem-like transcript 1 protein	TREML1	sp|Q86YW5|TRML1_HUMAN Trem-like transcript 1 protein OS=Homo sapiens OX=9606 GN=TREML1 PE=1 SV=2;sp|Q86YW5-2|TRML1_HUMAN Isoform 2 of Trem-like transcript 1 protein OS=Homo sapiens OX=9606 GN=TREML1;sp|Q86YW5-3|TRML1_HUMAN Isoform 3 of Trem-like transcript	3	4	4	4	0	0	0	0	0	0	1	0	1	1	1	2	2	1	0	0	1	0	0	1	1	2	0	2	1	0	0	0	1	0	0	0	0	2	0	1	0	1
Q8IVB4	Q8IVB4	1	1	1	Sodium/hydrogen exchanger 9	SLC9A9	sp|Q8IVB4|SL9A9_HUMAN Sodium/hydrogen exchanger 9 OS=Homo sapiens OX=9606 GN=SLC9A9 PE=1 SV=1	1	1	1	1	0	0	0	0	0	0	0	0	0	0	0	0	0	0	0	0	0	0	0	0	0	0	0	0	1	0	0	0	0	0	0	0	0	0	0	0	0	0
Q8IVF2;Q8IVF2-3;Q8IVF2-2	Q8IVF2;Q8IVF2-3	4;4;1	4;4;1	4;4;1	Protein AHNAK2	AHNAK2	sp|Q8IVF2|AHNK2_HUMAN Protein AHNAK2 OS=Homo sapiens OX=9606 GN=AHNAK2 PE=1 SV=2;sp|Q8IVF2-3|AHNK2_HUMAN Isoform 3 of Protein AHNAK2 OS=Homo sapiens OX=9606 GN=AHNAK2	3	4	4	4	0	0	0	0	0	0	0	0	0	0	0	1	2	0	0	1	0	0	0	0	0	0	0	0	0	0	0	0	0	0	0	0	0	0	0	0	0	0
Q8IW19	Q8IW19	1	1	1	Aprataxin and PNK-like factor	APLF	sp|Q8IW19|APLF_HUMAN Aprataxin and PNK-like factor OS=Homo sapiens OX=9606 GN=APLF PE=1 SV=1	1	1	1	1	0	0	0	0	0	0	0	0	0	0	0	0	0	0	1	0	0	0	0	0	0	0	0	0	0	0	0	0	0	0	0	0	0	0	0	0	0	0
Q8IWA5-3;Q8IWA5;Q8IWA5-2	Q8IWA5-3;Q8IWA5;Q8IWA5-2	1;1;1	1;1;1	1;1;1	Choline transporter-like protein 2	SLC44A2	sp|Q8IWA5-3|CTL2_HUMAN Isoform 3 of Choline transporter-like protein 2 OS=Homo sapiens OX=9606 GN=SLC44A2;sp|Q8IWA5|CTL2_HUMAN Choline transporter-like protein 2 OS=Homo sapiens OX=9606 GN=SLC44A2 PE=1 SV=3;sp|Q8IWA5-2|CTL2_HUMAN Isoform 2 of Choline trans	3	1	1	1	0	0	0	0	0	0	0	0	0	0	0	0	0	0	0	0	0	0	0	0	0	0	0	0	0	0	0	0	0	0	0	0	0	0	0	0	0	0
Q8IZP0-10;Q8IZP0-8;Q8IZP0-7;Q8IZP0-2;Q8IZP0-4;Q8IZP0-3;Q8IZP0-5;Q8IZP0-6;Q8IZP0-9;Q8IZP0;Q8IZP0-11;Q8IZP0-12	Q8IZP0-10;Q8IZP0-8;Q8IZP0-7;Q8IZP0-2;Q8IZP0-4;Q8IZP0-3;Q8IZP0-5;Q8IZP0-6;Q8IZP0-9;Q8IZP0;Q8IZP0-11;Q8IZP0-12	3;3;3;3;3;3;3;3;3;3;2;2	3;3;3;3;3;3;3;3;3;3;2;2	3;3;3;3;3;3;3;3;3;3;2;2	Abl interactor 1	ABI1	sp|Q8IZP0-10|ABI1_HUMAN Isoform 10 of Abl interactor 1 OS=Homo sapiens OX=9606 GN=ABI1;sp|Q8IZP0-8|ABI1_HUMAN Isoform 8 of Abl interactor 1 OS=Homo sapiens OX=9606 GN=ABI1;sp|Q8IZP0-7|ABI1_HUMAN Isoform 7 of Abl interactor 1 OS=Homo sapiens OX=9606 GN=ABI1	12	3	3	3	0	0	0	0	0	0	0	0	0	0	0	1	1	0	0	0	0	1	1	0	0	0	0	1	1	0	0	0	0	0	0	0	0	1	2	0	0	0
Q8N1N4;CON__Q8N1N4-2;CON__Q7RTT2;Q8N1N4-2	Q8N1N4;CON__Q8N1N4-2;CON__Q7RTT2;Q8N1N4-2	16;15;15;13	14;13;13;11	14;13;13;11	Keratin, type II cytoskeletal 78	KRT78	sp|Q8N1N4|K2C78_HUMAN Keratin, type II cytoskeletal 78 OS=Homo sapiens OX=9606 GN=KRT78 PE=1 SV=2;;;sp|Q8N1N4-2|K2C78_HUMAN Isoform 2 of Keratin, type II cytoskeletal 78 OS=Homo sapiens OX=9606 GN=KRT78	4	16	14	14	0	0	1	2	1	2	0	2	2	2	2	7	9	4	5	1	1	2	3	4	4	1	2	0	6	0	0	0	0	3	2	0	3	5	5	0	0	0
Q8N490-4;Q8N490-3;Q8N490	Q8N490-4;Q8N490-3;Q8N490	1;1;1	1;1;1	1;1;1	Probable hydrolase PNKD	PNKD	sp|Q8N490-4|PNKD_HUMAN Isoform 4 of Probable hydrolase PNKD OS=Homo sapiens OX=9606 GN=PNKD;sp|Q8N490-3|PNKD_HUMAN Isoform 3 of Probable hydrolase PNKD OS=Homo sapiens OX=9606 GN=PNKD;sp|Q8N490|PNKD_HUMAN Probable hydrolase PNKD OS=Homo sapiens OX=9606 GN=	3	1	1	1	0	0	0	0	0	0	0	0	0	0	0	0	0	0	0	0	0	0	0	0	0	0	0	0	1	0	0	0	0	0	0	0	0	0	0	0	0	0
Q8N5K1	Q8N5K1	1	1	1	CDGSH iron-sulfur domain-containing protein 2	CISD2	sp|Q8N5K1|CISD2_HUMAN CDGSH iron-sulfur domain-containing protein 2 OS=Homo sapiens OX=9606 GN=CISD2 PE=1 SV=1	1	1	1	1	0	0	0	0	0	0	0	0	0	0	0	0	1	0	0	0	0	0	0	0	0	0	0	1	1	0	0	0	0	0	0	0	0	0	0	0	0	0
Q8N7H5-3;Q8N7H5-2	Q8N7H5-3;Q8N7H5-2	1;1	1;1	1;1			sp|Q8N7H5-3|PAF1_HUMAN Isoform 3 of RNA polymerase II-associated factor 1 homolog OS=Homo sapiens OX=9606 GN=PAF1;sp|Q8N7H5-2|PAF1_HUMAN Isoform 2 of RNA polymerase II-associated factor 1 homolog OS=Homo sapiens OX=9606 GN=PAF1	2	1	1	1	0	0	0	0	0	0	0	0	0	0	0	0	1	1	1	0	0	1	0	0	0	0	0	0	0	0	0	0	0	0	0	0	0	1	0	0	0	0
Q8TC12;Q8TC12-3;Q8TC12-2	Q8TC12;Q8TC12-3;Q8TC12-2	4;3;3	4;3;3	4;3;3	Retinol dehydrogenase 11	RDH11	sp|Q8TC12|RDH11_HUMAN Retinol dehydrogenase 11 OS=Homo sapiens OX=9606 GN=RDH11 PE=1 SV=2;sp|Q8TC12-3|RDH11_HUMAN Isoform 3 of Retinol dehydrogenase 11 OS=Homo sapiens OX=9606 GN=RDH11;sp|Q8TC12-2|RDH11_HUMAN Isoform 2 of Retinol dehydrogenase 11 OS=Homo s	3	4	4	4	0	0	1	0	0	0	1	0	0	0	1	2	2	0	0	0	0	3	2	3	2	0	0	4	4	0	0	0	0	3	2	0	0	1	0	0	2	1
Q8TCT9-5;Q8TCT9	Q8TCT9-5;Q8TCT9	1;1	1;1	1;1	Minor histocompatibility antigen H13	HM13	sp|Q8TCT9-5|HM13_HUMAN Isoform 5 of Minor histocompatibility antigen H13 OS=Homo sapiens OX=9606 GN=HM13;sp|Q8TCT9|HM13_HUMAN Minor histocompatibility antigen H13 OS=Homo sapiens OX=9606 GN=HM13 PE=1 SV=1	2	1	1	1	0	0	0	0	0	0	0	0	0	0	0	1	0	0	0	0	0	0	0	0	0	0	0	0	0	0	0	0	0	0	0	0	0	0	0	0	0	0
Q8TD55;Q8TD55-2	Q8TD55;Q8TD55-2	2;1	2;1	2;1	Pleckstrin homology domain-containing family O member 2	PLEKHO2	sp|Q8TD55|PKHO2_HUMAN Pleckstrin homology domain-containing family O member 2 OS=Homo sapiens OX=9606 GN=PLEKHO2 PE=1 SV=1;sp|Q8TD55-2|PKHO2_HUMAN Isoform 2 of Pleckstrin homology domain-containing family O member 2 OS=Homo sapiens OX=9606 GN=PLEKHO2	2	2	2	2	0	0	0	0	0	0	0	0	0	0	0	0	1	0	0	0	0	1	1	0	0	0	0	0	0	0	0	0	0	0	0	0	0	0	1	0	0	0
Q8TDL5	Q8TDL5	4	4	4	BPI fold-containing family B member 1	BPIFB1	sp|Q8TDL5|BPIB1_HUMAN BPI fold-containing family B member 1 OS=Homo sapiens OX=9606 GN=BPIFB1 PE=1 SV=1	1	4	4	4	0	0	1	0	0	0	1	2	0	2	1	0	0	0	1	0	0	0	2	1	0	0	0	1	0	0	0	0	0	2	2	1	1	1	1	0	0	1
Q8TE73	Q8TE73	3	3	3	Dynein heavy chain 5, axonemal	DNAH5	sp|Q8TE73|DYH5_HUMAN Dynein heavy chain 5, axonemal OS=Homo sapiens OX=9606 GN=DNAH5 PE=1 SV=3	1	3	3	3	0	0	0	0	0	0	0	0	0	0	0	0	1	0	0	0	0	0	1	0	1	0	0	0	1	0	1	1	0	0	0	0	0	1	0	0	1	0
Q8TF42	Q8TF42	1	1	1	Ubiquitin-associated and SH3 domain-containing protein B	UBASH3B	sp|Q8TF42|UBS3B_HUMAN Ubiquitin-associated and SH3 domain-containing protein B OS=Homo sapiens OX=9606 GN=UBASH3B PE=1 SV=2	1	1	1	1	0	0	0	0	0	0	0	0	0	0	0	1	0	0	0	0	0	0	0	0	0	0	0	0	0	0	0	0	0	0	0	0	0	0	0	0	0	0
Q8WUA8	Q8WUA8	2	2	2	Tsukushin	TSKU	sp|Q8WUA8|TSK_HUMAN Tsukushin OS=Homo sapiens OX=9606 GN=TSKU PE=2 SV=3	1	2	2	2	0	0	0	0	0	0	0	0	0	0	0	0	0	0	0	0	0	0	0	0	0	0	0	0	0	0	0	0	0	0	0	1	0	0	1	0	0	0
Q8WUM4-2;Q8WUM4;Q8WUM4-3	Q8WUM4-2;Q8WUM4	5;5;2	5;5;2	5;5;2	Programmed cell death 6-interacting protein	PDCD6IP	sp|Q8WUM4-2|PDC6I_HUMAN Isoform 2 of Programmed cell death 6-interacting protein OS=Homo sapiens OX=9606 GN=PDCD6IP;sp|Q8WUM4|PDC6I_HUMAN Programmed cell death 6-interacting protein OS=Homo sapiens OX=9606 GN=PDCD6IP PE=1 SV=1	3	5	5	5	0	0	0	0	0	0	0	0	0	0	0	4	2	0	0	0	0	0	0	0	0	0	0	0	0	0	0	0	0	0	0	0	0	0	1	0	0	0
Q8WVV4-1;Q8WVV4;Q8WVV4-3	Q8WVV4-1;Q8WVV4	8;8;3	8;8;3	8;8;3	Protein POF1B	POF1B	sp|Q8WVV4-1|POF1B_HUMAN Isoform 1 of Protein POF1B OS=Homo sapiens OX=9606 GN=POF1B;sp|Q8WVV4|POF1B_HUMAN Protein POF1B OS=Homo sapiens OX=9606 GN=POF1B PE=1 SV=3	3	8	8	8	0	0	0	0	0	0	1	0	0	1	0	7	8	0	0	0	0	0	0	0	0	1	0	0	0	0	0	0	0	0	0	0	0	0	0	0	0	0
Q8WWA0	Q8WWA0	15	15	11	Intelectin-1	ITLN1	sp|Q8WWA0|ITLN1_HUMAN Intelectin-1 OS=Homo sapiens OX=9606 GN=ITLN1 PE=1 SV=1	1	15	15	11	9	4	4	5	6	8	7	6	6	8	8	3	5	3	6	8	8	9	8	7	8	4	5	6	8	6	6	6	8	7	8	8	7	9	7	6	6	6
Q8WWA1-3;Q8WWA1-2;Q8WWA1	Q8WWA1-3;Q8WWA1-2;Q8WWA1	1;1;1	1;1;1	1;1;1	Transmembrane protein 40	TMEM40	sp|Q8WWA1-3|TMM40_HUMAN Isoform 3 of Transmembrane protein 40 OS=Homo sapiens OX=9606 GN=TMEM40;sp|Q8WWA1-2|TMM40_HUMAN Isoform 2 of Transmembrane protein 40 OS=Homo sapiens OX=9606 GN=TMEM40;sp|Q8WWA1|TMM40_HUMAN Transmembrane protein 40 OS=Homo sapiens O	3	1	1	1	0	0	0	0	0	0	0	0	0	0	0	1	1	0	0	0	0	0	0	0	0	0	0	0	0	0	0	0	0	0	0	0	0	1	1	0	0	0
Q8WWI5-3;Q8WWI5-2;Q8WWI5	Q8WWI5-3;Q8WWI5-2;Q8WWI5	4;4;4	4;4;4	4;4;4	Choline transporter-like protein 1	SLC44A1	sp|Q8WWI5-3|CTL1_HUMAN Isoform 3 of Choline transporter-like protein 1 OS=Homo sapiens OX=9606 GN=SLC44A1;sp|Q8WWI5-2|CTL1_HUMAN Isoform 2 of Choline transporter-like protein 1 OS=Homo sapiens OX=9606 GN=SLC44A1;sp|Q8WWI5|CTL1_HUMAN Choline transporter-lik	3	4	4	4	0	0	0	0	0	0	0	0	0	0	0	0	0	0	0	0	0	0	0	0	0	0	0	0	1	0	0	0	0	0	0	0	0	1	0	0	0	0
Q8WWU7-2;Q8WWU7	Q8WWU7-2;Q8WWU7	6;6	2;2	2;2	Intelectin-2	ITLN2	sp|Q8WWU7-2|ITLN2_HUMAN Isoform 2 of Intelectin-2 OS=Homo sapiens OX=9606 GN=ITLN2;sp|Q8WWU7|ITLN2_HUMAN Intelectin-2 OS=Homo sapiens OX=9606 GN=ITLN2 PE=2 SV=1	2	6	2	2	4	3	2	3	4	4	4	3	3	4	5	3	4	3	4	4	4	4	4	3	4	4	3	4	4	4	3	3	4	4	4	4	4	6	5	4	3	4
Q8WWZ8;Q8WWZ8-2	Q8WWZ8	14;4	14;4	14;4	Oncoprotein-induced transcript 3 protein	OIT3	sp|Q8WWZ8|OIT3_HUMAN Oncoprotein-induced transcript 3 protein OS=Homo sapiens OX=9606 GN=OIT3 PE=1 SV=2	2	14	14	14	6	7	6	4	2	1	8	9	6	7	5	4	7	5	8	5	7	6	8	12	12	5	4	9	10	4	5	0	0	7	5	8	6	8	9	7	7	7
Q8WZ42-13;Q8WZ42-12;Q8WZ42-3;Q8WZ42-10;Q8WZ42-9;Q8WZ42-5;Q8WZ42-11;Q8WZ42-4;Q8WZ42-7;Q8WZ42-2;Q8WZ42;Q8WZ42-8	Q8WZ42-13;Q8WZ42-12;Q8WZ42-3;Q8WZ42-10;Q8WZ42-9;Q8WZ42-5;Q8WZ42-11;Q8WZ42-4;Q8WZ42-7;Q8WZ42-2;Q8WZ42;Q8WZ42-8	2;2;1;1;1;1;1;1;1;1;1;1	2;2;1;1;1;1;1;1;1;1;1;1	2;2;1;1;1;1;1;1;1;1;1;1	Titin	TTN	sp|Q8WZ42-13|TITIN_HUMAN Isoform 13 of Titin OS=Homo sapiens OX=9606 GN=TTN;sp|Q8WZ42-12|TITIN_HUMAN Isoform 12 of Titin OS=Homo sapiens OX=9606 GN=TTN;sp|Q8WZ42-3|TITIN_HUMAN Isoform 3 of Titin OS=Homo sapiens OX=9606 GN=TTN;sp|Q8WZ42-10|TITIN_HUMAN Isofo	12	2	2	2	0	0	0	0	1	0	0	0	0	0	0	0	0	0	0	0	0	0	0	0	0	0	0	0	0	0	0	0	0	0	0	0	0	0	0	0	0	0
Q92187;Q92187-2	Q92187;Q92187-2	5;4	5;4	5;4	CMP-N-acetylneuraminate-poly-alpha-2,8-sialyltransferase	ST8SIA4	sp|Q92187|SIA8D_HUMAN CMP-N-acetylneuraminate-poly-alpha-2,8-sialyltransferase OS=Homo sapiens OX=9606 GN=ST8SIA4 PE=1 SV=1;sp|Q92187-2|SIA8D_HUMAN Isoform 2 of CMP-N-acetylneuraminate-poly-alpha-2,8-sialyltransferase OS=Homo sapiens OX=9606 GN=ST8SIA4	2	5	5	5	0	0	0	0	0	0	0	0	0	0	0	0	0	0	0	0	0	0	0	0	0	0	0	4	2	0	0	0	0	0	0	0	0	0	0	0	0	0
Q92496;Q92496-2;Q92496-3	Q92496;Q92496-2;Q92496-3	2;2;1	2;2;1	2;2;1	Complement factor H-related protein 4	CFHR4	sp|Q92496|FHR4_HUMAN Complement factor H-related protein 4 OS=Homo sapiens OX=9606 GN=CFHR4 PE=1 SV=3;sp|Q92496-2|FHR4_HUMAN Isoform 2 of Complement factor H-related protein 4 OS=Homo sapiens OX=9606 GN=CFHR4;sp|Q92496-3|FHR4_HUMAN Isoform 3 of Complement	3	2	2	2	0	0	1	0	0	0	0	0	0	0	0	0	1	0	0	0	0	0	0	1	1	0	0	0	1	0	0	0	0	0	1	0	0	0	0	1	0	0
Q92734-4;Q92734-3;Q92734-2;Q92734	Q92734-4;Q92734-3;Q92734-2;Q92734	1;1;1;1	1;1;1;1	1;1;1;1	Protein TFG	TFG	sp|Q92734-4|TFG_HUMAN Isoform 4 of Protein TFG OS=Homo sapiens OX=9606 GN=TFG;sp|Q92734-3|TFG_HUMAN Isoform 3 of Protein TFG OS=Homo sapiens OX=9606 GN=TFG;sp|Q92734-2|TFG_HUMAN Isoform 2 of Protein TFG OS=Homo sapiens OX=9606 GN=TFG;sp|Q92734|TFG_HUMAN Pr	4	1	1	1	0	0	0	0	0	0	0	0	0	0	0	0	1	0	0	0	0	0	0	0	0	0	0	0	0	0	0	0	0	0	0	0	0	0	0	0	0	0
Q92747	Q92747	1	1	1	Actin-related protein 2/3 complex subunit 1A	ARPC1A	sp|Q92747|ARC1A_HUMAN Actin-related protein 2/3 complex subunit 1A OS=Homo sapiens OX=9606 GN=ARPC1A PE=2 SV=2	1	1	1	1	0	0	0	0	0	0	0	0	0	0	0	1	1	0	0	0	0	0	0	0	0	0	0	0	0	0	0	0	0	0	0	0	0	0	0	0	0	0
Q92783-2;Q92783	Q92783-2;Q92783	1;1	1;1	1;1	Signal transducing adapter molecule 1	STAM	sp|Q92783-2|STAM1_HUMAN Isoform 2 of Signal transducing adapter molecule 1 OS=Homo sapiens OX=9606 GN=STAM;sp|Q92783|STAM1_HUMAN Signal transducing adapter molecule 1 OS=Homo sapiens OX=9606 GN=STAM PE=1 SV=3	2	1	1	1	0	0	0	0	0	0	0	0	0	0	0	1	0	0	0	0	0	0	0	0	0	0	0	0	0	0	0	0	0	0	0	0	0	0	0	0	0	0
Q92817	Q92817	11	11	11	Envoplakin	EVPL	sp|Q92817|EVPL_HUMAN Envoplakin OS=Homo sapiens OX=9606 GN=EVPL PE=1 SV=3	1	11	11	11	0	0	0	0	0	0	0	0	0	0	0	9	5	0	0	1	0	0	0	0	0	0	0	0	0	0	0	0	0	0	0	0	0	0	0	0	0	0
Q92841-1;Q92841-3;Q92841-2;Q92841;P17844-2;P17844	Q92841-1;Q92841-3;Q92841-2;Q92841;P17844-2;P17844	2;2;2;2;1;1	2;2;2;2;1;1	2;2;2;2;1;1	Probable ATP-dependent RNA helicase DDX17;Probable ATP-dependent RNA helicase DDX5	DDX17;DDX5	sp|Q92841-1|DDX17_HUMAN Isoform 2 of Probable ATP-dependent RNA helicase DDX17 OS=Homo sapiens OX=9606 GN=DDX17;sp|Q92841-3|DDX17_HUMAN Isoform 4 of Probable ATP-dependent RNA helicase DDX17 OS=Homo sapiens OX=9606 GN=DDX17;sp|Q92841-2|DDX17_HUMAN Isoform	6	2	2	2	0	0	0	0	0	0	0	0	0	0	0	2	0	0	0	0	0	0	0	0	0	0	0	0	0	0	0	0	0	0	0	0	0	0	0	0	0	0
Q92945	Q92945	2	2	2	Far upstream element-binding protein 2	KHSRP	sp|Q92945|FUBP2_HUMAN Far upstream element-binding protein 2 OS=Homo sapiens OX=9606 GN=KHSRP PE=1 SV=4	1	2	2	2	0	0	0	0	0	0	0	0	0	0	0	1	1	0	0	0	0	0	0	0	0	0	0	0	0	0	0	0	0	0	0	0	0	0	0	0	0	0
Q92954-3;Q92954-6;Q92954;Q92954-5;Q92954-4;Q92954-2	Q92954-3;Q92954-6;Q92954;Q92954-5;Q92954-4;Q92954-2	8;8;8;7;7;7	8;8;8;7;7;7	8;8;8;7;7;7	Proteoglycan 4;Proteoglycan 4 C-terminal part	PRG4	sp|Q92954-3|PRG4_HUMAN Isoform C of Proteoglycan 4 OS=Homo sapiens OX=9606 GN=PRG4;sp|Q92954-6|PRG4_HUMAN Isoform F of Proteoglycan 4 OS=Homo sapiens OX=9606 GN=PRG4;sp|Q92954|PRG4_HUMAN Proteoglycan 4 OS=Homo sapiens OX=9606 GN=PRG4 PE=1 SV=3;sp|Q92954-5|	6	8	8	8	0	0	0	0	0	0	1	0	0	0	0	0	1	1	1	0	0	1	2	1	2	0	0	0	1	0	0	0	1	0	1	0	0	1	1	0	0	3
Q93050-1;Q93050;Q93050-3;Q9Y487	Q93050-1;Q93050;Q93050-3	6;6;6;1	6;6;6;1	6;6;6;1	V-type proton ATPase 116 kDa subunit a isoform 1	ATP6V0A1	sp|Q93050-1|VPP1_HUMAN Isoform 2 of V-type proton ATPase 116 kDa subunit a isoform 1 OS=Homo sapiens OX=9606 GN=ATP6V0A1;sp|Q93050|VPP1_HUMAN V-type proton ATPase 116 kDa subunit a isoform 1 OS=Homo sapiens OX=9606 GN=ATP6V0A1 PE=1 SV=3;sp|Q93050-3|VPP1_HU	4	6	6	6	0	0	1	0	0	0	0	0	0	0	0	2	0	0	0	0	0	0	0	1	1	0	0	1	0	0	0	0	0	0	0	1	0	0	0	0	0	0
Q93084-4;Q93084-2;Q93084-3;Q93084-7;Q93084;Q93084-6;Q93084-5	Q93084-4;Q93084-2;Q93084-3;Q93084-7;Q93084;Q93084-6;Q93084-5	15;15;15;15;15;15;15	15;15;15;15;15;15;15	10;10;10;10;10;10;10	Sarcoplasmic/endoplasmic reticulum calcium ATPase 3	ATP2A3	sp|Q93084-4|AT2A3_HUMAN Isoform SERCA3G of Sarcoplasmic/endoplasmic reticulum calcium ATPase 3 OS=Homo sapiens OX=9606 GN=ATP2A3;sp|Q93084-2|AT2A3_HUMAN Isoform SERCA3A of Sarcoplasmic/endoplasmic reticulum calcium ATPase 3 OS=Homo sapiens OX=9606 GN=ATP2A	7	15	15	10	6	4	4	2	3	4	2	2	2	5	2	7	9	4	3	3	4	7	6	7	6	5	4	8	7	3	2	0	0	7	6	0	0	7	7	4	2	4
Q969X1	Q969X1	2	2	2	Protein lifeguard 3	TMBIM1	sp|Q969X1|LFG3_HUMAN Protein lifeguard 3 OS=Homo sapiens OX=9606 GN=TMBIM1 PE=1 SV=2	1	2	2	2	1	1	1	1	0	0	0	0	1	0	0	1	1	0	0	1	1	1	1	1	1	0	0	1	1	0	0	0	0	0	0	0	1	1	1	0	0	1
Q96A33-2;Q96A33	Q96A33-2;Q96A33	2;2	2;2	2;2	Coiled-coil domain-containing protein 47	CCDC47	sp|Q96A33-2|CCD47_HUMAN Isoform 2 of Coiled-coil domain-containing protein 47 OS=Homo sapiens OX=9606 GN=CCDC47;sp|Q96A33|CCD47_HUMAN Coiled-coil domain-containing protein 47 OS=Homo sapiens OX=9606 GN=CCDC47 PE=1 SV=1	2	2	2	2	0	0	0	0	0	0	0	0	0	0	0	1	1	0	0	0	0	0	0	0	0	0	0	1	0	0	0	0	0	0	0	0	0	0	0	0	0	0
Q96A83-2;Q96A83	Q96A83-2;Q96A83	1;1	1;1	1;1	Collagen alpha-1(XXVI) chain	COL26A1	sp|Q96A83-2|COQA1_HUMAN Isoform 2 of Collagen alpha-1(XXVI) chain OS=Homo sapiens OX=9606 GN=COL26A1;sp|Q96A83|COQA1_HUMAN Collagen alpha-1(XXVI) chain OS=Homo sapiens OX=9606 GN=COL26A1 PE=1 SV=1	2	1	1	1	0	0	0	0	0	0	0	0	0	0	0	0	0	1	1	0	0	0	0	0	0	0	0	1	1	0	0	1	1	0	0	0	0	1	1	0	0	0
Q96AG4	Q96AG4	3	3	3	Leucine-rich repeat-containing protein 59	LRRC59	sp|Q96AG4|LRC59_HUMAN Leucine-rich repeat-containing protein 59 OS=Homo sapiens OX=9606 GN=LRRC59 PE=1 SV=1	1	3	3	3	0	0	0	0	0	0	0	0	0	0	0	0	1	0	0	0	0	0	0	0	0	0	0	0	1	0	0	0	0	1	0	0	0	1	1	0	0	0
Q96AP7	Q96AP7	2	2	2	Endothelial cell-selective adhesion molecule	ESAM	sp|Q96AP7|ESAM_HUMAN Endothelial cell-selective adhesion molecule OS=Homo sapiens OX=9606 GN=ESAM PE=1 SV=1	1	2	2	2	0	0	0	0	0	0	0	0	0	0	0	0	0	0	0	0	0	0	0	0	0	0	0	0	0	0	0	0	0	0	0	0	0	1	1	0	0	0
Q96C19;Q9BUP0-2;Q9BUP0	Q96C19;Q9BUP0-2;Q9BUP0	2;1;1	2;1;1	2;1;1	EF-hand domain-containing protein D2;EF-hand domain-containing protein D1	EFHD2;EFHD1	sp|Q96C19|EFHD2_HUMAN EF-hand domain-containing protein D2 OS=Homo sapiens OX=9606 GN=EFHD2 PE=1 SV=1;sp|Q9BUP0-2|EFHD1_HUMAN Isoform 2 of EF-hand domain-containing protein D1 OS=Homo sapiens OX=9606 GN=EFHD1;sp|Q9BUP0|EFHD1_HUMAN EF-hand domain-containing	3	2	2	2	0	0	0	0	0	0	0	0	0	0	0	0	2	0	0	0	0	0	0	0	0	0	0	0	0	0	0	0	0	0	0	0	0	0	0	0	0	0
Q96DZ9-4;Q96DZ9-5;Q96DZ9-3;Q96DZ9-6;Q96DZ9-2;Q96DZ9	Q96DZ9-4;Q96DZ9-5;Q96DZ9-3;Q96DZ9-6;Q96DZ9-2;Q96DZ9	1;1;1;1;1;1	1;1;1;1;1;1	1;1;1;1;1;1	CKLF-like MARVEL transmembrane domain-containing protein 5	CMTM5	sp|Q96DZ9-4|CKLF5_HUMAN Isoform 4 of CKLF-like MARVEL transmembrane domain-containing protein 5 OS=Homo sapiens OX=9606 GN=CMTM5;sp|Q96DZ9-5|CKLF5_HUMAN Isoform 5 of CKLF-like MARVEL transmembrane domain-containing protein 5 OS=Homo sapiens OX=9606 GN=CMTM	6	1	1	1	0	0	0	0	0	0	0	0	0	0	0	1	1	0	0	0	0	0	1	0	0	0	0	1	0	0	0	0	0	0	1	0	0	1	1	0	0	0
Q96FZ7	Q96FZ7	1	1	1	Charged multivesicular body protein 6	CHMP6	sp|Q96FZ7|CHMP6_HUMAN Charged multivesicular body protein 6 OS=Homo sapiens OX=9606 GN=CHMP6 PE=1 SV=3	1	1	1	1	0	1	0	0	0	0	0	0	0	0	0	1	1	0	0	0	0	0	0	0	0	0	0	0	0	0	0	0	0	0	0	0	0	0	0	0	0	0
Q96IX5	Q96IX5	1	1	1	Up-regulated during skeletal muscle growth protein 5	USMG5	sp|Q96IX5|USMG5_HUMAN Up-regulated during skeletal muscle growth protein 5 OS=Homo sapiens OX=9606 GN=ATP5MD PE=1 SV=1	1	1	1	1	0	0	0	0	0	0	0	0	0	0	0	0	1	0	0	0	0	0	0	0	0	0	0	1	0	0	0	0	0	0	1	0	0	0	0	0	0	0
Q96IY4;Q96IY4-2;CON__Q2KIG3	Q96IY4;Q96IY4-2	5;4;1	5;4;1	5;4;1	Carboxypeptidase B2	CPB2	sp|Q96IY4|CBPB2_HUMAN Carboxypeptidase B2 OS=Homo sapiens OX=9606 GN=CPB2 PE=1 SV=2;sp|Q96IY4-2|CBPB2_HUMAN Isoform 2 of Carboxypeptidase B2 OS=Homo sapiens OX=9606 GN=CPB2	3	5	5	5	0	0	1	0	1	0	0	0	0	0	0	0	0	0	1	2	1	1	1	1	1	0	0	1	1	1	2	1	1	2	0	1	0	2	1	0	0	3
Q96KN2	Q96KN2	6	6	6	Beta-Ala-His dipeptidase	CNDP1	sp|Q96KN2|CNDP1_HUMAN Beta-Ala-His dipeptidase OS=Homo sapiens OX=9606 GN=CNDP1 PE=1 SV=4	1	6	6	6	0	0	0	0	0	0	0	0	0	0	0	0	0	0	0	2	1	3	3	0	1	0	0	0	0	0	0	0	0	0	0	0	1	2	2	0	0	1
Q96KP4-2;Q96KP4	Q96KP4-2;Q96KP4	3;3	3;3	3;3	Cytosolic non-specific dipeptidase	CNDP2	sp|Q96KP4-2|CNDP2_HUMAN Isoform 2 of Cytosolic non-specific dipeptidase OS=Homo sapiens OX=9606 GN=CNDP2;sp|Q96KP4|CNDP2_HUMAN Cytosolic non-specific dipeptidase OS=Homo sapiens OX=9606 GN=CNDP2 PE=1 SV=2	2	3	3	3	0	0	0	0	0	0	0	0	0	0	0	3	2	0	0	0	0	0	0	0	0	0	0	0	0	0	0	0	0	0	0	0	0	0	0	0	0	0
Q96N96-5;Q96N96-2;Q96N96-3;Q96N96-4;Q96N96;Q96N96-6	Q96N96-5;Q96N96-2;Q96N96-3;Q96N96-4;Q96N96;Q96N96-6	1;1;1;1;1;1	1;1;1;1;1;1	1;1;1;1;1;1	Spermatogenesis-associated protein 13	SPATA13	sp|Q96N96-5|SPT13_HUMAN Isoform 5 of Spermatogenesis-associated protein 13 OS=Homo sapiens OX=9606 GN=SPATA13;sp|Q96N96-2|SPT13_HUMAN Isoform 2 of Spermatogenesis-associated protein 13 OS=Homo sapiens OX=9606 GN=SPATA13;sp|Q96N96-3|SPT13_HUMAN Isoform 3 of	6	1	1	1	0	0	0	0	0	0	0	0	0	0	0	0	0	0	0	0	0	0	0	0	0	0	1	0	0	0	0	0	0	0	0	0	0	0	0	0	0	0
Q96P63;Q96P63-2	Q96P63;Q96P63-2	5;5	5;5	5;5	Serpin B12	SERPINB12	sp|Q96P63|SPB12_HUMAN Serpin B12 OS=Homo sapiens OX=9606 GN=SERPINB12 PE=1 SV=1;sp|Q96P63-2|SPB12_HUMAN Isoform 2 of Serpin B12 OS=Homo sapiens OX=9606 GN=SERPINB12	2	5	5	5	1	1	2	1	1	1	2	2	1	2	1	1	2	2	3	0	0	1	1	2	3	2	2	0	0	0	0	0	0	2	2	0	1	4	3	1	1	1
Q96PD5-2;Q96PD5;CON__ENSEMBL:ENSBTAP00000016285	Q96PD5-2;Q96PD5	7;7;2	7;7;2	7;7;2	N-acetylmuramoyl-L-alanine amidase	PGLYRP2	sp|Q96PD5-2|PGRP2_HUMAN Isoform 2 of N-acetylmuramoyl-L-alanine amidase OS=Homo sapiens OX=9606 GN=PGLYRP2;sp|Q96PD5|PGRP2_HUMAN N-acetylmuramoyl-L-alanine amidase OS=Homo sapiens OX=9606 GN=PGLYRP2 PE=1 SV=1	3	7	7	7	2	2	3	1	2	2	4	3	4	3	1	4	3	2	2	4	6	5	5	5	5	2	2	5	5	2	2	2	1	4	5	2	3	3	3	2	2	6
Q96PL5	Q96PL5	2	2	2	Erythroid membrane-associated protein	ERMAP	sp|Q96PL5|ERMAP_HUMAN Erythroid membrane-associated protein OS=Homo sapiens OX=9606 GN=ERMAP PE=1 SV=1	1	2	2	2	0	0	1	0	0	0	0	0	0	0	0	1	1	0	0	0	0	0	0	0	0	0	0	0	0	0	0	0	0	0	0	0	0	0	0	0	0	0
Q96QA5	Q96QA5	6	6	6	Gasdermin-A	GSDMA	sp|Q96QA5|GSDMA_HUMAN Gasdermin-A OS=Homo sapiens OX=9606 GN=GSDMA PE=1 SV=4	1	6	6	6	0	0	0	1	0	0	0	0	0	1	0	4	5	0	1	0	0	0	0	1	0	0	0	2	1	0	0	0	0	1	1	0	0	0	1	0	0	0
Q96QK1	Q96QK1	2	2	2	Vacuolar protein sorting-associated protein 35	VPS35	sp|Q96QK1|VPS35_HUMAN Vacuolar protein sorting-associated protein 35 OS=Homo sapiens OX=9606 GN=VPS35 PE=1 SV=2	1	2	2	2	0	0	0	0	0	0	0	0	0	0	0	1	1	0	0	0	0	0	0	0	0	0	0	0	0	0	0	0	0	0	0	0	0	0	0	0	0	0
Q96QS1-3;Q96QS1-5;Q96QS1-2;Q96QS1	Q96QS1-3;Q96QS1-5;Q96QS1-2;Q96QS1	1;1;1;1	1;1;1;1	1;1;1;1	Tetraspanin-32	TSPAN32	sp|Q96QS1-3|TSN32_HUMAN Isoform 3 of Tetraspanin-32 OS=Homo sapiens OX=9606 GN=TSPAN32;sp|Q96QS1-5|TSN32_HUMAN Isoform 5 of Tetraspanin-32 OS=Homo sapiens OX=9606 GN=TSPAN32;sp|Q96QS1-2|TSN32_HUMAN Isoform 2 of Tetraspanin-32 OS=Homo sapiens OX=9606 GN=TSP	4	1	1	1	0	0	0	0	0	0	0	0	0	0	0	1	0	0	0	0	0	0	0	0	0	0	0	0	0	0	0	0	0	0	0	0	0	1	1	0	0	0
Q96RT1-7;Q96RT1-6;Q96RT1-4;Q96RT1-5;Q96RT1-3;Q96RT1-9;Q96RT1-2;Q96RT1;Q96RT1-8	Q96RT1-7;Q96RT1-6;Q96RT1-4;Q96RT1-5;Q96RT1-3;Q96RT1-9;Q96RT1-2;Q96RT1;Q96RT1-8	4;4;4;4;4;4;4;4;4	4;4;4;4;4;4;4;4;4	4;4;4;4;4;4;4;4;4	Protein LAP2	ERBB2IP	sp|Q96RT1-7|ERBIN_HUMAN Isoform 7 of Erbin OS=Homo sapiens OX=9606 GN=ERBIN;sp|Q96RT1-6|ERBIN_HUMAN Isoform 6 of Erbin OS=Homo sapiens OX=9606 GN=ERBIN;sp|Q96RT1-4|ERBIN_HUMAN Isoform 4 of Erbin OS=Homo sapiens OX=9606 GN=ERBIN;sp|Q96RT1-5|ERBIN_HUMAN Isof	9	4	4	4	0	0	0	0	0	0	0	0	0	0	0	2	0	0	0	0	0	0	0	0	0	0	0	0	0	0	0	0	0	0	0	0	0	0	0	0	0	0
Q96S97	Q96S97	2	2	2	Myeloid-associated differentiation marker	MYADM	sp|Q96S97|MYADM_HUMAN Myeloid-associated differentiation marker OS=Homo sapiens OX=9606 GN=MYADM PE=1 SV=2	1	2	2	2	1	2	1	1	0	0	0	0	0	0	0	1	0	0	1	1	0	0	1	1	1	0	0	2	2	0	0	0	0	1	2	0	0	1	1	1	1	1
Q99081;Q99081-3	Q99081;Q99081-3	1;1	1;1	1;1	Transcription factor 12	TCF12	sp|Q99081|HTF4_HUMAN Transcription factor 12 OS=Homo sapiens OX=9606 GN=TCF12 PE=1 SV=1;sp|Q99081-3|HTF4_HUMAN Isoform 3 of Transcription factor 12 OS=Homo sapiens OX=9606 GN=TCF12	2	1	1	1	0	0	1	0	0	0	1	1	0	1	0	1	1	1	1	0	1	1	1	0	1	1	1	0	0	0	0	0	0	0	0	1	0	1	1	1	0	1
Q99439;Q99439-2	Q99439;Q99439-2	2;1	2;1	2;1	Calponin-2	CNN2	sp|Q99439|CNN2_HUMAN Calponin-2 OS=Homo sapiens OX=9606 GN=CNN2 PE=1 SV=4;sp|Q99439-2|CNN2_HUMAN Isoform 2 of Calponin-2 OS=Homo sapiens OX=9606 GN=CNN2	2	2	2	2	0	0	0	0	0	0	0	0	0	0	0	1	1	0	0	0	0	0	0	0	0	0	0	2	1	0	0	0	0	0	0	0	0	0	0	0	0	0
Q99497	Q99497	4	4	4	Protein deglycase DJ-1	PARK7	sp|Q99497|PARK7_HUMAN Protein/nucleic acid deglycase DJ-1 OS=Homo sapiens OX=9606 GN=PARK7 PE=1 SV=2	1	4	4	4	0	0	0	0	0	0	0	0	0	0	0	0	1	0	0	0	0	1	1	1	1	0	0	1	1	0	0	0	0	0	0	0	0	0	0	2	0	1
Q99536;Q99536-3;Q99536-2	Q99536;Q99536-3;Q99536-2	4;4;3	4;4;3	4;4;3	Synaptic vesicle membrane protein VAT-1 homolog	VAT1	sp|Q99536|VAT1_HUMAN Synaptic vesicle membrane protein VAT-1 homolog OS=Homo sapiens OX=9606 GN=VAT1 PE=1 SV=2;sp|Q99536-3|VAT1_HUMAN Isoform 3 of Synaptic vesicle membrane protein VAT-1 homolog OS=Homo sapiens OX=9606 GN=VAT1;sp|Q99536-2|VAT1_HUMAN Isofor	3	4	4	4	0	0	0	0	0	0	0	0	0	0	0	3	2	0	0	0	0	0	0	0	0	0	0	0	0	0	0	0	0	0	0	0	0	1	0	0	0	0
Q99613-2;Q99613;B5ME19	Q99613-2;Q99613;B5ME19	2;2;1	2;2;1	2;2;1	Eukaryotic translation initiation factor 3 subunit C;Eukaryotic translation initiation factor 3 subunit C-like protein	EIF3C;EIF3CL	sp|Q99613-2|EIF3C_HUMAN Isoform 2 of Eukaryotic translation initiation factor 3 subunit C OS=Homo sapiens OX=9606 GN=EIF3C;sp|Q99613|EIF3C_HUMAN Eukaryotic translation initiation factor 3 subunit C OS=Homo sapiens OX=9606 GN=EIF3C PE=1 SV=1;sp|B5ME19|EIFCL	3	2	2	2	0	0	0	0	0	0	0	0	0	0	0	1	2	0	0	0	0	0	0	0	0	0	0	0	0	0	0	0	0	0	0	0	0	0	0	0	0	0
Q99623-2;Q99623	Q99623-2;Q99623	5;5	5;5	5;5	Prohibitin-2	PHB2	sp|Q99623-2|PHB2_HUMAN Isoform 2 of Prohibitin-2 OS=Homo sapiens OX=9606 GN=PHB2;sp|Q99623|PHB2_HUMAN Prohibitin-2 OS=Homo sapiens OX=9606 GN=PHB2 PE=1 SV=2	2	5	5	5	0	0	0	0	0	0	0	0	0	0	0	3	1	1	1	0	0	1	1	1	0	0	0	2	3	0	0	0	0	1	1	0	0	0	0	0	0	0
Q99685	Q99685	1	1	1	Monoglyceride lipase	MGLL	sp|Q99685|MGLL_HUMAN Monoglyceride lipase OS=Homo sapiens OX=9606 GN=MGLL PE=1 SV=2	1	1	1	1	0	0	0	0	0	0	0	0	0	0	0	1	1	0	0	0	0	0	0	0	1	0	0	0	0	0	0	0	0	0	0	0	0	0	1	0	0	0
Q99714-2;Q99714	Q99714-2;Q99714	2;2	2;2	2;2	3-hydroxyacyl-CoA dehydrogenase type-2	HSD17B10	sp|Q99714-2|HCD2_HUMAN Isoform 2 of 3-hydroxyacyl-CoA dehydrogenase type-2 OS=Homo sapiens OX=9606 GN=HSD17B10;sp|Q99714|HCD2_HUMAN 3-hydroxyacyl-CoA dehydrogenase type-2 OS=Homo sapiens OX=9606 GN=HSD17B10 PE=1 SV=3	2	2	2	2	0	0	0	0	0	0	0	0	0	0	0	0	0	0	0	0	0	1	2	1	0	0	0	1	1	0	0	0	0	0	1	0	0	0	0	0	0	0
Q99798	Q99798	6	6	6	Aconitate hydratase, mitochondrial	ACO2	sp|Q99798|ACON_HUMAN Aconitate hydratase, mitochondrial OS=Homo sapiens OX=9606 GN=ACO2 PE=1 SV=2	1	6	6	6	0	0	0	0	0	0	0	0	0	0	0	4	3	0	0	0	0	1	2	0	0	0	0	0	0	0	0	0	0	0	0	0	0	1	1	0	0	0
Q99832-3;Q99832;Q99832-4;Q99832-2	Q99832-3;Q99832;Q99832-4;Q99832-2	5;5;4;3	5;5;4;3	5;5;4;3	T-complex protein 1 subunit eta	CCT7	sp|Q99832-3|TCPH_HUMAN Isoform 3 of T-complex protein 1 subunit eta OS=Homo sapiens OX=9606 GN=CCT7;sp|Q99832|TCPH_HUMAN T-complex protein 1 subunit eta OS=Homo sapiens OX=9606 GN=CCT7 PE=1 SV=2;sp|Q99832-4|TCPH_HUMAN Isoform 4 of T-complex protein 1 subun	4	5	5	5	0	0	0	0	0	0	0	0	0	0	0	2	4	0	0	0	0	0	0	0	0	0	0	0	1	0	0	0	0	0	0	0	0	0	1	0	0	0
Q9BQ50-2;Q9BQ50	Q9BQ50-2;Q9BQ50	4;4	4;4	4;4	Three prime repair exonuclease 2	TREX2	sp|Q9BQ50-2|TREX2_HUMAN Isoform 2 of Three prime repair exonuclease 2 OS=Homo sapiens OX=9606 GN=TREX2;sp|Q9BQ50|TREX2_HUMAN Three prime repair exonuclease 2 OS=Homo sapiens OX=9606 GN=TREX2 PE=1 SV=1	2	4	4	4	0	0	0	0	0	0	0	0	0	0	0	3	3	0	0	0	0	0	0	0	0	0	0	0	0	0	0	0	0	0	0	0	0	0	0	0	0	1
Q9BQ52-4;Q9BQ52	Q9BQ52-4;Q9BQ52	1;1	1;1	1;1	Zinc phosphodiesterase ELAC protein 2	ELAC2	sp|Q9BQ52-4|RNZ2_HUMAN Isoform 4 of Zinc phosphodiesterase ELAC protein 2 OS=Homo sapiens OX=9606 GN=ELAC2;sp|Q9BQ52|RNZ2_HUMAN Zinc phosphodiesterase ELAC protein 2 OS=Homo sapiens OX=9606 GN=ELAC2 PE=1 SV=2	2	1	1	1	0	0	0	0	0	1	0	0	0	0	0	0	0	0	0	0	0	0	0	0	0	0	0	0	0	0	0	0	0	0	0	0	0	0	0	0	0	0
Q9BQE3	Q9BQE3	14	3	3	Tubulin alpha-1C chain	TUBA1C	sp|Q9BQE3|TBA1C_HUMAN Tubulin alpha-1C chain OS=Homo sapiens OX=9606 GN=TUBA1C PE=1 SV=1	1	14	3	3	2	1	3	2	2	0	1	2	1	1	0	10	9	2	1	4	5	8	6	5	5	3	2	11	10	3	3	3	4	5	5	0	2	6	6	3	5	3
Q9BS26	Q9BS26	2	2	2	Endoplasmic reticulum resident protein 44	ERP44	sp|Q9BS26|ERP44_HUMAN Endoplasmic reticulum resident protein 44 OS=Homo sapiens OX=9606 GN=ERP44 PE=1 SV=1	1	2	2	2	0	0	0	0	0	0	0	0	0	0	0	1	1	0	0	0	0	0	0	0	0	0	0	0	0	0	0	0	0	0	0	0	0	0	0	0	1	0
Q9BT78-2;Q9BT78	Q9BT78-2;Q9BT78	1;1	1;1	1;1	COP9 signalosome complex subunit 4	COPS4	sp|Q9BT78-2|CSN4_HUMAN Isoform 2 of COP9 signalosome complex subunit 4 OS=Homo sapiens OX=9606 GN=COPS4;sp|Q9BT78|CSN4_HUMAN COP9 signalosome complex subunit 4 OS=Homo sapiens OX=9606 GN=COPS4 PE=1 SV=1	2	1	1	1	0	0	0	0	0	0	0	0	0	0	0	0	1	0	0	0	0	0	0	0	0	0	0	0	0	0	0	0	0	0	0	0	0	0	0	0	0	0
Q9BUL8	Q9BUL8	2	2	2	Programmed cell death protein 10	PDCD10	sp|Q9BUL8|PDC10_HUMAN Programmed cell death protein 10 OS=Homo sapiens OX=9606 GN=PDCD10 PE=1 SV=1	1	2	2	2	0	0	0	0	0	0	0	0	0	0	0	1	2	0	0	0	0	0	0	0	0	0	0	0	0	0	0	0	0	0	0	0	0	0	0	0	0	0
Q9BVK6	Q9BVK6	2	2	2	Transmembrane emp24 domain-containing protein 9	TMED9	sp|Q9BVK6|TMED9_HUMAN Transmembrane emp24 domain-containing protein 9 OS=Homo sapiens OX=9606 GN=TMED9 PE=1 SV=2	1	2	2	2	0	0	0	0	0	0	0	0	0	0	0	0	1	0	0	0	0	0	0	0	0	0	0	1	0	0	0	0	0	0	0	0	0	0	0	0	0	0
Q9BWP8-8;Q9BWP8-7;Q9BWP8-6;Q9BWP8-5;Q9BWP8-4;Q9BWP8-3;Q9BWP8-2;Q9BWP8-9;Q9BWP8;Q9BWP8-10	Q9BWP8-8;Q9BWP8-7;Q9BWP8-6;Q9BWP8-5;Q9BWP8-4;Q9BWP8-3;Q9BWP8-2;Q9BWP8-9;Q9BWP8;Q9BWP8-10	2;2;2;2;2;2;2;2;2;2	2;2;2;2;2;2;2;2;2;2	2;2;2;2;2;2;2;2;2;2	Collectin-11	COLEC11	sp|Q9BWP8-8|COL11_HUMAN Isoform 8 of Collectin-11 OS=Homo sapiens OX=9606 GN=COLEC11;sp|Q9BWP8-7|COL11_HUMAN Isoform 7 of Collectin-11 OS=Homo sapiens OX=9606 GN=COLEC11;sp|Q9BWP8-6|COL11_HUMAN Isoform 6 of Collectin-11 OS=Homo sapiens OX=9606 GN=COLEC11;s	10	2	2	2	0	0	0	0	0	0	0	0	0	0	0	0	0	2	2	0	0	0	1	2	2	0	0	0	1	0	0	1	0	1	0	1	1	1	0	0	1	1
Q9BX67-2;Q9BX67	Q9BX67-2;Q9BX67	2;2	2;2	2;2	Junctional adhesion molecule C	JAM3	sp|Q9BX67-2|JAM3_HUMAN Isoform 2 of Junctional adhesion molecule C OS=Homo sapiens OX=9606 GN=JAM3;sp|Q9BX67|JAM3_HUMAN Junctional adhesion molecule C OS=Homo sapiens OX=9606 GN=JAM3 PE=1 SV=1	2	2	2	2	0	0	0	0	0	0	0	0	0	0	0	2	1	0	0	0	0	0	0	0	0	0	0	0	0	0	0	0	0	1	0	0	0	1	1	0	0	0
[truncated: 105 more rows]
[truncated: 442 more columns]
