# Supplementary material for: Shotgun-based proteomics of extracellular vesicles in Alzheimer’s disease reveals biomarkers involved in immunological and coagulation pathways
Source: Sci Rep. 2021 Sep 16;11:18518. doi: 10.1038/s41598-021-97969-y (PMC8445922; doi:10.1038/s41598-021-97969-y)
Supplement: Supplementary file 4 — Supplementary Table S2. [file 41598_2021_97969_MOESM4_ESM.xlsx]

## Sheet: ExoCarta
ExoCarta Top 100 (accessed 07.04.20)
CD9
PDCD6IP
HSPA8
GAPDH
ACTB
ANXA2
CD63
SDCBP
ENO1
HSP90AA1
TSG101
PKM
LDHA
EEF1A1
YWHAZ
PGK1
EEF2
ALDOA
HSP90AB1
ANXA5
FASN
YWHAE
CLTC
CD81
ALB
VCP
TPI1
PPIA
MSN
CFL1
PRDX1
PFN1
RAP1B
ITGB1
HSPA5
SLC3A2
HIST1H4A
GNB2
ATP1A1
YWHAQ
FLOT1
FLNA
CLIC1
CCT2
CDC42
YWHAG
A2M
TUBA1B
RAC1
LGALS3BP
HSPA1A
GNAI2
ANXA1
RHOA
MFGE8
PRDX2
GDI2
EHD4
ACTN4
YWHAB
RAB7A
LDHB
GNAS
RAB5C
ARF1
ANXA6
ANXA11
ACTG1
KPNB1
EZR
ANXA4
ACLY
TUBA1C
TFRC
RAB14
HIST2H4A
GNB1
THBS1
RAN
RAB5A
PTGFRN
CCT5
CCT3
AHCY
UBA1
RAB5B
RAB1A
LAMP2
ITGA6
HIST1H4B
BSG
YWHAH
TUBA1A
TKT
TCP1
STOM
SLC16A1
RAB8A
MYH9
MVP

## Sheet: Vesiclepedia
Vesiclepedia Top 100 (accessed 07.04.20)
PDCD6IP
GAPDH
HSPA8
ACTB
ANXA2
CD9
PKM
HSP90AA1
ENO1
ANXA5
HSP90AB1
CD63
YWHAZ
YWHAE
EEF1A1
PGK1
CLTC
PPIA
SDCBP
ALDOA
EEF2
ALB
TPI1
VCP
CFL1
MSN
ATP1A1
PRDX1
MYH9
EZR
CD81
ANXA6
FLOT1
YWHAB
LDHB
SLC3A2
GNB1
PFN1
TSG101
YWHAQ
GNAI2
CLIC1
ANXA1
ITGB1
LDHA
FASN
CDC42
RAP1B
CCT2
YWHAG
GNB2
ACTN4
RAB5C
C3
RAB10
HIST1H4A
KRT1
FN1
AHCY
A2M
BSG
ACTN1
ANXA7
ACLY
HIST1H4B
GDI2
FLNA
UBA1
GNAS
GSN
CCT4
RAN
PRDX2
RHOA
CCT3
RAC1
LGALS3BP
TCP1
KRT10
CAP1
RAB7A
TUBB4B
HSPA5
IQGAP1
GPI
RALA
KPNB1
HIST1H4I
TFRC
EIF4A1
HIST4H4
CCT8
TLN1
HIST1H4K
HIST1H4H
CCT6A
ANXA11
HIST1H4J
HIST1H4F
HIST1H4D
