# Supplementary material for: Shotgun-based proteomics of extracellular vesicles in Alzheimer’s disease reveals biomarkers involved in immunological and coagulation pathways
Source: Sci Rep. 2021 Sep 16;11:18518. doi: 10.1038/s41598-021-97969-y (PMC8445922; doi:10.1038/s41598-021-97969-y)
Supplement: Supplementary file 5 — Supplementary Table S3. [file 41598_2021_97969_MOESM5_ESM.txt]

	Importance
ORM2	2.469829952
RBP4	2.059493919
HYDIN	1.821878089
APOM	1.623186708
PLG	1.619579228
APOF	1.535781181
IGFALS	1.52989012
IGKV3D-11	1.525426281
AMBP	1.499084274
SERPINA4	1.477124026
V58	1.451957214
ITIH1	1.405737759
IGKV4-1	1.346261705
CPN2	1.215311584
PFN1	1.152158357
GYPA	1.117443881
C4B	1.109964324
GPX3	1.108223893
FBLN1	1.106044894
IGHV3-72	1.104592932
FTL	1.090864007
V53	1.090585993
FCN3	1.051612782
SACM1L	1.01403554
KLKB1	1.009690044
FCN2	0.900400156
HPR	0.897885721
ORM1	0.888536497
HPX	0.856769317
F13B	0.837988061
SERPING1	0.832461546
SERPINC1	0.823188521
TTR	0.811847304
APOC4	0.803165205
SLC2A3	0.750805371
ILK	0.737687408
C4A	0.730211587
IGHV6-1	0.693429074
V165	0.665064143
IGHG3	0.656458079
LUM	0.642407054
IGHG2	0.625803223
EHD1	0.619824884
HBD	0.61553445
CFHR5	0.602948742
TAGLN2	0.602886928
MSN	0.585713795
PF4	0.583827196
CAP1	0.579055363
PROS1	0.578928636
HRG	0.576911774
RTN4	0.572499154
STXBP2	0.564316819
SPP2	0.554795674
PSMA7	0.536467043
ITIH2	0.528602061
A1BG	0.527896749
F9	0.525279545
SERPIND1	0.520447309
F13A1	0.504716938
ARF1	0.497619152
SAA1	0.494350823
FHOD1	0.483581984
DSC1	0.481807511
C5	0.476110002
ITIH4	0.471482554
SERPINA1	0.466726798
UBA52	0.457013732
PIGR	0.448045575
CALR	0.440991878
SERPINA3	0.436488083
AHNAK	0.436
ACTR3	0.419802076
C1R	0.419067555
SAA4	0.41050065
CFHR2	0.403750906
PKM	0.363991624
YWHAB	0.356340844
F2	0.354257945
V56	0.346097244
CDSN	0.335727621
APOA4	0.321232547
G6B	0.291588657
HBB	0.278661966
ATP1A1	0.27170109
C4BPB	0.271627258
CFI	0.268936145
EFEMP1	0.267066769
PSME1	0.260629102
C8G	0.253228873
CFH	0.249978407
MASP2	0.244341814
AFM	0.240741014
CLTC	0.220828852
ITLN1	0.220346953
VTN	0.218884531
BSG	0.218668167
LTF	0.214941952
A2M	0.213999576
VCL	0.212871198
